# Supplementary material for: Endothelial cell rearrangements during vascular patterning require PI3-kinase-mediated inhibition of actomyosin contractility
Source: Nat Commun. 2018 Nov 16;9:4826. doi: 10.1038/s41467-018-07172-3 (PMC6240100; doi:10.1038/s41467-018-07172-3)
Supplement: Supplementary file 9 — Supplementary Data 1 [file 41467_2018_7172_MOESM9_ESM.xlsx]

## Sheet: Key
	Phosphopeptide Features
		Column	Heading	Meaning
		1	acc_no	Uniprot / SwissProt Accession number
		2	protein	Name of the protein / organism / gene name / protein existence / sequence version
		3	Peptide	Sequence of the identified peptide
		4	pep_mod	Posttranslational modifications identified by Mascot searches
		5	m_z	Mass to charge ratio of the identified peptide
		6	best_tR	Retention time at which MS/MS of the named peptide with best score took place
		7	z_pept	Charge of the identified peptide
		8	mod_pos	Putative position of the modification(s) within the peptide
		9	min_ppm	Minimum ppm of the named peptide across all runs
		10	max_expectancy	Expectancy of the best identification for the named peptide
		11	max_scr	Mascot score of the best identification for the named peptide
		12	n_peptides	Number of times the named peptide was identified with expectancy < 0.05
		13	pep_start	Position of last amino acid of peptide within the protein sequence
		14	pep_end	Position of first amino acid of peptide within the protein sequence
		15	max_delta_score	Difference between the Mascot score of first and second best assignments
		16	Scan	Scan at which MS/MS of the named peptide with best score took place
		17	DAT File	Mascot DAT file generated with the RAW file in which the scan of the named peptide with best score was recorded
		18	MSMS ion intensity	MS/MS intensity for the ion that generated the best score for the named peptide
		19	Potential phosphorylation sites	Potential phosphorylation site given by Mascot
		20	db ID	Internal identifier
		21	FDR_IDs	False discovery rate for phosphopeptide identifications
	Phosphopeptide quantification
		Column	Heading	Meaning
		2	Peptide Mascot	Name of the protein / organism / gene name / protein existence / sequence version
		3	db ID	Internal identifier
		4-11	Log2 Quantitative data 1	Fold over control average (log2) for the named peptide across samples treated with EtOH for 24h
		12-19	Log2 Quantitative data 2	Fold over control average (log2) for the named peptide across samples treated with 4-OHT for 24h
		20-27	Log2 Quantitative data 3	Fold over control average (log2) for the named peptide across samples treated with 4-OHT for 96h
		28	p-Value_24h_Et-OH	Unpaired t-test comparing peptide intensity values for Pik3CA KD/Flox vs. Control after 24h treatment with EtOH
		29	p-Value_24h_4-OHT	Unpaired t-test comparing peptide intensity values for Pik3CA KD/Flox vs. Control after 24h treatment with 4-OHT
		30	p-Value_96h_4-OHT	Unpaired t-test comparing peptide intensity values for Pik3CA KD/Flox vs. Control after 96h treatment with 4-OHT
		31	Fold_24h_Et-OH	Fold change (log2) of phosphopeptide intensity values for Pik3CA KD/Flox vs. Control after 24h treatment with EtOH
		32	Fold_24h_4-OHT	Fold change (log2) of phosphopeptide intensity values for Pik3CA KD/Flox vs. Control after 24h treatment with 4-OHT
		33	Fold_96h_4-OHT	Fold change (log2) of phosphopeptide intensity values for Pik3CA KD/Flox vs. Control after 96h treatment with 4-OHT
		34	Adjusted-p_24h_Et-OH	Benjamini-Hochberg adjusted p-value for t-test shown in column 28
		35	Adjusted-p_24h_4-OHT	Benjamini-Hochberg adjusted p-value for t-test shown in column 29
		36	Adjusted-p_96h_4-OHT	Benjamini-Hochberg adjusted p-value for t-test shown in column 30
	Common Phosphopeptides
		Column	Heading	Meaning
		2	Phosphopeptide	Phosphopeptides significantly regulated for Pik3CA KD/Flox vs. Control after 24h treatment with EtOH
		3	db ID	Data base identification for phosphopeptides significantly regulated for Pik3CA KD/Flox vs. Control after 24h treatment with EtOH
		4	Phosphopeptide	Phosphopeptides significantly regulated for Pik3CA KD/Flox vs. Control after 24h treatment with 4-OHT
		5	db ID	Data base identification for phosphopeptides significantly regulated for Pik3CA KD/Flox vs. Control after 24h treatment with 4-OHT
		6	Phosphopeptide	Phosphopeptides significantly regulated for Pik3CA KD/Flox vs. Control after 96h treatment with 4-OHT
		7	db ID	Data base identification for phosphopeptides significantly regulated for Pik3CA KD/Flox vs. Control after 96h treatment with 4-OHT
		8	Phosphopeptide	Phosphopeptides significantly regulated for Pik3CA KD/Flox vs. Control exclusively after 24h treatment with EtOH
		9	db ID	Data base identification for phosphopeptides significantly regulated for Pik3CA KD/Flox vs. Control exclusively after 24h treatment with EtOH
		10	Phosphopeptide	Phosphopeptides significantly regulated for Pik3CA KD/Flox vs. Control exclusively after 24h treatment with 4-OHT
		11	db ID	Data base identification for phosphopeptides significantly regulated for Pik3CA KD/Flox vs. Control exclusively after 24h treatment with 4-OHT
		12	Phosphopeptide	Phosphopeptides significantly regulated for Pik3CA KD/Flox vs. Control exclusively after 96h treatment with 4-OHT
		13	db ID	Data base identification for phosphopeptides significantly regulated for Pik3CA KD/Flox vs. Control exclusively after 96h treatment with 4-OHT
		14	Phosphopeptide	Phosphopeptides significantly regulated for Pik3CA KD/Flox vs. Control in common after 24h treatment with EtOH or 4-OHT
		15	db ID	Data base identification for phosphopeptides significantly regulated for Pik3CA KD/Flox vs. Control in common after 24h treatment with EtOH or 4-OHT
		16	Phosphopeptide	Phosphopeptides significantly regulated for Pik3CA KD/Flox vs. Control in common after 24h treatment with EtOH or 96h treatment with 4-OHT
		17	db ID	Data base identification for phosphopeptides significantly regulated for Pik3CA KD/Flox vs. Control in common after 24h treatment with EtOH or 96h treatment with 4-OHT
		18	Phosphopeptide	Phosphopeptides significantly regulated for Pik3CA KD/Flox vs. Control in common after 24h or 96h treatment with 4-OHT
		19	db ID	Data base identification for phosphopeptides significantly regulated for Pik3CA KD/Flox vs. Control in common after 24h or 96h treatment with 4-OHT
		20	Phosphopeptide	Phosphopeptides significantly regulated for Pik3CA KD/Flox vs. Control in common after 24h treatment with EtOH, 24 treatment with 4-OHT or 96h treatment with 4-OHT
		21	db ID	Data base identification for phosphopeptides significantly regulated for Pik3CA KD/Flox vs. Control in common after 24h treatment with EtOH, 24h treatment with 4-OHT or 96h treatment with 4-OHT

## Sheet: Phosphopeptide Features
acc_no	protein	Peptide	pep_mod	m_z	best_tR	z_pept	mod_pos	min_ppm	max_expectancy	max_scr	n_peptides	pep_start	pep_end	max_delta_score	Scan	DAT File	MSMS ion intensity	Potential phosphorylation sites	db ID	FDR_IDs
MPRIP_MOUSE	Myosin phosphatase Rho-interacting protein OS=Mus musculus GN=Mprip PE=1 SV=2	DQPDGTSLSPAQSPSQSQPPAACTPR	2 Phospho (ST)	947.393	38.2846	3	x0000000003000300000000000000	-0.0521282	0.00269892	35.9	12	213	238	0	11398: Scan 13943 (rt=38.2846) [R_b1822p5_S9_SF621_96h_4HTA_Phos_R1.raw]	F002942.dat	32650.4	Mprip pS221 pS225	p01004	0.00621891
MPRIP_MOUSE	Myosin phosphatase Rho-interacting protein OS=Mus musculus GN=Mprip PE=1 SV=2	DFASEAPTAPLSDACPLSPHRR	Phospho (ST)	825.709	42.33	3	x000000000000000000300000	-0.480174	0.00313547	36.42	12	347	368	9.6	12293: Sum of 2 scans in range 15218 (rt=42.33) to 15223 (rt=42.3408) [R_b1822p5_S15_SF602_96h_4HTA_Phos_R1.raw]	F002975.dat	28224.1	Mprip pS364	p00830	0.00621891
MPRIP_MOUSE	Myosin phosphatase Rho-interacting protein OS=Mus musculus GN=Mprip PE=1 SV=2	SKSNPDFLKK	Phospho (ST)	415.208	23.2304	3	x000300000000	-0.225334	0.00518364	32.81	44	990	999	5.01	5491: Scan 7450 (rt=23.2304) [R_b1822p5_S9_SF621_96h_4HTA_Phos_R2.raw]	F002943.dat	9668.14	Mprip pS992	p05518	0.0352155
MPRIP_MOUSE	Myosin phosphatase Rho-interacting protein OS=Mus musculus GN=Mprip PE=1 SV=2	DFASEAPTAPLSDACPLSPHR	Phospho (ST)	773.676	51.4427	3	x00000000000000000030000	-0.303278	0.00125313	39.57	1	347	367	31.14	16516: Scan 19491 (rt=51.4427) [R_b1822p5_S7_SF621_24h_ETH_Phos_R1.raw]	F002938.dat	4314.29	Mprip pS364	p00829	0.00621891
MYPT1_MOUSE	Protein phosphatase 1 regulatory subunit 12A OS=Mus musculus GN=Ppp1r12a PE=1 SV=2	TGSYGALAEISASK	Phospho (ST)	717.83	46.6961	2	x0003000000000000	-0.0125554	1.47507e-06	67.45	13	443	456	17.02	14692: Sum of 2 scans in range 17478 (rt=46.6961) to 17480 (rt=46.7003) [R_b1822p5_S8_SF621_24h_4HTA_Phos_R2.raw]	F002941.dat	70979.6	Ppp1r12a pS445	p06799	0
MYPT1_MOUSE	Protein phosphatase 1 regulatory subunit 12A OS=Mus musculus GN=Ppp1r12a PE=1 SV=2	KTGSYGALAEISASK	Phospho (ST)	521.587	37.0308	3	x00003000000000000	-0.780541	0.229838	16	7	442	456	0	10154: Scan 12987 (rt=37.0308) [R_b1822p5_S23_SF607_24h_4HTA_Phos_R1.raw]	F002970.dat	3913.94	Ppp1r12a pS445	p03164	0.0660522
MYPT1_MOUSE	Protein phosphatase 1 regulatory subunit 12A OS=Mus musculus GN=Ppp1r12a PE=1 SV=2	KTGSYGALAEISASK	Phospho (ST)	781.876	37.0507	2	x00003000000000000	-0.059549	1.22397e-05	58.99	24	442	456	11.22	10310: Scan 12999 (rt=37.0507) [R_b1822p5_S24_SF607_96h_4HTA_Phos_R1.raw]	F002994.dat	16106.4	Ppp1r12a pS445	p03163	0
SVIL_MOUSE	Supervillin OS=Mus musculus GN=Svil PE=1 SV=1	GLASPTSITPISSPLCSK	Phospho (ST)	948.461	56.0129	2	x00003000000000000000	-0.0263865	2.76986e-07	76.22	34	1178	1195	31.53	16966: Scan 20765 (rt=56.0129) [R_b1822p5_S23_SF607_24h_4HTA_Phos_R1.raw]	F002970.dat	7667.84	Svil pS1181	p02142	0
BORG5_MOUSE	Cdc42 effector protein 1 OS=Mus musculus GN=Cdc42ep1 PE=1 SV=1	SDSLLSFR	Phospho (ST)	502.727	48.7121	2	x0003000000	-0.0926814	0.0002891	42.91	84	205	212	25.26	14772: Scan 17996 (rt=48.7121) [R_b1822p5_S18_SF603_96h_4HTA_Phos_R1.raw]	F003000.dat	27623	Cdc42ep1 pS207	p05191	0.00154321
BCR_MOUSE	Breakpoint cluster region protein OS=Mus musculus GN=Bcr PE=1 SV=3	ASAPRPPPAPADGADPAPVEESEARPDGEGSPSK	Phospho (ST)	1130.52	32.2064	3	x000000000000000000000000000000030000	-0.0165264	7.89821e-05	53.38	19	92	125	5.91	8751: Scan 11179 (rt=32.2064) [R_b1822p5_S6_SF624_96h_4HTA_Phos_R1.raw]	F002936.dat	26027.8	Bcr pS122	p00500	0
FGD5_MOUSE	FYVE, RhoGEF and PH domain-containing protein 5 OS=Mus musculus GN=Fgd5 PE=1 SV=2	ASDSPAALIFYR	Phospho (ST)	695.824	57.9353	2	x00003000000000	-0.519562	8.21045e-06	59.86	23	471	482	17.42	17382: Scan 21388 (rt=57.9353) [R_b1822p5_S16_SF603_24h_ETH_Phos_R1.raw]	F002977.dat	4716.46	Fgd5 pS474	p00513	0
FGD5_MOUSE	FYVE, RhoGEF and PH domain-containing protein 5 OS=Mus musculus GN=Fgd5 PE=1 SV=2	SFSVEGR	Phospho (ST)	431.179	26.5686	2	x000300000	-0.782247	0.000579231	40.08	24	305	311	27.84	6631: Scan 8779 (rt=26.5686) [R_b1822p5_S12_SF622_96h_4HTA_Phos_R1.raw]	F002948.dat	16415.3	Fgd5 pS307	p05328	0.00154321
PAK1_MOUSE	Serine/threonine-protein kinase PAK 1 OS=Mus musculus GN=Pak1 PE=1 SV=1	SVIEPLPVTPTR	Phospho (ST)	694.864	47.0982	2	x03000000000000	-0.791952	0.0065519	30.84	23	204	215	30.84	13971: Scan 17173 (rt=47.0982) [R_b1822p5_S24_SF607_96h_4HTA_Phos_R1.raw]	F002994.dat	13361.7	Pak1 pS204	p06565	0.0352155
MRP_MOUSE	MARCKS-related protein OS=Mus musculus GN=Marcksl1 PE=1 SV=2	AAATPESQEPQAK	Phospho (ST)	704.311	14.1844	2	x000030000000000	-0.327739	0.000193116	49.79	65	145	157	18.69	1569: Scan 3325 (rt=14.1844) [R_b1822p5_S18_SF603_96h_4HTA_Phos_R2.raw]	F003001.dat	30574.9	Marcksl1 pT148	p00003	0.00369344
MRP_MOUSE	MARCKS-related protein OS=Mus musculus GN=Marcksl1 PE=1 SV=2	SNGDLTPK	Phospho (ST)	456.198	16.5782	2	x0300000000	-1.04023	5.42086e-05	48.1	30	36	43	39.69	2682: Scan 4451 (rt=16.5782) [R_b1822p5_S18_SF603_96h_4HTA_Phos_R1.raw]	F003000.dat	45541.3	Marcksl1 pS36	p05713	0.00490196
MRP_MOUSE	MARCKS-related protein OS=Mus musculus GN=Marcksl1 PE=1 SV=2	GDVTAEEAAGASPAK	Phospho (ST)	727.315	20.5157	2	x00000000000030000	-0.408918	3.50341e-07	73.42	140	11	25	61.7	4259: Scan 6159 (rt=20.5157) [R_b1822p5_S18_SF603_96h_4HTA_Phos_R1.raw]	F003000.dat	396466	Marcksl1 pS22	p02019	0
ZO1_MOUSE	Tight junction protein ZO-1 OS=Mus musculus GN=Tjp1 PE=1 SV=2	KVQIPVSHPDPEPVSDNEDDSYDEEVHDPR	2 Phospho (ST)	901.876	40.55	4	x00000000000000030000030000000000	-0.0296936	0.000252871	47.93	96	111	140	15	12207: Scan 14863 (rt=40.55) [R_b1822p5_S9_SF621_96h_4HTA_Phos_R2.raw]	F002943.dat	189014	Tjp1 pS125 pS131	p03200	0.00369344
MAGI1_MOUSE	Membrane-associated guanylate kinase, WW and PDZ domain-containing protein 1 OS=Mus musculus GN=Magi1 PE=1 SV=1	SADNTLER	Phospho (ST)	493.204	17.4768	2	x0300000000	0.122919	4.01053e-05	49.65	13	1341	1348	32.91	3144: Scan 4899 (rt=17.4768) [R_b1822p5_S7_SF621_24h_ETH_Phos_R2.raw]	F002939.dat	14763.8	Magi1 pS1341	p05031	0.00369344
PAXI_MOUSE	Paxillin OS=Mus musculus GN=Pxn PE=1 SV=1	ISASSATR	2 Phospho (ST)	476.681	19.4814	2	x0030030000	-0.1377	0.0420763	16.19	9	257	264	8	3868: Scan 5737 (rt=19.4814) [R_b1822p5_S11_SF622_24h_4HTA_Phos_R2.raw]	F002947.dat	9860.5	Pxn pS258 pS261	p02761	0.0660522
VIME_MOUSE	Vimentin OS=Mus musculus GN=Vim PE=1 SV=3	SSVPGVR	Phospho (ST)	391.184	19.5103	2	x003000000	-1.16742	0.000320962	41.61	43	72	78	13.38	3771: Scan 5670 (rt=19.5103) [R_b1822p5_S23_SF607_24h_4HTA_Phos_R1.raw]	F002970.dat	77260	Vim pS73	p06462	0.00823045
SYNEM_MOUSE	Synemin OS=Mus musculus GN=Synm PE=1 SV=2	VISGSPPDSVGDTGAEVTANVSR	Phospho (ST)	1148.03	42.0743	2	x0000030000000000000000000	-0.663458	0.000909786	41.73	5	1367	1389	2.17	11844: Scan 14979 (rt=42.0743) [R_b1822p5_S20_SF604_24h_4HTA_Phos_R1.raw]	F002988.dat	4689.88	Synm pS1371	p07257	0.00154321
MAP4_MOUSE	Microtubule-associated protein 4 OS=Mus musculus GN=Map4 PE=1 SV=3	VGSTENIK	Phospho (ST)	464.214	17.3024	2	x0003000000	-0.758843	0.00177979	39.11	76	912	919	11.51	2905: Scan 4716 (rt=17.3024) [R_b1822p5_S23_SF607_24h_4HTA_Phos_R1.raw]	F002970.dat	44802.7	Map4 pS914	p07238	0.00621891
MAP4_MOUSE	Microtubule-associated protein 4 OS=Mus musculus GN=Map4 PE=1 SV=3	GQSTVPPCTASPEPVK	Phospho (ST)	867.893	27.2325	2	x000000000003000000	0.0149962	0.00252008	36.38	168	588	603	17.49	6660: Scan 8946 (rt=27.2325) [R_b1822p5_S23_SF607_24h_4HTA_Phos_R1.raw]	F002970.dat	226228	Map4 pS598	p02295	0.00621891
MAP4_MOUSE	Microtubule-associated protein 4 OS=Mus musculus GN=Map4 PE=1 SV=3	VGSTENIK	Phospho (ST)	927.418	16.7353	1	x0003000000	-0.245032	0.0160853	25.57	4	912	919	8.09	2676: Scan 4479 (rt=16.7353) [R_b1822p5_S17_SF603_24h_4HTA_Phos_R1.raw]	F002982.dat	17187	Map4 pS914	p07237	0.0591004
HSPB1_MOUSE	Heat shock protein beta-1 OS=Mus musculus GN=Hspb1 PE=1 SV=3	SPSWEPFR	Phospho (ST)	543.227	48.4817	2	x0300000000	0.047029	4.61386e-05	49.27	121	13	20	18.31	14508: Scan 17780 (rt=48.4817) [R_b1822p5_S21_SF604_96h_4HTA_Phos_R1.raw]	F002990.dat	88877.8	Hspb1 pS13	p06013	0.00369344
RTN4_MOUSE	Reticulon-4 OS=Mus musculus GN=Rtn4 PE=1 SV=2	ESETFSDSSPIEIIDEFPTFVSAK	2 Phospho (ST)	945.735	97.3005	3	x00000000330000000000000000	-0.24522	0.000331387	46.35	15	831	854	0	29787: Scan 36368 (rt=97.3005) [R_b1822p5_S12_SF622_96h_4HTA_Phos_R2.raw]	F002949.dat	14014	Rtn4 pS838 pS839	p01685	0.00369344
SHRM2_MOUSE	Protein Shroom2 OS=Mus musculus GN=Shroom2 PE=1 SV=1	STVTLAGDSEAEDCAGDWR	Phospho (ST)	1060.42	46.7095	2	x003000000000000000000	-0.234565	0.000128971	47.76	6	668	686	0	13925: Scan 17072 (rt=46.7095) [R_b1822p5_S23_SF607_24h_4HTA_Phos_R2.raw]	F002993.dat	6152.49	Shroom2 pT669	p06534	0.00369344
PYRG1_MOUSE	CTP synthase 1 OS=Mus musculus GN=Ctps1 PE=1 SV=2	SGSSSPDSEITELK	3 Phospho (ST)	838.793	58.2636	2	x0003330000000000	0.047745	4.47058e-06	57.81	46	571	584	28.55	19210: Scan 22459 (rt=58.2636) [R_b1822p5_S9_SF621_96h_4HTA_Phos_R1.raw]	F002942.dat	21727.4	Ctps1 pS573 pS574 pS575	p05400	0
PYRG1_MOUSE	CTP synthase 1 OS=Mus musculus GN=Ctps1 PE=1 SV=2	SGSSSPDSEITELK	Phospho (ST)	758.826	38.6563	2	x0000030000000000	-0.364204	0.0015049	36.55	26	571	584	10.89	10999: Scan 13862 (rt=38.6563) [R_b1822p5_S11_SF622_24h_4HTA_Phos_R2.raw]	F002947.dat	22048.9	Ctps1 pS575	p05401	0.00621891
WDR44_MOUSE	WD repeat-containing protein 44 OS=Mus musculus GN=Wdr44 PE=1 SV=1	EYVSNDATQSDDEEKLQSQQTDTDGGR	Phospho (ST)	1032.76	28.3426	3	x00000000300000000000000000000	0.0991843	0.0260117	26.8	21	396	422	0.91	7236: Scan 9437 (rt=28.3426) [R_b1822p5_S23_SF607_24h_4HTA_Phos_R2.raw]	F002993.dat	20931.6	Wdr44 pT403	p01813	0.0591004
SRRM1_MOUSE	Serine/arginine repetitive matrix protein 1 OS=Mus musculus GN=Srrm1 PE=1 SV=2	KPPAPPSPVQSQSPSTNWSPAVPAK	Phospho (ST)	879.103	40.2539	3	x000000030000000000000000000	-0.390998	7.26471e-05	51.88	37	804	828	15.95	11296: Scan 14303 (rt=40.2539) [R_b1822p5_S20_SF604_24h_4HTA_Phos_R2.raw]	F002999.dat	17083	Srrm1 pS810	p03078	0
FIL1L_MOUSE	Filamin A-interacting protein 1-like OS=Mus musculus GN=Filip1l PE=1 SV=2	RISDPQVFSK	Phospho (ST)	628.806	29.4453	2	x000300000000	0.220612	5.56272e-05	51.21	114	787	796	45.03	7412: Scan 9821 (rt=29.4453) [R_b1822p5_S21_SF604_96h_4HTA_Phos_R1.raw]	F002990.dat	143389	Filip1l pS789	p04696	0
MFAP1_MOUSE	Microfibrillar-associated protein 1 OS=Mus musculus GN=Mfap1 PE=1 SV=1	LEREDSSEEEEEEIDDEEIER	2 Phospho (ST)	1385.01	39.4755	2	x00000033000000000000000	-0.761558	9.80657e-11	107.83	54	127	147	107.83	11311: Scan 14126 (rt=39.4755) [R_b1822p5_S18_SF603_96h_4HTA_Phos_R1.raw]	F003000.dat	51062.8	Mfap1 pS132 pS133	p03319	0
CPZIP_MOUSE	CapZ-interacting protein OS=Mus musculus GN=Rcsd1 PE=1 SV=1	SQSDCGDFR	Phospho (ST)	576.196	19.2555	2	x03000000000	0.0408562	0.000228957	39.52	65	177	185	14.88	3671: Scan 5560 (rt=19.2555) [R_b1822p5_S23_SF607_24h_4HTA_Phos_R1.raw]	F002970.dat	94667.2	Rcsd1 pS177	p06118	0.00621891
TR150_MOUSE	Thyroid hormone receptor-associated protein 3 OS=Mus musculus GN=Thrap3 PE=1 SV=1	SPPATGSAYGSSQK	Phospho (ST)	709.304	17.6677	2	x0300000000000000	-0.576031	6.75731e-09	89.73	46	320	333	18.61	3053: Scan 4876 (rt=17.6677) [R_b1822p5_S23_SF607_24h_4HTA_Phos_R1.raw]	F002970.dat	98049.3	Thrap3 pS320	p05878	0
LMNA_MOUSE	Prelamin-A/C OS=Mus musculus GN=Lmna PE=1 SV=2	LSPSPTSQR	Phospho (ST)	526.743	16.3877	2	x00003000000	-0.187357	0.000218871	44.08	46	389	397	10.1	2541: Scan 4318 (rt=16.3877) [R_b1822p5_S23_SF607_24h_4HTA_Phos_R1.raw]	F002970.dat	249292	Lmna pS392	p03654	0.00154321
SPTB2_MOUSE	Spectrin beta chain, non-erythrocytic 1 OS=Mus musculus GN=Sptbn1 PE=1 SV=2	TSSKESSPVPSPTLDR	3 Phospho (ST)	964.378	32.208	2	x000000330003000000	-0.208123	0.00553781	31.17	60	2158	2173	16.99	8642: Scan 11100 (rt=32.208) [R_b1822p5_S18_SF603_96h_4HTA_Phos_R1.raw]	F003000.dat	78021.6	Sptbn1 pS2163 pS2164 pS2168	p07030	0.0352155
MARCS_MOUSE	Myristoylated alanine-rich C-kinase substrate OS=Mus musculus GN=Marcks PE=1 SV=2	VNGDASPAAAEPGAK	Phospho (ST)	717.817	17.7618	2	x00000030000000000	-0.523849	0.000153042	47.86	87	41	55	47.86	3059: Scan 4914 (rt=17.7618) [R_b1822p5_S20_SF604_24h_4HTA_Phos_R2.raw]	F002999.dat	122508	Marcks pS46	p07312	0.00369344
DLGP5_MOUSE	Disks large-associated protein 5 OS=Mus musculus GN=Dlgap5 PE=1 SV=2	ELGNIHETSQDLSPEK	Phospho (ST)	626.283	29.9798	3	x000000000000030000	0.0709021	0.00422111	34.12	13	58	73	27.41	7821: Scan 10168 (rt=29.9798) [R_b1822p5_S18_SF603_96h_4HTA_Phos_R1.raw]	F003000.dat	7159.56	Dlgap5 pS70	p01514	0.0352155
MDC1_MOUSE	Mediator of DNA damage checkpoint protein 1 OS=Mus musculus GN=Mdc1 PE=1 SV=1	SQSGSPAAPVEQVVIHTDTSGDPTLPQR	Phospho (ST)	985.47	49.3881	3	x000003000000000000000000000000	1.0835	0.000241041	47.94	3	591	618	3.46	15020: Scan 18278 (rt=49.3881) [R_b1822p5_S18_SF603_96h_4HTA_Phos_R1.raw]	F003000.dat	15320	Mdc1 pS595	p06130	0.00490196
DEMA_MOUSE	Dematin OS=Mus musculus GN=Dmtn PE=1 SV=1	DSSVPGSPSSIVAK	Phospho (ST)	705.83	39.8775	2	x0000000300000000	0.150393	0.0038178	32.99	46	20	33	7.61	11340: Scan 14267 (rt=39.8775) [R_b1822p5_S5_SF624_24h_4HTA_Phos_R2.raw]	F002935.dat	43899.6	Dmtn pS26	p01072	0.0352155
EF1D_MOUSE	Elongation factor 1-delta OS=Mus musculus GN=Eef1d PE=1 SV=3	ATAPQTQHVSPMR	Oxidation (M); Phospho (ST)	760.342	19.0333	2	x000000000030200	-0.0105356	0.000207722	46.27	52	124	136	23.63	3786: Scan 5585 (rt=19.0333) [R_b1822p5_S7_SF621_24h_ETH_Phos_R2.raw]	F002939.dat	34091.5	Eef1d pS133	p00614	0.00369344
ATRX_MOUSE	Transcriptional regulator ATRX OS=Mus musculus GN=Atrx PE=1 SV=3	EVIEIEDASPTK	Phospho (ST)	705.827	39.6479	2	x00000000030000	2.52051	0.000308295	44.43	9	1504	1515	4.72	11761: Scan 14396 (rt=39.6479) [R_b1822p5_S12_SF622_96h_4HTA_Phos_R1.raw]	F002948.dat	5823.63	Atrx pS1512	p01782	0.00823045
SHE_MOUSE	SH2 domain-containing adapter protein E OS=Mus musculus GN=She PE=2 SV=1	KNSAAELGASK	Phospho (ST)	578.273	14.6266	2	x0003000000000	-0.45906	0.00211366	39.65	23	78	88	32.38	1869: Scan 3588 (rt=14.6266) [R_b1822p5_S18_SF603_96h_4HTA_Phos_R1.raw]	F003000.dat	5167.35	She pS80	p03046	0.00621891
SHE_MOUSE	SH2 domain-containing adapter protein E OS=Mus musculus GN=She PE=2 SV=1	KNSETGGAAPTPGK	Phospho (ST)	697.82	14.4325	2	x0003000000000000	-0.249709	1.15959e-06	67.9	5	62	75	12.79	1718: Scan 3446 (rt=14.4325) [R_b1822p5_S10_SF622_24h_ETH_Phos_R2.raw]	F002945.dat	3981.04	She pS64	p03047	0
TIF1B_MOUSE	Transcription intermediary factor 1-beta OS=Mus musculus GN=Trim28 PE=1 SV=3	SGEGEVSGLLR	Phospho (ST)	592.272	45.1556	2	x0300000000000	-0.135303	6.40269e-05	49.34	86	473	483	45.96	13898: Scan 16750 (rt=45.1556) [R_b1822p5_S12_SF622_96h_4HTA_Phos_R2.raw]	F002949.dat	12458.4	Trim28 pS473	p05352	0.00369344
SDPR_MOUSE	Serum deprivation-response protein OS=Mus musculus GN=Sdpr PE=1 SV=3	SSPFKVSPLSFGR	2 Phospho (ST)	784.851	56.6321	2	x003000030000000	0.119284	0.000126205	48.18	111	287	299	0	17064: Scan 20949 (rt=56.6321) [R_b1822p5_S16_SF603_24h_ETH_Phos_R1.raw]	F002977.dat	322900	Sdpr pS288 pS293	p06349	0.00369344
CHD4_MOUSE	Chromodomain-helicase-DNA-binding protein 4 OS=Mus musculus GN=Chd4 PE=1 SV=1	ELGDSSGEGPEFVEEEEEVALR	Phospho (ST)	1244.03	66.4413	2	x000000300000000000000000	1.4859	7.41669e-06	62.37	1	74	95	0	22117: Scan 25807 (rt=66.4413) [R_b1822p5_S8_SF621_24h_4HTA_Phos_R1.raw]	F002940.dat	4296.95	Chd4 pS79	p01511	0
JUND_MOUSE	Transcription factor jun-D OS=Mus musculus GN=Jund PE=1 SV=1	LAALKDEPQTVPDVPSFGDSPPLSPIDMDTQER	2 Phospho (ST)	1242.56	68.6121	3	x00000000000000000000300030000000000	0.248076	0.00101822	42.64	40	230	262	1.38	20257: Scan 25153 (rt=68.6121) [R_b1822p5_S23_SF607_24h_4HTA_Phos_R1.raw]	F002970.dat	14876	Jund pS249 pS253	p03215	0.00154321
BCLF1_MOUSE	Bcl-2-associated transcription factor 1 OS=Mus musculus GN=Bclaf1 PE=1 SV=2	ADGDWDDQEVLDYFSDKESAK	Phospho (ST)	838.341	58.2808	3	x00000000000000030000000	0.00716562	6.00948e-07	72.34	89	369	389	16	17952: Scan 21766 (rt=58.2808) [R_b1822p5_S21_SF604_96h_4HTA_Phos_R1.raw]	F002990.dat	105238	Bclaf1 pS383	p00110	0
NUCL_MOUSE	Nucleolin OS=Mus musculus GN=Ncl PE=1 SV=2	EVEEDSEDEEMSEDEDDSSGEEEVVIPQKK	4 Phospho (ST)	1254.43	57.1346	3	x00000030000030000033000000000000	0.0220729	0.000281293	42.71	286	23	52	42.71	18652: Scan 21866 (rt=57.1346) [R_b1822p5_S12_SF622_96h_4HTA_Phos_R1.raw]	F002948.dat	783803	Ncl pS28 pS34 pS40	p01766	0.00154321
BCLF1_MOUSE	Bcl-2-associated transcription factor 1 OS=Mus musculus GN=Bclaf1 PE=1 SV=2	ADGDWDDQEVLDYFSDKESAK	Phospho (ST)	1257.01	62.5229	2	x00000000000000030000000	-0.981691	2.31645e-08	86.33	41	369	389	28.45	20732: Scan 24161 (rt=62.5229) [R_b1822p5_S12_SF622_96h_4HTA_Phos_R2.raw]	F002949.dat	12388.6	Bclaf1 pS383	p00109	0
CSKP_MOUSE		SSPQIR	Phospho (ST)	384.176	14.368	2	x03000000	-0.0260982	0.0152746	25.15	68	394	399	4.21	1715: Scan 3437 (rt=14.368) [R_b1822p5_S23_SF607_24h_4HTA_Phos_R1.raw]	F002970.dat	70382.7	CSKP_MOUSE pS394	p06373	0.0591004
NOBOX_MOUSE		QSSLPR	Phospho (ST)	384.176	13.1989	2	x00030000	-0.782946	0.0189987	27.32	3	45	50	10.21	1202: Scan 2896 (rt=13.1989) [R_b1822p5_S15_SF602_96h_4HTA_Phos_R1.raw]	F002975.dat	18025	NOBOX_MOUSE pS47	p04497	0.0591004
BIN1_MOUSE	Myc box-dependent-interacting protein 1 OS=Mus musculus GN=Bin1 PE=1 SV=1	SPSQLR	Phospho (ST)	384.176	14.368	2	x03000000	-0.0260982	0.000506956	39.94	100	332	337	14.79	1715: Scan 3437 (rt=14.368) [R_b1822p5_S23_SF607_24h_4HTA_Phos_R1.raw]	F002970.dat	70382.7	Bin1 pS332	p06011	0.00621891
TB182_MOUSE	182 kDa tankyrase-1-binding protein OS=Mus musculus GN=Tnks1bp1 PE=1 SV=2	VSGAGLSPSR	Phospho (ST)	505.737	20.067	2	x000000030000	-0.275395	2.58639e-06	62.64	1	1125	1134	14.02	3752: Scan 5754 (rt=20.067) [R_b1822p5_S4_SF624_24h_ETH_Phos_R1.raw]	F002932.dat	12906	Tnks1bp1 pS1131	p07407	0
PALM_MOUSE	Paralemmin-1 OS=Mus musculus GN=Palm PE=1 SV=1	SETLVNAQQTPLGTPK	Phospho (ST)	882.433	38.8599	2	x000000000000003000	0.0414102	0.00161965	37.52	37	132	147	15.98	11313: Scan 13960 (rt=38.8599) [R_b1822p5_S19_SF604_24h_ETH_Phos_R1.raw]	F002986.dat	17807.6	Palm pT145	p05286	0.00621891
KAP0_MOUSE	cAMP-dependent protein kinase type I-alpha regulatory subunit OS=Mus musculus GN=Prkar1a PE=1 SV=3	TDSREDEISPPPPNPVVK	Phospho (ST)	1028.98	50.5194	2	x00000000030000000000	-0.366254	0.269437	16.34	13	75	92	7.16	15718: Scan 18865 (rt=50.5194) [R_b1822p5_S19_SF604_24h_ETH_Phos_R1.raw]	F002986.dat	19279.7	Prkar1a pS83	p06730	0.0660522
OGFR_MOUSE	Opioid growth factor receptor OS=Mus musculus GN=Ogfr PE=2 SV=1	IALNLEGCALSPTSQEPR	Phospho (ST)	679.323	53.0663	3	x00000000000300000000	-0.214748	0.0168433	28.11	1	393	410	9.79	16165: Scan 19757 (rt=53.0663) [R_b1822p5_S1_SF619_24h_ETH_Phos_R1.raw]	F002926.dat	2047.5	Ogfr pS403	p02603	0.0591004
SSF1_MOUSE	Suppressor of SWI4 1 homolog OS=Mus musculus GN=Ppan PE=1 SV=2	ARADGDSDAEDPGAPPEAVGAGQPEDEEDDAEYFR	Phospho (ST)	932.875	49.396	4	x0000000300000000000000000000000000000	0.573579	0.00676648	33.28	5	356	390	33.28	15595: Scan 18561 (rt=49.396) [R_b1822p5_S12_SF622_96h_4HTA_Phos_R1.raw]	F002948.dat	13486.4	Ppan pS362	p00487	0.0352155
AATF_MOUSE	Protein AATF OS=Mus musculus GN=Aatf PE=1 SV=1	EEDRNSEDDGVVAAFSSVK	Phospho (ST)	711.971	48.3308	3	x000000300000000000000	0.430871	0.0277353	25.74	1	165	183	25.29	15344: Scan 18178 (rt=48.3308) [R_b1822p5_S8_SF621_24h_4HTA_Phos_R2.raw]	F002941.dat	2231.93	Aatf pS170	p01291	0.0591004
ADDA_MOUSE	Alpha-adducin OS=Mus musculus GN=Add1 PE=1 SV=2	SPPDQSAVPNTPPSTPVKLEEDLPQEPTSR	Phospho (ST)	824.146	52.6842	4	x00000000000300000000000000000000	0.431884	0.028306	26.88	1	600	629	6.73	16579: Scan 19830 (rt=52.6842) [R_b1822p5_S10_SF622_24h_ETH_Phos_R2.raw]	F002945.dat	4897.32	Add1 pT610	p05885	0.0591004
I2BP2_MOUSE	Interferon regulatory factor 2-binding protein 2 OS=Mus musculus GN=Irf2bp2 PE=1 SV=1	LEEPPELNRQSPNPR	Phospho (ST)	619.295	28.8839	3	x00000000000300000	0.012939	0.00571767	33.92	32	159	173	33.92	4470: Sum of 2 scans in range 8440 (rt=28.8839) to 8463 (rt=28.9414) [R_b1822p5_S13_SF602_24h_ETH_Phos_R2.raw]	F002997.dat	30459.2	Irf2bp2 pS169	p03300	0.0352155
TR150_MOUSE	Thyroid hormone receptor-associated protein 3 OS=Mus musculus GN=Thrap3 PE=1 SV=1	TDSEKPFRGSQSPK	2 Phospho (ST)	862.358	40.5463	2	x0000000000303000	0.293144	0.109351	17.84	4	394	407	5.89	11718: Scan 14579 (rt=40.5463) [R_b1822p5_S18_SF603_96h_4HTA_Phos_R1.raw]	F003000.dat	23763	Thrap3 pS403 pS405	p06727	0.0660522
CSKI2_MOUSE	Caskin-2 OS=Mus musculus GN=Caskin2 PE=1 SV=3	SQSFALR	Phospho (ST)	444.703	38.8287	2	x000300000	-0.433857	0.113281	18.18	12	853	859	12.44	11435: Scan 14043 (rt=38.8287) [R_b1822p5_S12_SF622_96h_4HTA_Phos_R1.raw]	F002948.dat	21889.6	Caskin2 pS855	p06127	0.0660522
RBGP1_MOUSE	Rab GTPase-activating protein 1 OS=Mus musculus GN=Rabgap1 PE=1 SV=1	GVSDEDTDEEKETLK	Phospho (ST)	887.866	22.696	2	x00000003000000000	-2.1999	1.22565e-06	68.12	7	985	999	40.88	5228: Scan 7188 (rt=22.696) [R_b1822p5_S8_SF621_24h_4HTA_Phos_R1.raw]	F002940.dat	8965.55	Rabgap1 pT991	p02456	0
DC1L1_MOUSE	Cytoplasmic dynein 1 light intermediate chain 1 OS=Mus musculus GN=Dync1li1 PE=1 SV=1	VPGGSPR	Phospho (ST)	375.172	11.5436	2	x000003000	-1.67841	0.0034873	30.96	36	401	407	11.28	636: Scan 2240 (rt=11.5436) [R_b1822p5_S11_SF622_24h_4HTA_Phos_R2.raw]	F002947.dat	36156.3	Dync1li1 pS405	p07335	0.0244565
TAF3_MOUSE	Transcription initiation factor TFIID subunit 3 OS=Mus musculus GN=Taf3 PE=1 SV=2	TPPVLSPVR	Phospho (ST)	523.276	55.4278	2	x00000030000	0.0689301	0.346886	16.33	2	224	232	16.33	17082: Scan 20771 (rt=55.4278) [R_b1822p5_S5_SF624_24h_4HTA_Phos_R2.raw]	F002935.dat	1601.53	Taf3 pS229	p06931	0.0660522
AKA12_MOUSE	A-kinase anchor protein 12 OS=Mus musculus GN=Akap12 PE=1 SV=1	AEELTEASGAEETTDMVSAVSQLSDSPDTTEEATPVQEVEGGMLDTEEQER	Oxidation (M); Phospho (ST)	1381.84	72.8519	4	x00000000000000002000000000000300000000000000000000000	3.68997	0.00418643	35.6	5	966	1016	0	19563: Scan 25474 (rt=72.8519) [R_b1822p5_S24_SF607_96h_4HTA_Phos_R2.raw]	F002995.dat	3341.08	Akap12 pT994	p00161	0
SERC_MOUSE	Phosphoserine aminotransferase OS=Mus musculus GN=Psat1 PE=1 SV=1	ASLYNAVTTEDVEK	Phospho (ST)	810.365	41.5233	2	x0030000000000000	0.349043	0.00157912	38.41	2	343	356	22.1	11870: Scan 14829 (rt=41.5233) [R_b1822p5_S24_SF607_96h_4HTA_Phos_R1.raw]	F002994.dat	4977.01	Psat1 pS344	p00546	0.00621891
CLK3_MOUSE	Dual specificity protein kinase CLK3 OS=Mus musculus GN=Clk3 PE=1 SV=2	SPSFGEDCYGSSR	2 Phospho (ST)	804.755	37.7905	2	x030300000000000	-3.75305	4.60647e-05	44.98	3	224	236	44.98	10438: Scan 13305 (rt=37.7905) [R_b1822p5_S23_SF607_24h_4HTA_Phos_R1.raw]	F002970.dat	4556.33	Clk3 pS224 pS226	p05954	0
NEST_MOUSE	Nestin OS=Mus musculus GN=Nes PE=1 SV=1	LLEPCSPIPILTDAHELQPQAEGIQEAGWQPEAGTEALGR	Phospho (ST)	1101.29	75.8526	4	x000000000000300000000000000000000000000000	2.38826	0.00715987	32.02	1	1476	1515	0	25116: Scan 29490 (rt=75.8526) [R_b1822p5_S9_SF621_96h_4HTA_Phos_R2.raw]	F002943.dat	6363.47	Nes pT1487	p03469	0.0244565
NOP2_MOUSE	Putative ribosomal RNA methyltransferase NOP2 OS=Mus musculus GN=Nop2 PE=1 SV=1	AQDATAGVLWNEEDTDEDEDDDGVSPESHPR	2 Phospho (ST)	1187.11	51.457	3	x000003000000000000000000030000000	-2.15186	0.00163092	37.63	4	155	185	8.39	15276: Scan 18874 (rt=51.457) [R_b1822p5_S22_SF607_24h_ETH_Phos_R2.raw]	F002996.dat	7756.93	Nop2 pT159 pS179	p00452	0.00598802
SPD2B_MOUSE	SH3 and PX domain-containing protein 2B OS=Mus musculus GN=Sh3pxd2b PE=1 SV=1	LGPSSPAHSGALDLDGVSR	Phospho (ST)	639.303	43.8298	3	x000003000000000000000	-0.331613	0.0470854	25.55	2	287	305	2.25	13395: Scan 16179 (rt=43.8298) [R_b1822p5_S12_SF622_96h_4HTA_Phos_R1.raw]	F002948.dat	1341.19	Sh3pxd2b pS291	p03378	0.0591004
DAP1_MOUSE	Death-associated protein 1 OS=Mus musculus GN=Dap PE=1 SV=3	DKDDQEWESTSPPKPTVFISGVIAR	Phospho (ST)	961.461	62.97	3	x000000000003000000000000000	-0.0603883	6.18519e-05	53.73	57	41	65	1.98	20966: Sum of 2 scans in range 24428 (rt=62.97) to 24430 (rt=62.9744) [R_b1822p5_S9_SF621_96h_4HTA_Phos_R1.raw]	F002942.dat	110048	Dap pS51	p00889	0
STRN4_MOUSE	Striatin-4 OS=Mus musculus GN=Strn4 PE=1 SV=2	LGGSVLEQIPFLQNCEDEDSDEDDELDSVQHK	Phospho (ST)	935.901	73.3349	4	x0000000000000000000030000000000000	0.475723	0.310344	17.23	3	257	288	8.4	24358: Scan 28531 (rt=73.3349) [R_b1822p5_S9_SF621_96h_4HTA_Phos_R2.raw]	F002943.dat	2764.07	Strn4 pS276	p03371	0.0660522
AKA12_MOUSE	A-kinase anchor protein 12 OS=Mus musculus GN=Akap12 PE=1 SV=1	SPSWISASMTEPLEHAEGVATPPVGEVTEK	2 Phospho (ST)	1099.49	70.7691	3	x00000000003000000000030000000000	0.118345	0.00155595	40.74	41	890	919	1.67	20646: Scan 25825 (rt=70.7691) [R_b1822p5_S22_SF607_24h_ETH_Phos_R2.raw]	F002996.dat	37507.4	Akap12 pT899 pT910	p06014	0.00154321
AKA12_MOUSE	A-kinase anchor protein 12 OS=Mus musculus GN=Akap12 PE=1 SV=1	DAHDDIVTSEVDFTSEAVTAAETTEALR	Phospho (ST)	1025.12	72.5181	3	x000000000300000000000000000000	0.751217	0.0107688	31.84	6	938	965	0	22240: Scan 27050 (rt=72.5181) [R_b1822p5_S19_SF604_24h_ETH_Phos_R1.raw]	F002986.dat	3512.65	Akap12 pS946	p00735	0.0352155
PAWR_MOUSE	PRKC apoptosis WT1 regulator protein OS=Mus musculus GN=Pawr PE=1 SV=2	RSTGVVNIPAAECLDEYEDDEAGQK	Phospho (ST)	949.413	54.1107	3	x000300000000000000000000000	0.665328	0.000324729	46.76	8	154	178	0	17547: Scan 20658 (rt=54.1107) [R_b1822p5_S8_SF621_24h_4HTA_Phos_R1.raw]	F002940.dat	3604.75	Pawr pT156	p04955	0.00369344
MCES_MOUSE	mRNA cap guanine-N7 methyltransferase OS=Mus musculus GN=Rnmt PE=1 SV=1	GDVSEDEPSLGR	Phospho (ST)	670.775	30.5184	2	x00003000000000	-0.932418	0.00276065	32.17	4	97	108	30.65	8355: Scan 10575 (rt=30.5184) [R_b1822p5_S7_SF621_24h_ETH_Phos_R2.raw]	F002939.dat	13960.6	Rnmt pS100	p02017	0.0352155
PDLI5_MOUSE	PDZ and LIM domain protein 5 OS=Mus musculus GN=Pdlim5 PE=1 SV=4	SPSWQRPNQAAPSTGR	Phospho (ST)	607.281	26.3969	3	x000300000000000000	0.0901685	0.000177114	47.75	33	359	374	2.08	6733: Scan 8779 (rt=26.3969) [R_b1822p5_S7_SF621_24h_ETH_Phos_R1.raw]	F002938.dat	19694.8	Pdlim5 pS361	p06019	0.00369344
FRM4A_MOUSE	FERM domain-containing protein 4A OS=Mus musculus GN=Frmd4a PE=1 SV=2	AAGALGSASSGSMPNLAAR	Phospho (ST)	590.274	40.4733	3	x000000000000300000000	-1.90803	5.04472e-08	83.1	13	774	792	14.8	11330: Scan 14351 (rt=40.4733) [R_b1822p5_S16_SF603_24h_ETH_Phos_R2.raw]	F002978.dat	2344.13	Frmd4a pS785	p00023	0
SHRM2_MOUSE	Protein Shroom2 OS=Mus musculus GN=Shroom2 PE=1 SV=1	SRSSPSTDHYSQEVPVEPNR	Phospho (ST)	784.681	28.0558	3	x0000300000000000000000	-0.630366	0.000312703	46.4	41	957	976	1.26	6942: Sum of 2 scans in range 9289 (rt=28.0558) to 9306 (rt=28.0972) [R_b1822p5_S20_SF604_24h_4HTA_Phos_R2.raw]	F002999.dat	76755	Shroom2 pS960	p06235	0.00369344
TENS3_MOUSE	Tensin-3 OS=Mus musculus GN=Tns3 PE=1 SV=1	VTNGVHQEPNTGSSPGSPTLDIDQSIEQLNR	2 Phospho (ST)	1150.85	61.0168	3	x000000000000003003000000000000000	1.13755	1.08262e-07	81.71	19	674	704	3.1	20210: Scan 23580 (rt=61.0168) [R_b1822p5_S8_SF621_24h_4HTA_Phos_R1.raw]	F002940.dat	6737.13	Tns3 pS687 pS690	p07464	0
NFKB2_MOUSE	Nuclear factor NF-kappa-B p100 subunit OS=Mus musculus GN=Nfkb2 PE=1 SV=1	TPPEAPQGEPQALDTLQR	Phospho (ST)	676.653	43.9345	3	x03000000000000000000	0.0498289	0.00449186	33.85	11	425	442	33.85	12682: Scan 15846 (rt=43.9345) [R_b1822p5_S23_SF607_24h_4HTA_Phos_R1.raw]	F002970.dat	7649.99	Nfkb2 pT425	p06908	0.0352155
PP4R2_MOUSE	Serine/threonine-protein phosphatase 4 regulatory subunit 2 OS=Mus musculus GN=Ppp4r2 PE=1 SV=1	GHSDSSASESEVSLLSPVK	Phospho (ST)	665.969	40.3432	3	x000000000000000030000	-2.90494	3.28164e-06	65.86	36	211	229	19.79	11566: Scan 14431 (rt=40.3432) [R_b1822p5_S21_SF604_96h_4HTA_Phos_R2.raw]	F002991.dat	15518.4	Ppp4r2 pS226	p02120	0
RBM5_MOUSE	RNA-binding protein 5 OS=Mus musculus GN=Rbm5 PE=1 SV=1	GLVAAYSGDSDNEEELVER	2 Phospho (ST)	1106.94	55.9327	2	x000000030030000000000	-0.0583219	1.58248e-05	56.61	13	615	633	22.23	17040: Scan 20748 (rt=55.9327) [R_b1822p5_S24_SF607_96h_4HTA_Phos_R1.raw]	F002994.dat	8723.8	Rbm5 pS621 pS624	p02180	0
PYRG1_MOUSE	CTP synthase 1 OS=Mus musculus GN=Ctps1 PE=1 SV=2	SGSSSPDSEITELK	2 Phospho (ST)	798.808	19.2486	2	x0300300000000000	-0.0977688	0.113243	16.04	53	571	584	1.52	3533: Scan 5477 (rt=19.2486) [R_b1822p5_S22_SF607_24h_ETH_Phos_R2.raw]	F002996.dat	63034.5	Ctps1 pS571 pS574	p05399	0.0660522
KAP2_MOUSE	cAMP-dependent protein kinase type II-alpha regulatory subunit OS=Mus musculus GN=Prkar2a PE=1 SV=2	RVSVCAETFNPDEEEEDNDPR	Phospho (ST)	1294.52	37.8135	2	x00030000000000000000000	-2.37146	0.0154691	28.17	34	94	114	8.53	10577: Scan 13310 (rt=37.8135) [R_b1822p5_S24_SF607_96h_4HTA_Phos_R1.raw]	F002994.dat	28887.3	Prkar2a pS96	p05003	0.0436782
AKA12_MOUSE	A-kinase anchor protein 12 OS=Mus musculus GN=Akap12 PE=1 SV=1	LFSSSGLK	Phospho (ST)	459.721	41.8797	2	x0003000000	-0.725945	0.000361287	42.13	47	503	510	12.63	11771: Scan 14897 (rt=41.8797) [R_b1822p5_S20_SF604_24h_4HTA_Phos_R1.raw]	F002988.dat	7699.98	Akap12 pS505	p03341	0.00154321
HSPB1_MOUSE	Heat shock protein beta-1 OS=Mus musculus GN=Hspb1 PE=1 SV=3	QLSSGVSEIR	Phospho (ST)	578.275	31.0045	2	x000300000000	-0.0528352	1.68642e-06	67.05	34	84	93	17.14	7747: Scan 10292 (rt=31.0045) [R_b1822p5_S24_SF607_96h_4HTA_Phos_R2.raw]	F002995.dat	35867.5	Hspb1 pS86	p04353	0
F110C_MOUSE	Protein FAM110C OS=Mus musculus GN=Fam110c PE=2 SV=1	ENFSAGSDCVTLK	Phospho (ST)	754.314	38.4328	2	x000000030000000	-0.0418158	0.00056786	40.62	35	344	356	27.83	11407: Scan 13966 (rt=38.4328) [R_b1822p5_S9_SF621_96h_4HTA_Phos_R2.raw]	F002943.dat	42689.9	Fam110c pS350	p01566	0.00154321
PP4R2_MOUSE	Serine/threonine-protein phosphatase 4 regulatory subunit 2 OS=Mus musculus GN=Ppp4r2 PE=1 SV=1	GHSDSSASESEVSLLSPVK	Phospho (ST)	998.449	40.6638	2	x000000000000000030000	-0.194999	0.000193362	48.14	55	211	229	12.61	11682: Scan 14563 (rt=40.6638) [R_b1822p5_S21_SF604_96h_4HTA_Phos_R2.raw]	F002991.dat	20084.2	Ppp4r2 pS226	p02119	0.00369344
NOP58_MOUSE	Nucleolar protein 58 OS=Mus musculus GN=Nop58 PE=1 SV=1	EEPLSEEEPCTSTAVPSPEK	Phospho (ST)	765.99	40.5187	3	x0000030000000000000000	-0.0248371	0.000186788	47.56	31	505	524	29.98	11628: Scan 14484 (rt=40.5187) [R_b1822p5_S23_SF607_24h_4HTA_Phos_R2.raw]	F002993.dat	17921.4	Nop58 pS509	p01333	0.00369344
MFAP1_MOUSE	Microfibrillar-associated protein 1 OS=Mus musculus GN=Mfap1 PE=1 SV=1	LEREDSSEEEEEEIDDEEIER	2 Phospho (ST)	923.678	41.7225	3	x00000033000000000000000	-0.276011	1.22428e-07	77.08	56	127	147	77.08	12571: Scan 15283 (rt=41.7225) [R_b1822p5_S12_SF622_96h_4HTA_Phos_R1.raw]	F002948.dat	123555	Mfap1 pS132 pS133	p03320	0
EVL_MOUSE	Ena/VASP-like protein OS=Mus musculus GN=Evl PE=1 SV=2	ASSGGGGGGLMEEMNK	Phospho (ST)	781.306	36.0431	2	x000300000000000000	0.338332	0.000147776	45.25	1	256	271	0	9818: Scan 12587 (rt=36.0431) [R_b1822p5_S20_SF604_24h_4HTA_Phos_R2.raw]	F002999.dat	4648.62	Evl pS258	p00581	0.00369344
RIOK2_MOUSE	Serine/threonine-protein kinase RIO2 OS=Mus musculus GN=Riok2 PE=2 SV=1	SPAGSEDCDDEPPHLIALSSVNR	2 Phospho (ST)	876.023	54.2597	3	x0300030000000000000000000	-2.64948	0.000423719	44.26	41	433	455	44.26	16609: Scan 20179 (rt=54.2597) [R_b1822p5_S21_SF604_96h_4HTA_Phos_R2.raw]	F002991.dat	15391.7	Riok2 pS433 pS437	p05752	0.00823045
TGFI1_MOUSE	Transforming growth factor beta-1-induced transcript 1 protein OS=Mus musculus GN=Tgfb1i1 PE=1 SV=2	SPKPVAPVAPPFSSSSGVLGNGLCELDR	Phospho (ST)	973.476	62.9318	3	x030000000000000000000000000000	-0.00616987	7.68441e-12	122.3	69	68	95	65.35	19006: Scan 23331 (rt=62.9318) [R_b1822p5_S23_SF607_24h_4HTA_Phos_R1.raw]	F002970.dat	86530.5	Tgfb1i1 pS68	p05841	0
ANR17_MOUSE	Ankyrin repeat domain-containing protein 17 OS=Mus musculus GN=Ankrd17 PE=1 SV=2	EHYPVSSPSSPSPPAQPGGVSR	3 Phospho (ST)	820.66	39.4906	3	x000000000330300000000000	-4.59302	0.000329707	44.55	3	2032	2053	13.57	11678: Scan 14329 (rt=39.4906) [R_b1822p5_S12_SF622_96h_4HTA_Phos_R2.raw]	F002949.dat	12823.6	Ankrd17 pS2040 pS2041 pS2043	p01438	0
OTUD5_MOUSE	OTU domain-containing protein 5 OS=Mus musculus GN=Otud5 PE=2 SV=2	ATSPLVSLYPALECR	Phospho (ST)	878.924	64.2436	2	x00030000000000000	0.0244899	0.00231399	36.79	18	501	515	0	21404: Scan 24945 (rt=64.2436) [R_b1822p5_S9_SF621_96h_4HTA_Phos_R1.raw]	F002942.dat	4327.96	Otud5 pS503	p00651	0.00621891
SRRM2_MOUSE	Serine/arginine repetitive matrix protein 2 OS=Mus musculus GN=Srrm2 PE=1 SV=3	GHTQTWPDTSSPEVMQTQVESPLLQSK	Phospho (ST)	1031.14	59.8328	3	x00000000000000000000030000000	-0.0925446	3.6163e-07	76.76	51	1028	1054	13.76	19685: Scan 23020 (rt=59.8328) [R_b1822p5_S12_SF622_96h_4HTA_Phos_R2.raw]	F002949.dat	22628.9	Srrm2 pS1048	p02121	0
RAI14_MOUSE	Ankycorbin OS=Mus musculus GN=Rai14 PE=1 SV=1	SITSTPLSGK	Phospho (ST)	535.761	29.8354	2	x030000000000	-0.0542307	0.0130937	27.58	30	293	302	9.41	7556: Scan 10006 (rt=29.8354) [R_b1822p5_S23_SF607_24h_4HTA_Phos_R1.raw]	F002970.dat	10636.3	Rai14 pS293	p05484	0.0591004
BCLF1_MOUSE	Bcl-2-associated transcription factor 1 OS=Mus musculus GN=Bclaf1 PE=1 SV=2	SATSGDIWPGLSAYDNSPR	Phospho (ST)	1037.45	59.7866	2	x000000000000000003000	0.0964839	1.72315e-06	68.09	88	205	223	33.62	18347: Scan 22294 (rt=59.7866) [R_b1822p5_S21_SF604_96h_4HTA_Phos_R1.raw]	F002990.dat	146336	Bclaf1 pS221	p05138	0
FOSL2_MOUSE	Fos-related antigen 2 OS=Mus musculus GN=Fosl2 PE=1 SV=2	SPPTSGLQSLR	Phospho (ST)	611.795	35.5707	2	x0300000000000	-0.0384749	3.06065e-06	63.95	74	200	210	27.74	9886: Scan 12457 (rt=35.5707) [R_b1822p5_S23_SF607_24h_4HTA_Phos_R2.raw]	F002993.dat	92148.6	Fosl2 pS200	p05912	0
MIER1_MOUSE	Mesoderm induction early response protein 1 OS=Mus musculus GN=Mier1 PE=1 SV=2	DSSGQEDETQSSNDDPSQSVTSQDAQEIIRPR	Phospho (ST)	1196.18	41.9178	3	x0003000000000000000000000000000000	-1.71469	0.000214308	49.12	26	119	150	0	12031: Scan 15028 (rt=41.9178) [R_b1822p5_S21_SF604_96h_4HTA_Phos_R1.raw]	F002990.dat	15662.8	Mier1 pS121	p01066	0.00490196
SRRM2_MOUSE	Serine/arginine repetitive matrix protein 2 OS=Mus musculus GN=Srrm2 PE=1 SV=3	AAETPAVASCWSGPQVSPEHK	Phospho (ST)	1145.01	38.8305	2	x00000000000000000300000	-0.278847	4.39537e-09	94.12	30	1253	1273	48.87	10792: Sum of 2 scans in range 13724 (rt=38.8305) to 13746 (rt=38.8841) [R_b1822p5_S23_SF607_24h_4HTA_Phos_R1.raw]	F002970.dat	40332.3	Srrm2 pS1269	p00017	0
NCOA5_MOUSE	Nuclear receptor coactivator 5 OS=Mus musculus GN=Ncoa5 PE=1 SV=1	SSADSLPGPISR	Phospho (ST)	633.792	34.6761	2	x00300000000000	-0.0703243	0.00046214	41.38	34	377	388	0	9336: Scan 12027 (rt=34.6761) [R_b1822p5_S20_SF604_24h_4HTA_Phos_R2.raw]	F002999.dat	10060.6	Ncoa5 pS378	p06288	0.00154321
RAI14_MOUSE	Ankycorbin OS=Mus musculus GN=Rai14 PE=1 SV=1	SSPPVEHPAGTSTTDNDVIIR	Phospho (ST)	758.353	36.9034	3	x00300000000000000000000	-0.481947	1.02312e-09	101.09	74	413	433	0	10678: Scan 13218 (rt=36.9034) [R_b1822p5_S12_SF622_96h_4HTA_Phos_R1.raw]	F002948.dat	83749.5	Rai14 pS414	p06372	0
SRRM2_MOUSE	Serine/arginine repetitive matrix protein 2 OS=Mus musculus GN=Srrm2 PE=1 SV=3	SGSSPGLR	2 Phospho (ST)	460.668	17.0957	2	x0003300000	-0.535178	0.000478996	35.1	52	1397	1404	24.21	2825: Scan 4627 (rt=17.0957) [R_b1822p5_S23_SF607_24h_4HTA_Phos_R1.raw]	F002970.dat	78350.2	Srrm2 pS1399 pS1400	p05393	0.00621891
XIRP2_MOUSE	Xin actin-binding repeat-containing protein 2 OS=Mus musculus GN=Xirp2 PE=1 SV=1	TPPSPPR	2 Phospho (ST)	456.176	15.2361	2	x030030000	-0.0384474	0.00840351	26.61	5	2910	2916	19.56	2085: Scan 3826 (rt=15.2361) [R_b1822p5_S12_SF622_96h_4HTA_Phos_R1.raw]	F002948.dat	130682	Xirp2 pT2910 pS2913	p06925	0.0591004
LMNA_MOUSE	Prelamin-A/C OS=Mus musculus GN=Lmna PE=1 SV=2	SGAQASSTPLSPTR	Phospho (ST)	720.33	21.3463	2	x0000000000030000	-0.10913	1.48673e-05	56.97	97	12	25	41.54	2201: Scan 5474 (rt=21.3463) [R_b1822p5_S13_SF602_24h_ETH_Phos_R2.raw]	F002997.dat	69835.1	Lmna pS22	p05339	0
SRRM2_MOUSE	Serine/arginine repetitive matrix protein 2 OS=Mus musculus GN=Srrm2 PE=1 SV=3	SSSASPELK	2 Phospho (ST)	533.199	18.6738	2	x00030300000	-0.0084556	0.00134058	34.35	73	1376	1384	8.31	3449: Scan 5310 (rt=18.6738) [R_b1822p5_S23_SF607_24h_4HTA_Phos_R1.raw]	F002970.dat	28952.1	Srrm2 pS1378 pS1380	p06399	0.0352155
SRRM1_MOUSE	Serine/arginine repetitive matrix protein 1 OS=Mus musculus GN=Srrm1 PE=1 SV=2	SPTPPPR	2 Phospho (ST)	456.177	14.7501	2	x030300000	-0.346027	0.00513406	29.43	139	591	597	10.73	1924: Sum of 2 scans in range 3644 (rt=14.7501) to 3690 (rt=14.8521) [R_b1822p5_S11_SF622_24h_4HTA_Phos_R2.raw]	F002947.dat	210988	Srrm1 pS591 pT593	p06041	0.0591004
4ET_MOUSE	Eukaryotic translation initiation factor 4E transporter OS=Mus musculus GN=Eif4enif1 PE=1 SV=2	APSPPMSQVFR	Phospho (ST)	648.795	9.91777	2	x0003000000000	-0.386702	0.0881616	19.79	83	561	571	15.4	115: Sum of 2 scans in range 1596 (rt=9.91777) to 1617 (rt=9.96584) [R_b1822p5_S22_SF607_24h_ETH_Phos_R1.raw]	F002992.dat	99293.2	Eif4enif1 pS563	p00416	0.0660522
TCEA1_MOUSE	Transcription elongation factor A protein 1 OS=Mus musculus GN=Tcea1 PE=1 SV=2	EPAISSQNSPEAR	Phospho (ST)	733.322	20.1925	2	x000000000300000	-0.716225	5.21214e-06	62.2	82	92	104	30.15	4035: Scan 5964 (rt=20.1925) [R_b1822p5_S23_SF607_24h_4HTA_Phos_R1.raw]	F002970.dat	158616	Tcea1 pS100	p01590	0
DNJC2_MOUSE	DnaJ homolog subfamily C member 2 OS=Mus musculus GN=Dnajc2 PE=1 SV=2	NASTSFQELEDKK	Phospho (ST)	526.235	32.8817	3	x000003000000000	-0.237992	0.0114117	29.7	6	45	57	0	8956: Scan 11469 (rt=32.8817) [R_b1822p5_S11_SF622_24h_4HTA_Phos_R1.raw]	F002946.dat	3136.35	Dnajc2 pS49	p03860	0.0591004
SRRM1_MOUSE	Serine/arginine repetitive matrix protein 1 OS=Mus musculus GN=Srrm1 PE=1 SV=2	AASPSPQSVR	2 Phospho (ST)	580.231	17.5949	2	x000303000000	0.0552464	0.00600501	27.4	24	777	786	19.82	3235: Sum of 2 scans in range 4985 (rt=17.5949) to 4988 (rt=17.6004) [R_b1822p5_S9_SF621_96h_4HTA_Phos_R2.raw]	F002943.dat	88379	Srrm1 pS779 pS781	p00071	0.0591004
MARCS_MOUSE	Myristoylated alanine-rich C-kinase substrate OS=Mus musculus GN=Marcks PE=1 SV=2	AEDGAAPSPSSETPKK	Phospho (ST)	551.246	15.8595	3	x000000000000030000	-0.0205972	0.00395404	33.62	34	131	146	0	2435: Scan 4152 (rt=15.8595) [R_b1822p5_S7_SF621_24h_ETH_Phos_R1.raw]	F002938.dat	27595.6	Marcks pT143	p00140	0.0352155
MCMBP_MOUSE	Mini-chromosome maintenance complex-binding protein OS=Mus musculus GN=Mcmbp PE=2 SV=1	VSPSTSYTPSR	Phospho (ST)	631.278	23.8251	2	x0030000000000	0.0206261	0.00298662	33.31	4	153	163	21.44	5725: Scan 7709 (rt=23.8251) [R_b1822p5_S9_SF621_96h_4HTA_Phos_R2.raw]	F002943.dat	5754.76	Mcmbp pS154	p07428	0.0352155
CHSP1_MOUSE	Calcium-regulated heat stable protein 1 OS=Mus musculus GN=Carhsp1 PE=1 SV=1	DRSPSPLR	2 Phospho (ST)	544.221	16.6114	2	x0003030000	-0.222749	0.0053852	28.37	139	29	36	25.4	2631: Scan 4416 (rt=16.6114) [R_b1822p5_S23_SF607_24h_4HTA_Phos_R1.raw]	F002970.dat	813839	Carhsp1 pS31 pS33	p01020	0.0591004
TAL1_MOUSE	T-cell acute lymphocytic leukemia protein 1 homolog OS=Mus musculus GN=Tal1 PE=1 SV=1	MVQLSPPALAAPAGPGR	Phospho (ST)	856.935	51.3889	2	x0000030000000000000	0.324211	0.0126599	28.73	4	118	134	28.73	15586: Scan 18954 (rt=51.3889) [R_b1822p5_S15_SF602_96h_4HTA_Phos_R1.raw]	F002975.dat	4029.46	Tal1 pS122	p03847	0.0591004
UBP2L_MOUSE	Ubiquitin-associated protein 2-like OS=Mus musculus GN=Ubap2l PE=1 SV=1	YPSSISSSPQK	Phospho (ST)	630.779	22.7364	2	x0000000030000	-0.479539	0.000339025	43.39	61	622	632	7	5137: Scan 7121 (rt=22.7364) [R_b1822p5_S18_SF603_96h_4HTA_Phos_R1.raw]	F003000.dat	38538.8	Ubap2l pS629	p07582	0.00154321
GPSM3_MOUSE	G-protein-signaling modulator 3 OS=Mus musculus GN=Gpsm3 PE=1 SV=2	SAPPSPPPPGTR	Phospho (ST)	620.791	18.9149	2	x00000300000000	0.106489	0.000450894	41.72	117	34	45	26.54	3525: Scan 5417 (rt=18.9149) [R_b1822p5_S20_SF604_24h_4HTA_Phos_R2.raw]	F002999.dat	75787.9	Gpsm3 pS38	p05084	0.00154321
TP53B_MOUSE	Tumor suppressor p53-binding protein 1 OS=Mus musculus GN=Tp53bp1 PE=1 SV=2	DAVTEDSPQPPLPSVR	Phospho (ST)	894.415	42.7319	2	x000000030000000000	0.0727552	0.000199257	47.4	41	810	825	24.3	12793: Sum of 2 scans in range 15597 (rt=42.7319) to 15657 (rt=42.8764) [R_b1822p5_S19_SF604_24h_ETH_Phos_R1.raw]	F002986.dat	25676.3	Tp53bp1 pS816	p00760	0.00369344
MARCS_MOUSE	Myristoylated alanine-rich C-kinase substrate OS=Mus musculus GN=Marcks PE=1 SV=2	AEDGAAPSPSSETPK	Phospho (ST)	762.318	16.9805	2	x00000000000003000	-0.362533	5.94422e-05	51.18	182	131	145	7.92	2749: Sum of 2 scans in range 4552 (rt=16.9805) to 4555 (rt=16.9851) [R_b1822p5_S16_SF603_24h_ETH_Phos_R1.raw]	F002977.dat	3.1803e+06	Marcks pT143	p00138	0
UBP2L_MOUSE	Ubiquitin-associated protein 2-like OS=Mus musculus GN=Ubap2l PE=1 SV=1	RYPSSISSSPQK	Phospho (ST)	708.83	20.9871	2	x00000000030000	-0.0204854	0.0100747	28.66	48	621	632	0.02	4491: Sum of 2 scans in range 6376 (rt=20.9871) to 6399 (rt=21.0397) [R_b1822p5_S6_SF624_96h_4HTA_Phos_R2.raw]	F002937.dat	86778.5	Ubap2l pS629	p05013	0.0591004
NMT2_MOUSE	Glycylpeptide N-tetradecanoyltransferase 2 OS=Mus musculus GN=Nmt2 PE=2 SV=1	GSPGGDLGAK	Phospho (ST)	469.704	16.1047	2	x003000000000	-1.85302	0.00273142	31.92	26	37	46	21.91	2425: Scan 4194 (rt=16.1047) [R_b1822p5_S23_SF607_24h_4HTA_Phos_R1.raw]	F002970.dat	40379.4	Nmt2 pS38	p02361	0.0244565
MA7D1_MOUSE	MAP7 domain-containing protein 1 OS=Mus musculus GN=Map7d1 PE=1 SV=1	KPGAGGSPALAR	Phospho (ST)	581.293	16.0105	2	x00000003000000	-1.05896	0.000481375	45.35	77	395	406	44.38	2374: Scan 4161 (rt=16.0105) [R_b1822p5_S17_SF603_24h_4HTA_Phos_R1.raw]	F002982.dat	73779.6	Map7d1 pS401	p03067	0.00490196
RBM33_MOUSE	RNA-binding protein 33 OS=Mus musculus GN=Rbm33 PE=1 SV=2	SIVNTSPPCR	Phospho (ST)	605.769	27.6788	2	x000000300000	-0.387757	0.0037555	31.85	46	787	796	10.7	6812: Scan 9127 (rt=27.6788) [R_b1822p5_S23_SF607_24h_4HTA_Phos_R1.raw]	F002970.dat	9343.87	Rbm33 pS792	p05486	0.0352155
MA7D1_MOUSE	MAP7 domain-containing protein 1 OS=Mus musculus GN=Map7d1 PE=1 SV=1	KPGAGGSPALAR	Phospho (ST)	387.865	16.18	3	x00000003000000	-0.00430823	1.2062e-07	78.48	62	395	406	72.53	2456: Scan 4228 (rt=16.18) [R_b1822p5_S23_SF607_24h_4HTA_Phos_R1.raw]	F002970.dat	21265.8	Map7d1 pS401	p03068	0
AKA12_MOUSE	A-kinase anchor protein 12 OS=Mus musculus GN=Akap12 PE=1 SV=1	CQETESNEEQSISPEKR	Phospho (ST)	710.961	20.0448	3	x0000000000000300000	0.339929	0.000939733	40.16	2	1280	1296	14.43	4196: Scan 6032 (rt=20.0448) [R_b1822p5_S7_SF621_24h_ETH_Phos_R2.raw]	F002939.dat	5031.67	Akap12 pS1292	p00727	0.00154321
SLX4_MOUSE	Structure-specific endonuclease subunit SLX4 OS=Mus musculus GN=Slx4 PE=1 SV=1	SPPIDLTQSVPEPLSPR	2 Phospho (ST)	996.96	63.4109	2	x0300000000000003000	-0.116472	0.00151336	39.34	3	926	942	13.89	19390: Scan 23627 (rt=63.4109) [R_b1822p5_S18_SF603_96h_4HTA_Phos_R1.raw]	F003000.dat	3544.1	Slx4 pS926 pS940	p05891	0.00621891
T22D4_MOUSE	TSC22 domain family protein 4 OS=Mus musculus GN=Tsc22d4 PE=1 SV=2	NGSPPPGAPASR	Phospho (ST)	594.265	16.6637	2	x00030000000000	-0.738298	0.000173897	44.63	16	60	71	44.63	2679: Scan 4462 (rt=16.6637) [R_b1822p5_S12_SF622_96h_4HTA_Phos_R1.raw]	F002948.dat	10656.3	Tsc22d4 pS62	p03916	0.00154321
UBP24_MOUSE	Ubiquitin carboxyl-terminal hydrolase 24 OS=Mus musculus GN=Usp24 PE=1 SV=1	SPSLSSK	Phospho (ST)	393.176	13.3965	2	x000300000	-0.470461	0.000197587	43.67	218	1138	1144	6.25	1351: Scan 3043 (rt=13.3965) [R_b1822p5_S18_SF603_96h_4HTA_Phos_R1.raw]	F003000.dat	115161	Usp24 pS1140	p05974	0.00154321
HS105_MOUSE	Heat shock protein 105 kDa OS=Mus musculus GN=Hsph1 PE=1 SV=2	NIQQDNSEAGTQPQVQTDGQQTSQSPPSPELTSEESK	Phospho (ST)	1350.93	37.4741	3	x000000000000000000000000000030000000000	-3.36712	5.57268e-05	55.08	9	531	567	18.38	10815: Scan 13449 (rt=37.4741) [R_b1822p5_S10_SF622_24h_ETH_Phos_R1.raw]	F002944.dat	5441.56	Hsph1 pS558	p03932	0
WWTR1_MOUSE	WW domain-containing transcription regulator protein 1 OS=Mus musculus GN=Wwtr1 PE=1 SV=2	QSSTDSSGGHPGPR	Gln->pyro-Glu (N-term Q); 2 Phospho (ST)	756.762	14.5301	2	x1000303000000000	0.0516041	0.00101207	36.48	1	64	77	0	1754: Scan 3481 (rt=14.5301) [R_b1822p5_S15_SF602_96h_4HTA_Phos_R1.raw]	F002975.dat	5238.02	Wwtr1 pT67 pS69	p04501	0.00621891
MARCS_MOUSE	Myristoylated alanine-rich C-kinase substrate OS=Mus musculus GN=Marcks PE=1 SV=2	GEATAERPGEAAVASSPSK	Phospho (ST)	632.29	19.671	3	x000000000000000030000	-0.140983	0.00606926	33.05	45	12	30	3.16	3833: Scan 5739 (rt=19.671) [R_b1822p5_S23_SF607_24h_4HTA_Phos_R1.raw]	F002970.dat	120792	Marcks pS27	p02024	0.0352155
MARCS_MOUSE	Myristoylated alanine-rich C-kinase substrate OS=Mus musculus GN=Marcks PE=1 SV=2	GEATAERPGEAAVASSPSK	Phospho (ST)	947.932	17.5021	2	x000000000000000030000	-0.475751	3.09159e-05	55.89	83	12	30	9.08	1289: Scan 4101 (rt=17.5021) [R_b1822p5_S13_SF602_24h_ETH_Phos_R2.raw]	F002997.dat	182920	Marcks pS27	p02023	0
SPD2A_MOUSE	SH3 and PX domain-containing protein 2A OS=Mus musculus GN=Sh3pxd2a PE=1 SV=2	EAEENPVGACESQGSPLK	Phospho (ST)	991.414	30.8347	2	x00000000000000030000	-0.0201937	0.00185367	37.49	16	532	549	10.44	7931: Scan 10429 (rt=30.8347) [R_b1822p5_S23_SF607_24h_4HTA_Phos_R1.raw]	F002970.dat	11610.7	Sh3pxd2a pS546	p01178	0.00621891
SRRM2_MOUSE	Serine/arginine repetitive matrix protein 2 OS=Mus musculus GN=Srrm2 PE=1 SV=3	SSRSSPELTR	2 Phospho (ST)	427.175	17.0322	3	x003030000000	0.536566	0.017372	25.99	6	1646	1655	0	2800: Scan 4599 (rt=17.0322) [R_b1822p5_S23_SF607_24h_4HTA_Phos_R1.raw]	F002970.dat	9231.32	Srrm2 pS1647 pS1649	p06398	0.0591004
RPB1_MOUSE	DNA-directed RNA polymerase II subunit RPB1 OS=Mus musculus GN=Polr2a PE=1 SV=3	YSPTSPTYSPTTPK	Phospho (ST)	803.857	31.7217	2	x0000030000000000	-0.620915	0.00904548	30.19	39	1874	1887	9.17	8469: Sum of 2 scans in range 10899 (rt=31.7217) to 10965 (rt=31.8784) [R_b1822p5_S18_SF603_96h_4HTA_Phos_R1.raw]	F003000.dat	28286.3	Polr2a pS1878	p07607	0.0352155
F177A_MOUSE	Protein FAM177A1 OS=Mus musculus GN=Fam177a1 PE=2 SV=1	VIHFVSGETMEEYSTDEDEVDGLDK	Oxidation (M); 2 Phospho (ST)	1007.39	51.5252	3	x000000000020003300000000000	-0.469667	6.27333e-07	71.37	2	52	76	11.28	13169: Scan 17494 (rt=51.5252) [R_b1822p5_S14_SF602_24h_4HTA_Phos_R1.raw]	F002973.dat	4069.23	Fam177a1 pS65 pT66	p07250	0
NDRG1_MOUSE	Protein NDRG1 OS=Mus musculus GN=Ndrg1 PE=1 SV=1	SRTASGSSVTSLEGTR	3 Phospho (ST)	918.354	32.7105	2	x000303030000000000	-0.512348	1.6247e-05	55.92	40	326	341	36.26	8976: Scan 11417 (rt=32.7105) [R_b1822p5_S10_SF622_24h_ETH_Phos_R1.raw]	F002944.dat	83623.2	Ndrg1 pT328 pS330 pS332	p06246	0
SHAN3_MOUSE	SH3 and multiple ankyrin repeat domains protein 3 OS=Mus musculus GN=Shank3 PE=1 SV=3	LGAEEERPGTPELAPAPMQAAAVAEPMPSPR	2 Phospho (ST)	1110.84	56.7368	3	x000000000030000000000000000003000	-0.0102118	0.0432358	25.79	66	1225	1255	25.79	17178: Scan 21024 (rt=56.7368) [R_b1822p5_S20_SF604_24h_4HTA_Phos_R1.raw]	F002988.dat	62975.5	Shank3 pT1234 pS1253	p03345	0.0591004
ICAL_MOUSE	Calpastatin OS=Mus musculus GN=Cast PE=1 SV=2	SPSMSTTETK	Phospho (ST)	574.731	15.2449	2	x000300000000	-1.01094	0.000119816	44.4	20	81	90	2.03	2079: Scan 3822 (rt=15.2449) [R_b1822p5_S23_SF607_24h_4HTA_Phos_R1.raw]	F002970.dat	10902.6	Cast pS83	p05975	0.00823045
BCL9L_MOUSE	B-cell CLL/lymphoma 9-like protein OS=Mus musculus GN=Bcl9l PE=1 SV=1	EAPGSPPLSPR	Phospho (ST)	594.278	26.6102	2	x0000030000000	1.5659	0.0177105	26.21	1	17	27	26.21	6471: Scan 8695 (rt=26.6102) [R_b1822p5_S15_SF602_96h_4HTA_Phos_R2.raw]	F002976.dat	3584.19	Bcl9l pS21	p01207	0.0436782
PTN12_MOUSE	Tyrosine-protein phosphatase non-receptor type 12 OS=Mus musculus GN=Ptpn12 PE=1 SV=3	SFDGNTLLNR	Phospho (ST)	608.772	42.1793	2	x030000000000	-0.966659	0.000972004	37.72	30	448	457	35.25	12345: Scan 15270 (rt=42.1793) [R_b1822p5_S18_SF603_96h_4HTA_Phos_R1.raw]	F003000.dat	6456.06	Ptpn12 pS448	p05293	0.00621891
NAV1_MOUSE	Neuron navigator 1 OS=Mus musculus GN=Nav1 PE=1 SV=2	APEAAVSDDGKSDDELLSSK	2 Phospho (ST)	1097.44	35.406	2	x0000000300003000000000	-1.02559	5.72114e-05	51.87	5	191	210	32.35	9811: Scan 12429 (rt=35.406) [R_b1822p5_S18_SF603_96h_4HTA_Phos_R1.raw]	F003000.dat	4718.7	Nav1 pS197 pS202	p00390	0
SEPT9_MOUSE	Septin-9 OS=Mus musculus GN=Sept9 PE=1 SV=1	SFEVEEIEPPNSTPPR	Phospho (ST)	954.423	54.5737	2	x030000000000000000	-0.720042	0.00068116	46.17	3	30	45	45.19	17617: Scan 20783 (rt=54.5737) [R_b1822p5_S12_SF622_96h_4HTA_Phos_R2.raw]	F002949.dat	4673.1	Sept9 pS30	p05301	0.00369344
NAV1_MOUSE	Neuron navigator 1 OS=Mus musculus GN=Nav1 PE=1 SV=2	SIGSPESTPK	Phospho (ST)	541.743	60.306	2	x000030000000	-0.375415	0.075745	18.49	5	759	768	10.59	20002: Scan 23264 (rt=60.306) [R_b1822p5_S8_SF621_24h_4HTA_Phos_R2.raw]	F002941.dat	7251.39	Nav1 pS762	p05462	0.0660522
EPN1_MOUSE	Epsin-1 OS=Mus musculus GN=Epn1 PE=1 SV=3	TALPTSGSSTGELELLAGEVPAR	Phospho (ST)	1168.57	66.9812	2	x0000000000300000000000000	-0.242385	0.00234496	37.18	1	411	433	0	21493: Scan 25636 (rt=66.9812) [R_b1822p5_S6_SF624_96h_4HTA_Phos_R1.raw]	F002936.dat	1204.38	Epn1 pT420	p06663	0.00621891
EP15R_MOUSE	Epidermal growth factor receptor substrate 15-like 1 OS=Mus musculus GN=Eps15l1 PE=1 SV=3	GTPIPDSSSTLASGEFTGVK	Phospho (ST)	1015.97	48.6872	2	x0030000000000000000000	-1.2301	0.00165796	39.25	3	363	382	21.09	14763: Scan 17986 (rt=48.6872) [R_b1822p5_S18_SF603_96h_4HTA_Phos_R1.raw]	F003000.dat	5841.61	Eps15l1 pT364	p02420	0.00598802
SHE_MOUSE	SH2 domain-containing adapter protein E OS=Mus musculus GN=She PE=2 SV=1	ALSVQFEGSDRPPGR	Phospho (ST)	565.934	37.8379	3	x00030000000000000	-0.37055	0.000616392	41.37	8	342	356	41.37	10819: Scan 13543 (rt=37.8379) [R_b1822p5_S6_SF624_96h_4HTA_Phos_R1.raw]	F002936.dat	4584.01	She pS344	p00361	0.00154321
SHAN3_MOUSE	SH3 and multiple ankyrin repeat domains protein 3 OS=Mus musculus GN=Shank3 PE=1 SV=3	SPIAAAR	Phospho (ST)	383.186	15.0918	2	x030000000	-0.29044	0.00180264	38.41	27	1529	1535	31.18	1977: Scan 3726 (rt=15.0918) [R_b1822p5_S16_SF603_24h_ETH_Phos_R1.raw]	F002977.dat	9138.84	Shank3 pS1529	p05832	0.00621891
SHAN3_MOUSE	SH3 and multiple ankyrin repeat domains protein 3 OS=Mus musculus GN=Shank3 PE=1 SV=3	LGAEEERPGTPELAPAPMQAAAVAEPMPSPR	Phospho (ST)	1084.18	52.6002	3	x000000000030000000000000000000000	-0.341589	5.12359e-07	74.35	35	1225	1255	73.3	15753: Scan 19362 (rt=52.6002) [R_b1822p5_S20_SF604_24h_4HTA_Phos_R1.raw]	F002988.dat	16453.6	Shank3 pT1234	p03349	0
UBP15_MOUSE	Ubiquitin carboxyl-terminal hydrolase 15 OS=Mus musculus GN=Usp15 PE=1 SV=1	SPGASNFSTLPK	Phospho (ST)	643.295	35.8428	2	x03000000000000	-0.33552	5.41838e-05	51.61	15	229	240	35.79	9759: Sum of 2 scans in range 12485 (rt=35.8428) to 12496 (rt=35.8688) [R_b1822p5_S21_SF604_96h_4HTA_Phos_R1.raw]	F002990.dat	14416.4	Usp15 pS229	p05810	0
ARP19_MOUSE	cAMP-regulated phosphoprotein 19 OS=Mus musculus GN=Arpp19 PE=1 SV=2	YFDSGDYNMAK	Phospho (ST)	695.756	38.6855	2	x0000300000000	-0.492265	0.000492117	38.52	178	59	69	38.52	10739: Scan 13630 (rt=38.6855) [R_b1822p5_S16_SF603_24h_ETH_Phos_R1.raw]	F002977.dat	233113	Arpp19 pS62	p07538	0.00621891
SRRM1_MOUSE	Serine/arginine repetitive matrix protein 1 OS=Mus musculus GN=Srrm1 PE=1 SV=2	KPPAPPSPVQSQSPSTNWSPAVPAK	3 Phospho (ST)	932.414	51.3951	3	x000000030003000000030000000	-0.0919757	9.41188e-06	61.74	137	804	828	13.6	16373: Scan 19427 (rt=51.3951) [R_b1822p5_S12_SF622_96h_4HTA_Phos_R2.raw]	F002949.dat	140421	Srrm1 pS810 pS814 pS822	p03076	0
HDGR2_MOUSE	Hepatoma-derived growth factor-related protein 2 OS=Mus musculus GN=Hdgfrp2 PE=1 SV=1	LASESANDDNEDS	Phospho (ST)	723.749	18.1675	2	x000300000000000	-0.55414	0.00341246	28.38	34	657	669	16.99	3163: Sum of 2 scans in range 5039 (rt=18.1675) to 5057 (rt=18.2084) [R_b1822p5_S21_SF604_96h_4HTA_Phos_R1.raw]	F002990.dat	15034.6	Hdgfrp2 pS659	p03238	0.0591004
B3A2_MOUSE	Anion exchange protein 2 OS=Mus musculus GN=Slc4a2 PE=1 SV=1	APPQQPSPATTPSAVQFFLQEDEGAER	Phospho (ST)	993.458	68.6652	3	x00000000000003000000000000000	0.146103	0.0112853	31.42	1	138	164	0	21308: Scan 25750 (rt=68.6652) [R_b1822p5_S19_SF604_24h_ETH_Phos_R1.raw]	F002986.dat	1945.13	Slc4a2 pS150	p00405	0.0352155
CTND1_MOUSE	Catenin delta-1 OS=Mus musculus GN=Ctnnd1 PE=1 SV=2	SLDNNYSTLNER	Phospho (ST)	753.319	34.1877	2	x03000000000000	-1.37444	0.00598458	35.04	7	899	910	33.68	9749: Scan 12121 (rt=34.1877) [R_b1822p5_S7_SF621_24h_ETH_Phos_R1.raw]	F002938.dat	3694.04	Ctnnd1 pS899	p05551	0.00598802
SDPR_MOUSE	Serum deprivation-response protein OS=Mus musculus GN=Sdpr PE=1 SV=3	SSPFKVSPLSFGR	2 Phospho (ST)	523.569	61.9846	3	x003000030000000	0.0197744	0.000214513	45.85	54	287	299	0	20558: Scan 23929 (rt=61.9846) [R_b1822p5_S12_SF622_96h_4HTA_Phos_R1.raw]	F002948.dat	6185.37	Sdpr pS288 pS293	p06350	0.00369344
TCOF_MOUSE	Treacle protein OS=Mus musculus GN=Tcof1 PE=1 SV=1	ASAVSPEKAPMTSK	Oxidation (M); Phospho (ST)	750.345	15.6099	2	x0000030000020000	-0.427044	0.000825295	43.61	11	1212	1225	17.22	1980: Scan 3797 (rt=15.6099) [R_b1822p5_S14_SF602_24h_4HTA_Phos_R1.raw]	F002973.dat	7063.95	Tcof1 pS1216	p00504	0.00154321
GOGA5_MOUSE	Golgin subfamily A member 5 OS=Mus musculus GN=Golga5 PE=1 SV=2	APVSPSSPSGVSSVNTSVTTTK	Phospho (ST)	1085.52	33.544	2	x000030000000000000000000	-0.461038	7.01007e-06	62.83	31	147	168	13.08	9121: Scan 11651 (rt=33.544) [R_b1822p5_S18_SF603_96h_4HTA_Phos_R1.raw]	F003000.dat	13891.5	Golga5 pS150	p00445	0
PLEC_MOUSE	Plectin OS=Mus musculus GN=Plec PE=1 SV=3	KQITVEELVR	Phospho (ST)	647.843	36.8781	2	x000030000000	-0.242721	0.000811582	39.48	12	4034	4043	35.72	10274: Scan 12948 (rt=36.8781) [R_b1822p5_S15_SF602_96h_4HTA_Phos_R1.raw]	F002975.dat	5894.95	Plec pT4037	p03104	0.00621891
SHAN3_MOUSE	SH3 and multiple ankyrin repeat domains protein 3 OS=Mus musculus GN=Shank3 PE=1 SV=3	LGAEEERPGTPELAPAPMQAAAVAEPMPSPR	Oxidation (M); Phospho (ST)	1089.51	45.1069	3	x000000000030000000200000000000000	0.174858	4.83243e-05	55.32	3	1225	1255	53.73	11325: Scan 15155 (rt=45.1069) [R_b1822p5_S14_SF602_24h_4HTA_Phos_R1.raw]	F002973.dat	4224.48	Shank3 pT1234	p03348	0
SYNPO_MOUSE	Synaptopodin OS=Mus musculus GN=Synpo PE=1 SV=2	SPPSYSTLYPSSDPKPSHLK	Phospho (ST)	756.694	38.384	3	x0300000000000000000000	0.00441102	0.0198687	27.97	17	567	586	9	11437: Scan 13986 (rt=38.384) [R_b1822p5_S9_SF621_96h_4HTA_Phos_R1.raw]	F002942.dat	16801.8	Synpo pS567	p05910	0.0591004
TPR_MOUSE	Nucleoprotein TPR OS=Mus musculus GN=Tpr PE=1 SV=1	TDGFAEAIHSPQVAGVPR	Phospho (ST)	966.458	43.5698	2	x00000000003000000000	1.09949	3.55535e-07	75.21	26	2214	2231	37.54	12860: Scan 15849 (rt=43.5698) [R_b1822p5_S18_SF603_96h_4HTA_Phos_R1.raw]	F003000.dat	78166.4	Tpr pS2223	p06720	0
RALY_MOUSE	RNA-binding protein Raly OS=Mus musculus GN=Raly PE=1 SV=3	GRLSPVPVPR	Phospho (ST)	386.545	33.9052	3	x000030000000	-0.280129	0.000232679	42.96	34	132	141	42.96	9506: Scan 11935 (rt=33.9052) [R_b1822p5_S12_SF622_96h_4HTA_Phos_R1.raw]	F002948.dat	27335.8	Raly pS135	p02307	0.00154321
ACINU_MOUSE	Apoptotic chromatin condensation inducer in the nucleus OS=Mus musculus GN=Acin1 PE=1 SV=3	SQSPSPPPLPEDLEK	Phospho (ST)	850.894	44.099	2	x00030000000000000	-0.0829524	1.68761e-05	57.55	44	387	401	9.02	9249: Scan 14341 (rt=44.099) [R_b1822p5_S13_SF602_24h_ETH_Phos_R2.raw]	F002997.dat	97976.5	Acin1 pS389	p06148	0
TCOF_MOUSE	Treacle protein OS=Mus musculus GN=Tcof1 PE=1 SV=1	STSSSPAPTQTLPNSITQR	Phospho (ST)	1026.98	37.1194	2	x000300000000000000000	-0.497575	0.0105769	30.62	18	1124	1142	0	9710: Scan 12755 (rt=37.1194) [R_b1822p5_S18_SF603_96h_4HTA_Phos_R2.raw]	F003001.dat	12318.2	Tcof1 pS1126	p06518	0.0352155
TNIK_MOUSE	Traf2 and NCK-interacting protein kinase OS=Mus musculus GN=Tnik PE=1 SV=2	TTSISPALAR	Phospho (ST)	548.775	30.6076	2	x000003000000	-0.281142	0.0213069	26.11	13	647	656	18.32	7847: Scan 10334 (rt=30.6076) [R_b1822p5_S23_SF607_24h_4HTA_Phos_R1.raw]	F002970.dat	7201.71	Tnik pS651	p07059	0.0591004
SHRM2_MOUSE	Protein Shroom2 OS=Mus musculus GN=Shroom2 PE=1 SV=1	SSPSTDHYSQEVPVEPNR	Phospho (ST)	1054.95	29.6583	2	x00300000000000000000	-1.20168	0.00029493	46.04	27	959	976	0	7497: Scan 9913 (rt=29.6583) [R_b1822p5_S21_SF604_96h_4HTA_Phos_R1.raw]	F002990.dat	34245.4	Shroom2 pS960	p06381	0.00490196
SC24A_MOUSE	Protein transport protein Sec24A OS=Mus musculus GN=Sec24a PE=1 SV=1	GPAPQKTPPR	Phospho (ST)	564.784	12.479	2	x000000030000	2.45222	0.000634272	39.22	3	221	230	39.22	893: Scan 2572 (rt=12.479) [R_b1822p5_S1_SF619_24h_ETH_Phos_R1.raw]	F002926.dat	2738.59	Sec24a pT227	p02231	0.00598802
ZO1_MOUSE	Tight junction protein ZO-1 OS=Mus musculus GN=Tjp1 PE=1 SV=2	VQIPVSHPDPEPVSDNEDDSYDEEVHDPR	Phospho (ST)	1132.81	40.1979	3	x0000000000000030000000000000000	0.0730398	0.000145057	49.72	51	112	140	15.18	11281: Scan 14282 (rt=40.1979) [R_b1822p5_S23_SF607_24h_4HTA_Phos_R1.raw]	F002970.dat	62210	Tjp1 pS125	p07367	0.00369344
CND1_MOUSE	Condensin complex subunit 1 OS=Mus musculus GN=Ncapd2 PE=1 SV=2	LQPLTSVDSDNDFVTPKPR	Phospho (ST)	737.025	48.2708	3	x000000000300000000000	0.790291	0.00328164	35.86	2	1315	1333	8.38	14841: Scan 18008 (rt=48.2708) [R_b1822p5_S11_SF622_24h_4HTA_Phos_R1.raw]	F002946.dat	2307.2	Ncapd2 pS1323	p03581	0.00621891
NKTR_MOUSE	NK-tumor recognition protein OS=Mus musculus GN=Nktr PE=1 SV=4	IVMPDLEPSRSPTHR	Phospho (ST)	605.626	39.8072	3	x00000000030000000	-0.00937231	0.00109073	40.36	57	460	474	2.16	11993: Scan 14594 (rt=39.8072) [R_b1822p5_S9_SF621_96h_4HTA_Phos_R1.raw]	F002942.dat	11103.4	Nktr pS468	p02830	0.00154321
HAP28_MOUSE	28 kDa heat- and acid-stable phosphoprotein OS=Mus musculus GN=Pdap1 PE=1 SV=1	SLDSDESEDEDDDYQQK	2 Phospho (ST)	1089.35	30.1335	2	x0000300300000000000	-0.176415	1.67399e-10	100.88	88	57	73	35.26	7664: Scan 10130 (rt=30.1336) [R_b1822p5_S23_SF607_24h_4HTA_Phos_R1.raw]	F002970.dat	123398	Pdap1 pS60 pS63	p05552	0
CDC16_MOUSE	Cell division cycle protein 16 homolog OS=Mus musculus GN=Cdc16 PE=2 SV=1	NIISPPWDFR	Phospho (ST)	662.808	70.9937	2	x000030000000	0.0566636	0.0147344	26.89	19	557	566	26.64	23643: Sum of 2 scans in range 27650 (rt=70.9937) to 27672 (rt=71.0498) [R_b1822p5_S9_SF621_96h_4HTA_Phos_R1.raw]	F002942.dat	7647.17	Cdc16 pS560	p03929	0.0591004
GAPD1_MOUSE	GTPase-activating protein and VPS9 domain-containing protein 1 OS=Mus musculus GN=Gapvd1 PE=1 SV=2	EVSSRPSTPGLSVVSGISATSEDIPNKIEDLR	2 Phospho (ST)	875.921	67.9771	4	x0000300300000000000000000000000000	0.855514	0.0076838	31.99	4	755	786	0.02	22785: Scan 26437 (rt=67.9771) [R_b1822p5_S12_SF622_96h_4HTA_Phos_R1.raw]	F002948.dat	13722.4	Gapvd1 pS758 pS761	p01798	0.0352155
LEO1_MOUSE	RNA polymerase-associated protein LEO1 OS=Mus musculus GN=Leo1 PE=1 SV=2	KNAIPSDSEADSDTEVPK	3 Phospho (ST)	1071.9	37.359	2	x00000000300030300000	0.032683	0.0161492	25.7	3	290	307	0	10857: Scan 13414 (rt=37.359) [R_b1822p5_S12_SF622_96h_4HTA_Phos_R1.raw]	F002948.dat	2149.07	Leo1 pS297 pS301 pT303	p03045	0.0591004
ATRX_MOUSE	Transcriptional regulator ATRX OS=Mus musculus GN=Atrx PE=1 SV=3	EVIEIEDASPTKCPITTK	Phospho (ST)	704.338	42.1948	3	x00000000030000000000	-0.377727	0.00375252	34.71	5	1504	1521	15.53	12353: Scan 15367 (rt=42.1948) [R_b1822p5_S11_SF622_24h_4HTA_Phos_R2.raw]	F002947.dat	8621.51	Atrx pS1512	p01784	0.0352155
SAMH1_MOUSE	Deoxynucleoside triphosphate triphosphohydrolase SAMHD1 OS=Mus musculus GN=Samhd1 PE=1 SV=2	TPPSTPPATANLSADDDFQNTDLR	Phospho (ST)	875.39	52.9896	3	x03000000000000000000000000	0.190992	1.00889e-05	61.78	29	21	44	8.35	17118: Sum of 2 scans in range 20148 (rt=52.9896) to 20215 (rt=53.1491) [R_b1822p5_S7_SF621_24h_ETH_Phos_R1.raw]	F002938.dat	10881.7	Samhd1 pT21	p06929	0
PAK2_MOUSE	Serine/threonine-protein kinase PAK 2 OS=Mus musculus GN=Pak2 PE=1 SV=1	YLSFTPPEKDGFPSGTPALNTK	Phospho (ST)	816.39	58.5373	3	x000300000000000000000000	-0.2739	0.00163874	38.91	42	139	160	2.13	18907: Scan 22386 (rt=58.5373) [R_b1822p5_S10_SF622_24h_ETH_Phos_R1.raw]	F002944.dat	16614.2	Pak2 pS141	p07569	0.00621891
UBP10_MOUSE	Ubiquitin carboxyl-terminal hydrolase 10 OS=Mus musculus GN=Usp10 PE=1 SV=3	SDLIEDEELEDTGKGSEDEWEQVGPK	Phospho (ST)	1005.43	56.0537	3	x0000000000000000300000000000	0.388615	3.17093e-09	96.72	22	555	580	32.27	18223: Scan 21405 (rt=56.0537) [R_b1822p5_S12_SF622_96h_4HTA_Phos_R1.raw]	F002948.dat	42394.1	Usp10 pS570	p05173	0
CCD86_MOUSE	Coiled-coil domain-containing protein 86 OS=Mus musculus GN=Ccdc86 PE=1 SV=2	QPEPHPGSLQPHQDLGLESPAGQTESSPESPQR	Gln->pyro-Glu (N-term Q); Phospho (ST)	1194.21	43.0892	3	x10000000000000000000000000000030000	0.118729	0.000660323	43.31	13	165	197	7.43	12369: Scan 15496 (rt=43.0892) [R_b1822p5_S23_SF607_24h_4HTA_Phos_R1.raw]	F002970.dat	22655.9	Ccdc86 pS194	p04387	0.00154321
GAK_MOUSE	Cyclin-G-associated kinase OS=Mus musculus GN=Gak PE=1 SV=2	ESQSVLIADGDGSEVSDEEEASFPSEER	2 Phospho (ST)	1053.42	62.6455	3	x003000000000000030000000000000	-0.0456098	5.62218e-06	63.4	36	812	839	0.69	20805: Scan 24208 (rt=62.6455) [R_b1822p5_S12_SF622_96h_4HTA_Phos_R1.raw]	F002948.dat	16118.7	Gak pS813 pS827	p01713	0
HDGF_MOUSE	Hepatoma-derived growth factor OS=Mus musculus GN=Hdgf PE=1 SV=2	GSAEGSSDEEGKLVIDEPAKEK	2 Phospho (ST)	812.349	34.3493	3	x000000330000000000000000	0.0414952	5.9558e-07	72.4	123	127	148	27.49	9843: Scan 12211 (rt=34.3493) [R_b1822p5_S7_SF621_24h_ETH_Phos_R2.raw]	F002939.dat	230709	Hdgf pS132 pS133	p02320	0
CDK3_MOUSE	Cyclin-dependent kinase 3 OS=Mus musculus GN=Cdk3 PE=1 SV=2	IGEGTYGVVYK	Phospho (Y)	633.297	34.9471	2	x0000004000000	1.4408	0.0144206	26.83	81	10	20	9.79	9830: Scan 12370 (rt=34.9471) [R_b1822p5_S10_SF622_24h_ETH_Phos_R1.raw]	F002944.dat	106103	Cdk3 pY15	p02662	0.0436782
PCM1_MOUSE	Pericentriolar material 1 protein OS=Mus musculus GN=Pcm1 PE=1 SV=2	VIEDEDGAAAAATVSNSEETPIIENHNSPQPISDVSAVPCPR	Phospho (ST)	1117.52	55.103	4	x00000000000000000000000000003000000000000000	2.24629	0.00716137	33.78	2	1544	1585	2.22	17474: Scan 20902 (rt=55.103) [R_b1822p5_S11_SF622_24h_4HTA_Phos_R1.raw]	F002946.dat	2564.47	Pcm1 pS1571	p07247	0.0244565
HDAC1_MOUSE	Histone deacetylase 1 OS=Mus musculus GN=Hdac1 PE=1 SV=1	MLPHAPGVQMQAIPEDAIPEESGDEDEEDPDKR	Oxidation (M); Phospho (ST)	936.155	53.0145	4	x02000000000000000000003000000000000	0.0695078	0.00411949	35.67	26	372	404	17.46	17024: Scan 20108 (rt=53.0145) [R_b1822p5_S12_SF622_96h_4HTA_Phos_R1.raw]	F002948.dat	44213.9	Hdac1 pS393	p03800	0.00621891
TR150_MOUSE	Thyroid hormone receptor-associated protein 3 OS=Mus musculus GN=Thrap3 PE=1 SV=1	RIDISPSTFR	Phospho (ST)	636.313	43.0213	2	x000003000000	-0.092869	0.000577859	40.61	43	675	684	10.9	13202: Scan 15892 (rt=43.0213) [R_b1822p5_S7_SF621_24h_ETH_Phos_R1.raw]	F002938.dat	33761	Thrap3 pS679	p04692	0.00154321
UBP8_MOUSE	Ubiquitin carboxyl-terminal hydrolase 8 OS=Mus musculus GN=Usp8 PE=1 SV=2	SYSSPDITQALQEEEKR	Phospho (Y)	687.645	45.9533	3	x0040000000000000000	-0.0849552	0.00410348	34.38	21	678	694	0	12916: Scan 16368 (rt=45.9533) [R_b1822p5_S19_SF604_24h_ETH_Phos_R2.raw]	F002987.dat	14887.3	Usp8 pY679	p06647	0.0352155
FIP1_MOUSE	Pre-mRNA 3'-end-processing factor FIP1 OS=Mus musculus GN=Fip1l1 PE=1 SV=1	DHSPTPSVFNSDEER	2 Phospho (ST)	938.845	34.8331	2	x00030000000300000	-1.41176	1.49644e-08	84.27	74	477	491	14.04	9607: Scan 12194 (rt=34.8331) [R_b1822p5_S18_SF603_96h_4HTA_Phos_R1.raw]	F003000.dat	53146.9	Fip1l1 pS479 pS487	p00870	0
PI4KB_MOUSE	Phosphatidylinositol 4-kinase beta OS=Mus musculus GN=Pi4kb PE=1 SV=2	SVENLPECGITHEQR	Phospho (ST)	616.938	32.6191	3	x03000000000000000	-0.858325	5.48887e-07	72.05	14	428	442	70.56	9188: Scan 11520 (rt=32.6191) [R_b1822p5_S9_SF621_96h_4HTA_Phos_R1.raw]	F002942.dat	9819.61	Pi4kb pS428	p06555	0
TR150_MOUSE	Thyroid hormone receptor-associated protein 3 OS=Mus musculus GN=Thrap3 PE=1 SV=1	FSGEEGEIEDDESGTENR	Phospho (ST)	1040.39	29.7893	2	x00000000000003000000	-0.0524351	2.52465e-09	91.66	99	923	940	16.55	7745: Scan 10085 (rt=29.7893) [R_b1822p5_S18_SF603_96h_4HTA_Phos_R1.raw]	F003000.dat	124394	Thrap3 pS935	p01918	0
ATX2L_MOUSE	Ataxin-2-like protein OS=Mus musculus GN=Atxn2l PE=1 SV=1	EDKVPMAGVGGTEGPEQLPAPCPSQTGSPPVGLIK	Phospho (ST)	1194.24	56.8332	3	x0000000000000000000000000000300000000	-0.664581	0.000366336	45.76	26	610	644	6.39	17216: Scan 21065 (rt=56.8332) [R_b1822p5_S20_SF604_24h_4HTA_Phos_R1.raw]	F002988.dat	24406.7	Atxn2l pS637	p01240	0.00369344
FAM21_MOUSE	WASH complex subunit FAM21 OS=Mus musculus GN=Fam21 PE=1 SV=1	GPVAQLSSSPVLPNGHQPLLQPR	Phospho (ST)	824.765	49.6541	3	x0000000003000000000000000	-0.322911	8.77614e-06	58.86	43	1059	1081	0.09	15113: Scan 18386 (rt=49.6541) [R_b1822p5_S18_SF603_96h_4HTA_Phos_R1.raw]	F003000.dat	36199.4	Fam21 pS1067	p02281	0
ITSN2_MOUSE	Intersectin-2 OS=Mus musculus GN=Itsn2 PE=1 SV=2	TVSPGSVSPIHGQGQAVENLK	2 Phospho (ST)	755.682	41.9928	3	x00030000300000000000000	-0.26899	0.00147845	38.89	4	836	856	9.66	12797: Scan 15452 (rt=41.9928) [R_b1822p5_S7_SF621_24h_ETH_Phos_R1.raw]	F002938.dat	16254.7	Itsn2 pS838 pS843	p07082	0.00621891
RABL6_MOUSE	Rab-like protein 6 OS=Mus musculus GN=Rabl6 PE=1 SV=2	NISLSSEEEAEGLAGHPR	2 Phospho (ST)	685.953	44.8929	3	x00000330000000000000	-1.03853	0.00199143	37.03	16	478	495	2.77	13033: Scan 16243 (rt=44.8929) [R_b1822p5_S23_SF607_24h_4HTA_Phos_R1.raw]	F002970.dat	13317.8	Rabl6 pS482 pS483	p03938	0.00598802
C170B_MOUSE	Centrosomal protein of 170 kDa protein B OS=Mus musculus GN=Cep170b PE=1 SV=2	QESFTKEPTSGPPAPGK	Gln->pyro-Glu (N-term Q); Phospho (ST)	910.91	35.1845	2	x1003000000000000000	-0.140125	0.024681	26.51	14	860	876	5.26	9477: Scan 12217 (rt=35.1845) [R_b1822p5_S23_SF607_24h_4HTA_Phos_R1.raw]	F002970.dat	10249.2	Cep170b pS862	p04234	0.0591004
FOXO1_MOUSE	Forkhead box protein O1 OS=Mus musculus GN=Foxo1 PE=1 SV=2	ELLTSDSPPHNDIMSPVDPGVAQPNSR	Phospho (ST)	985.119	50.1373	3	x00000003000000000000000000000	-0.0968726	0.0102652	31.5	30	461	487	0	15296: Scan 18588 (rt=50.1373) [R_b1822p5_S18_SF603_96h_4HTA_Phos_R1.raw]	F003000.dat	12577.9	Foxo1 pS467	p01523	0.0352155
TRI47_MOUSE	Tripartite motif-containing protein 47 OS=Mus musculus GN=Trim47 PE=2 SV=2	SGALASPTDPFQSR	Phospho (ST)	757.339	46.8224	2	x0000003000000000	-0.00793304	4.2961e-07	71.93	36	586	599	33.62	14125: Scan 17327 (rt=46.8224) [R_b1822p5_S11_SF622_24h_4HTA_Phos_R2.raw]	F002947.dat	36287.9	Trim47 pS591	p05337	0
ZCH18_MOUSE	Zinc finger CCCH domain-containing protein 18 OS=Mus musculus GN=Zc3h18 PE=1 SV=1	ANLSPDR	Phospho (ST)	426.684	15.2674	2	x000030000	-0.391142	0.000338375	39.33	63	844	850	33.71	2087: Scan 3831 (rt=15.2674) [R_b1822p5_S23_SF607_24h_4HTA_Phos_R1.raw]	F002970.dat	102991	Zc3h18 pS847	p00375	0.00621891
ZCCHV_MOUSE	Zinc finger CCCH-type antiviral protein 1 OS=Mus musculus GN=Zc3hav1 PE=1 SV=1	ASQEFLEDGDPDGLFSR	Phospho (ST)	981.911	65.2876	2	x0030000000000000000	0.0586195	5.0615e-06	62.2	15	323	339	62.2	21100: Scan 25104 (rt=65.2876) [R_b1822p5_S11_SF622_24h_4HTA_Phos_R2.raw]	F002947.dat	9761.34	Zc3hav1 pS324	p00572	0
EHD2_MOUSE	EH domain-containing protein 2 OS=Mus musculus GN=Ehd2 PE=1 SV=1	GPDEAIEDGEEGSEDDAEWVVTK	Phospho (ST)	853.01	55.6989	3	x0000000000000300000000000	-2.78482	8.72416e-09	90.37	22	426	448	61.14	18061: Scan 21262 (rt=55.6989) [R_b1822p5_S12_SF622_96h_4HTA_Phos_R2.raw]	F002949.dat	50043.5	Ehd2 pS438	p02234	0
ITSN2_MOUSE	Intersectin-2 OS=Mus musculus GN=Itsn2 PE=1 SV=2	TVSPGSVSPIHGQGQAVENLK	Phospho (ST)	729.027	36.6826	3	x00000000300000000000000	0.0526543	0.0014349	38.41	22	836	856	9.58	10392: Sum of 2 scans in range 13079 (rt=36.6826) to 13115 (rt=36.7661) [R_b1822p5_S11_SF622_24h_4HTA_Phos_R1.raw]	F002946.dat	45208.2	Itsn2 pS843	p07084	0.00621891
TCF20_MOUSE	Transcription factor 20 OS=Mus musculus GN=Tcf20 PE=1 SV=3	GNASPGAAAHDSISDYGPQDSR	Phospho (ST)	751.645	33.606	3	x000030000000000000000000	-0.334827	6.10693e-05	52.12	2	991	1012	23.74	9399: Scan 11810 (rt=33.606) [R_b1822p5_S12_SF622_96h_4HTA_Phos_R1.raw]	F002948.dat	8999.09	Tcf20 pS994	p02199	0
JIP4_MOUSE	C-Jun-amino-terminal kinase-interacting protein 4 OS=Mus musculus GN=Spag9 PE=1 SV=2	SASQSSLDKLDQELK	2 Phospho (ST)	904.891	46.1127	2	x00000330000000000	0.0265521	1.24999e-06	69.6	35	728	742	1.92	14445: Scan 17235 (rt=46.1127) [R_b1822p5_S7_SF621_24h_ETH_Phos_R2.raw]	F002939.dat	49532.8	Spag9 pS732 pS733	p05114	0
MAP1B_MOUSE	Microtubule-associated protein 1B OS=Mus musculus GN=Map1b PE=1 SV=2	ASLSPMDEPVPDSESPVEK	Oxidation (M); Phospho (ST)	1055.45	36.5086	2	x000030200000000000000	0.649632	5.66085e-05	53.19	6	1370	1388	2.81	8789: Scan 11969 (rt=36.5086) [R_b1822p5_S14_SF602_24h_4HTA_Phos_R1.raw]	F002973.dat	4021.44	Map1b pS1373	p00544	0
KAT7_MOUSE	Histone acetyltransferase KAT7 OS=Mus musculus GN=Kat7 PE=1 SV=1	LSQSSQDSSPVR	Phospho (ST)	685.801	16.5973	2	x00000000030000	-0.212473	0.0019093	35.08	24	51	62	2.12	2635: Scan 4421 (rt=16.5973) [R_b1822p5_S12_SF622_96h_4HTA_Phos_R2.raw]	F002949.dat	15519	Kat7 pS59	p03660	0.00621891
TR150_MOUSE	Thyroid hormone receptor-associated protein 3 OS=Mus musculus GN=Thrap3 PE=1 SV=1	SRSYSPAHNR	3 Phospho (ST)	472.162	14.7187	3	x030303000000	-0.00565986	0.0274296	18.84	2	51	60	0.39	1872: Scan 3596 (rt=14.7187) [R_b1822p5_S12_SF622_96h_4HTA_Phos_R1.raw]	F002948.dat	13388.8	Thrap3 pS51 pS53 pS55	p06240	0.0660522
MAP4_MOUSE	Microtubule-associated protein 4 OS=Mus musculus GN=Map4 PE=1 SV=3	SKVGSTENIK	Phospho (ST)	571.776	14.986	2	x000003000000	-0.933829	0.000744518	39.17	44	910	919	10.27	1969: Scan 3707 (rt=14.986) [R_b1822p5_S23_SF607_24h_4HTA_Phos_R1.raw]	F002970.dat	28696.9	Map4 pS914	p05537	0.00621891
SNRK_MOUSE	SNF-related serine/threonine-protein kinase OS=Mus musculus GN=Snrk PE=2 SV=1	SAPVLNQIFEEGESDDEFDMDENLPPK	2 Phospho (ST)	1075.77	43.1921	3	x03000000000000300000000000000	0.00186088	0.151501	18.59	11	482	508	18.59	13268: Scan 15965 (rt=43.1921) [R_b1822p5_S7_SF621_24h_ETH_Phos_R1.raw]	F002938.dat	3102.6	Snrk pS482 pS495	p05089	0.0660522
SDPR_MOUSE	Serum deprivation-response protein OS=Mus musculus GN=Sdpr PE=1 SV=3	SSPFKVSPLSFGR	Phospho (ST)	744.867	54.6059	2	x000000030000000	-0.490013	1.04059e-05	59.07	29	287	299	25.98	17126: Scan 20630 (rt=54.6059) [R_b1822p5_S11_SF622_24h_4HTA_Phos_R2.raw]	F002947.dat	9305.29	Sdpr pS293	p06352	0
ADDA_MOUSE	Alpha-adducin OS=Mus musculus GN=Add1 PE=1 SV=2	EKSPPDQSAVPNTPPSTPVKLEEDLPQEPTSR	Phospho (ST)	888.431	51.0136	4	x0000000000000300000000000000000000	0.552161	0.0147515	29.97	22	598	629	2.93	16246: Scan 19257 (rt=51.0136) [R_b1822p5_S12_SF622_96h_4HTA_Phos_R1.raw]	F002948.dat	35710.1	Add1 pT610	p01496	0.0591004
LMTK1_MOUSE	Serine/threonine-protein kinase LMTK1 OS=Mus musculus GN=Aatk PE=1 SV=1	ESLPTFLEGGPSSPSATGLPLR	Phospho (ST)	765.043	73.4337	3	x000000000000030000000000	-0.0828933	0.0196047	27.94	7	1252	1273	0.38	23702: Scan 28339 (rt=73.4337) [R_b1822p5_S11_SF622_24h_4HTA_Phos_R2.raw]	F002947.dat	3630.65	Aatk pS1264	p01698	0.0591004
SHRM2_MOUSE	Protein Shroom2 OS=Mus musculus GN=Shroom2 PE=1 SV=1	ADASSTENILYK	Phospho (ST)	696.309	37.1838	2	x00000300000000	-0.00862936	2.04537e-05	56.76	71	232	243	14.14	10215: Sum of 2 scans in range 13052 (rt=37.1838) to 13109 (rt=37.3201) [R_b1822p5_S23_SF607_24h_4HTA_Phos_R1.raw]	F002970.dat	74072	Shroom2 pS236	p00099	0
VGFR2_MOUSE	Vascular endothelial growth factor receptor 2 OS=Mus musculus GN=Kdr PE=1 SV=1	TFEDIPLEEPEVK	Phospho (ST)	813.372	57.8884	2	x030000000000000	1.03279	0.0278065	29.09	2	1236	1248	27.8	18950: Scan 22188 (rt=57.8884) [R_b1822p5_S12_SF622_96h_4HTA_Phos_R1.raw]	F002948.dat	2275.62	Kdr pT1236	p06766	0.0436782
DOCK1_MOUSE	Dedicator of cytokinesis protein 1 OS=Mus musculus GN=Dock1 PE=1 SV=3	KQTSVDSGIVQ	Phospho (ST)	621.292	46.3657	2	x0003000000000	0.431253	0.162215	16.93	3	1855	1865	5.9	13892: Scan 17014 (rt=46.3657) [R_b1822p5_S18_SF603_96h_4HTA_Phos_R1.raw]	F003000.dat	5303.8	Dock1 pT1857	p03120	0.0660522
PDXD1_MOUSE	Pyridoxal-dependent decarboxylase domain-containing protein 1 OS=Mus musculus GN=Pdxdc1 PE=1 SV=2	GSDAVSETSSVSHIEDLEK	Phospho (ST)	1035.45	40.6	2	x000000300000000000000	-0.544255	3.85964e-09	94.89	4	713	731	28.04	11737: Scan 14602 (rt=40.6) [R_b1822p5_S18_SF603_96h_4HTA_Phos_R1.raw]	F003000.dat	7312.6	Pdxdc1 pS718	p02327	0
IF2B1_MOUSE	Insulin-like growth factor 2 mRNA-binding protein 1 OS=Mus musculus GN=Igf2bp1 PE=1 SV=1	QGSPVAAGAPAK	Phospho (ST)	567.273	17.0632	2	x00030000000000	0.138628	2.19538e-06	64.91	26	179	190	64.91	2934: Scan 4691 (rt=17.0632) [R_b1822p5_S8_SF621_24h_4HTA_Phos_R2.raw]	F002941.dat	9468.47	Igf2bp1 pS181	p04272	0
RBBP6_MOUSE	E3 ubiquitin-protein ligase RBBP6 OS=Mus musculus GN=Rbbp6 PE=1 SV=5	LSSDLTR	Phospho (ST)	436.2	22.0169	2	x003000000	0.151657	0.0149748	29.11	11	1624	1630	12.43	4739: Scan 6745 (rt=22.0169) [R_b1822p5_S23_SF607_24h_4HTA_Phos_R1.raw]	F002970.dat	3504.17	Rbbp6 pS1625	p03670	0.0591004
ODPA_MOUSE	Pyruvate dehydrogenase E1 component subunit alpha, somatic form, mitochondrial OS=Mus musculus GN=Pdha1 PE=1 SV=1	YGMGTSVER	Phospho (ST)	540.215	25.1983	2	x00000030000	0.16413	0.00750505	28.53	5	227	235	9.93	5882: Scan 8056 (rt=25.1983) [R_b1822p5_S21_SF604_96h_4HTA_Phos_R1.raw]	F002990.dat	15314.5	Pdha1 pS232	p07548	0.0591004
LEO1_MOUSE	RNA polymerase-associated protein LEO1 OS=Mus musculus GN=Leo1 PE=1 SV=2	NAIPSDSEADSDTEVPK	3 Phospho (ST)	1007.85	43.4597	2	x0000030300030000000	-0.782147	0.00144644	33.24	29	291	307	11.1	12623: Scan 15680 (rt=43.4597) [R_b1822p5_S21_SF604_96h_4HTA_Phos_R1.raw]	F002990.dat	20115.3	Leo1 pS295 pS297 pS301	p03853	0.0352155
CCAR2_MOUSE	Cell cycle and apoptosis regulator protein 2 OS=Mus musculus GN=Ccar2 PE=1 SV=2	VSKDEVQNEGTAAESDSPLKEDGLLPK	Phospho (ST)	979.465	46.3357	3	x00000000000000000300000000000	-0.302177	1.40237e-05	60.16	15	596	622	7.11	14364: Scan 17254 (rt=46.3357) [R_b1822p5_S12_SF622_96h_4HTA_Phos_R2.raw]	F002949.dat	28074	Ccar2 pS612	p07413	0
NSF1C_MOUSE	NSFL1 cofactor p47 OS=Mus musculus GN=Nsfl1c PE=1 SV=1	RHSGQDVHVVLK	Phospho (ST)	485.581	24.0793	3	x00030000000000	-0.360455	0.00612573	31.24	83	174	185	31.24	5648: Scan 7728 (rt=24.0793) [R_b1822p5_S11_SF622_24h_4HTA_Phos_R1.raw]	F002946.dat	31754.5	Nsfl1c pS176	p04682	0.0352155
SRBS2_MOUSE	Sorbin and SH3 domain-containing protein 2 OS=Mus musculus GN=Sorbs2 PE=1 SV=2	EVPSPVPPPHVPPRPR	Phospho (ST)	613.321	29.2166	3	x000030000000000000	-0.130652	0.00305361	33.96	55	248	263	33.96	7513: Scan 9785 (rt=29.2166) [R_b1822p5_S15_SF602_96h_4HTA_Phos_R1.raw]	F002975.dat	83687	Sorbs2 pS251	p01790	0.0352155
SHRM2_MOUSE	Protein Shroom2 OS=Mus musculus GN=Shroom2 PE=1 SV=1	SSPSTDHYSQEVPVEPNR	Phospho (ST)	703.636	30.0581	3	x00300000000000000000	-0.122872	0.0157245	28.88	29	959	976	0	7549: Sum of 2 scans in range 10042 (rt=30.0581) to 10057 (rt=30.0927) [R_b1822p5_S22_SF607_24h_ETH_Phos_R1.raw]	F002992.dat	57013	Shroom2 pS960	p06382	0.0591004
JUND_MOUSE	Transcription factor jun-D OS=Mus musculus GN=Jund PE=1 SV=1	DEPQTVPDVPSFGDSPPLSPIDMDTQER	2 Phospho (ST)	1077.12	76.9534	3	x000000000003000000030000000000	-0.3968	0.00144912	39.66	44	235	262	3.57	21718: Scan 27619 (rt=76.9534) [R_b1822p5_S22_SF607_24h_ETH_Phos_R2.raw]	F002996.dat	27696.3	Jund pS245 pS253	p00817	0.00621891
MYPT1_MOUSE	Protein phosphatase 1 regulatory subunit 12A OS=Mus musculus GN=Ppp1r12a PE=1 SV=2	SASYSYLEDR	Phospho (ST)	635.754	36.2846	2	x000300000000	0.00236315	1.76803e-05	53.91	1	907	916	16.54	10619: Scan 13090 (rt=36.2846) [R_b1822p5_S9_SF621_96h_4HTA_Phos_R1.raw]	F002942.dat	2543.65	Ppp1r12a pS909	p05122	0
HMGA2_MOUSE	High mobility group protein HMGI-C OS=Mus musculus GN=Hmga2 PE=1 SV=1	KPAQETEETSSQESAEED	3 Phospho (ST)	1117.87	17.8483	2	x00000000033000300000	-0.76151	7.11472e-07	65.95	80	91	108	10.03	3124: Scan 4953 (rt=17.8483) [R_b1822p5_S23_SF607_24h_4HTA_Phos_R1.raw]	F002970.dat	300077	Hmga2 pT99 pS100 pS104	p03057	0
BCLF1_MOUSE	Bcl-2-associated transcription factor 1 OS=Mus musculus GN=Bclaf1 PE=1 SV=2	ADGDWDDQEVLDYFSDK	Phospho (ST)	1049.4	67.4063	2	x0000000000000003000	-3.04562	1.28309e-08	87.43	74	369	385	66.92	19985: Scan 24795 (rt=67.4063) [R_b1822p5_S22_SF607_24h_ETH_Phos_R2.raw]	F002996.dat	21555.9	Bclaf1 pS383	p00106	0
MYPT1_MOUSE	Protein phosphatase 1 regulatory subunit 12A OS=Mus musculus GN=Ppp1r12a PE=1 SV=2	SPLIESTANMENNQPQK	Phospho (ST)	990.939	35.6917	2	x0300000000000000000	-0.855109	9.67e-06	60.52	16	299	315	36.44	9926: Scan 12506 (rt=35.6917) [R_b1822p5_S23_SF607_24h_4HTA_Phos_R2.raw]	F002993.dat	62425.8	Ppp1r12a pS299	p05857	0
SYNPO_MOUSE	Synaptopodin OS=Mus musculus GN=Synpo PE=1 SV=2	DRASPAAAEEAVPEWASCLK	Phospho (ST)	746.67	54.548	3	x0000300000000000000000	-0.0777834	0.00096403	41.18	68	669	688	41.18	16432: Scan 20149 (rt=54.548) [R_b1822p5_S20_SF604_24h_4HTA_Phos_R1.raw]	F002988.dat	61670.5	Synpo pS672	p01010	0.00154321
CLK3_MOUSE	Dual specificity protein kinase CLK3 OS=Mus musculus GN=Clk3 PE=1 SV=2	SVEDDKEGHLVCR	Phospho (ST)	541.9	82.5971	3	x030000000000000	0.0382085	0.07232	19.92	9	283	295	19.92	26174: Scan 31651 (rt=82.5971) [R_b1822p5_S11_SF622_24h_4HTA_Phos_R2.raw]	F002947.dat	16508.7	Clk3 pS283	p06550	0.0660522
C170B_MOUSE	Centrosomal protein of 170 kDa protein B OS=Mus musculus GN=Cep170b PE=1 SV=2	LGDASDTEAVDGER	Phospho (ST)	757.803	28.3324	2	x0000030000000000	-0.663983	4.93548e-09	90.92	2	1118	1131	29.95	7307: Scan 9538 (rt=28.3324) [R_b1822p5_S12_SF622_96h_4HTA_Phos_R2.raw]	F002949.dat	6209.08	Cep170b pS1122	p03351	0
PP12C_MOUSE	Protein phosphatase 1 regulatory subunit 12C OS=Mus musculus GN=Ppp1r12c PE=1 SV=1	TGSTGALGPSER	Phospho (ST)	606.767	20.8651	2	x00030000000000	0.104827	0.0013548	36.24	4	429	440	0	4232: Scan 6208 (rt=20.8651) [R_b1822p5_S21_SF604_96h_4HTA_Phos_R1.raw]	F002990.dat	4783.61	Ppp1r12c pS431	p06798	0.00621891
TT39B_MOUSE	Tetratricopeptide repeat protein 39B OS=Mus musculus GN=Ttc39b PE=1 SV=1	SPSDMATSGFHFVPCETK	Phospho (ST)	1039.43	49.1702	2	x00000000300000000000	2.12005	0.0110169	28.33	1	27	44	0	15621: Scan 18550 (rt=49.1702) [R_b1822p5_S9_SF621_96h_4HTA_Phos_R2.raw]	F002943.dat	1527.61	Ttc39b pS34	p05944	0.0436782
FIL1L_MOUSE	Filamin A-interacting protein 1-like OS=Mus musculus GN=Filip1l PE=1 SV=2	SNSNSSSVITTEDNK	Phospho (ST)	831.847	21.7388	2	x00030000000000000	-0.531391	4.62325e-13	132.13	33	1045	1059	21.02	4559: Scan 6551 (rt=21.7388) [R_b1822p5_S24_SF607_96h_4HTA_Phos_R2.raw]	F002995.dat	39612	Filip1l pS1047	p05726	0
M4K4_MOUSE	Mitogen-activated protein kinase kinase kinase kinase 4 OS=Mus musculus GN=Map4k4 PE=1 SV=1	AASSPNLSNGETESVK	2 Phospho (ST)	875.849	42.5726	2	x000030003000000000	-0.185748	0.115874	17.78	5	792	807	0	13066: Scan 15771 (rt=42.5726) [R_b1822p5_S9_SF621_96h_4HTA_Phos_R1.raw]	F002942.dat	3558.57	Map4k4 pS795 pS799	p00076	0.0660522
TGS1_MOUSE	Trimethylguanosine synthase OS=Mus musculus GN=Tgs1 PE=1 SV=2	SHELDVDENPDSEVDDNGFLLGFK	Phospho (ST)	924.399	67.8291	3	x00000000000030000000000000	0.10216	0.02713	27.08	3	420	443	23.64	22628: Scan 26354 (rt=67.8291) [R_b1822p5_S7_SF621_24h_ETH_Phos_R2.raw]	F002939.dat	1915.49	Tgs1 pS431	p05420	0.0591004
PP12C_MOUSE	Protein phosphatase 1 regulatory subunit 12C OS=Mus musculus GN=Ppp1r12c PE=1 SV=1	ALNGVSSPVSSNPK	Phospho (ST)	718.846	42.4573	2	x0000000300000000	0.390758	0.149406	17.26	22	397	410	7.55	12126: Scan 15229 (rt=42.4573) [R_b1822p5_S23_SF607_24h_4HTA_Phos_R1.raw]	F002970.dat	8198.27	Ppp1r12c pS403	p00345	0.0660522
NEST_MOUSE	Nestin OS=Mus musculus GN=Nes PE=1 SV=1	QESLKSPEEEDQQAFR	Phospho (ST)	667.626	28.3951	3	x000000300000000000	0.378028	8.64644e-05	50.76	6	726	741	4.57	4298: Scan 8236 (rt=28.3951) [R_b1822p5_S13_SF602_24h_ETH_Phos_R2.raw]	F002997.dat	21450.4	Nes pS731	p04236	0
SYNPO_MOUSE	Synaptopodin OS=Mus musculus GN=Synpo PE=1 SV=2	DRASPAAAEEAVPEWASCLK	Phospho (ST)	1119.5	55.8725	2	x0000300000000000000000	0.0455971	1.46861e-08	89.23	35	669	688	87.17	18292: Sum of 2 scans in range 21448 (rt=55.8725) to 21489 (rt=55.9695) [R_b1822p5_S9_SF621_96h_4HTA_Phos_R1.raw]	F002942.dat	38053.1	Synpo pS672	p01009	0
TGFI1_MOUSE	Transforming growth factor beta-1-induced transcript 1 protein OS=Mus musculus GN=Tgfb1i1 PE=1 SV=2	EDQSEDKSSPTVPPSPFPAPSKPSATSATQELDR	Phospho (ST)	1221.9	43.6227	3	x000000000300000000000000000000000000	-0.551239	0.0231366	28.75	45	127	160	0	12791: Scan 15789 (rt=43.6227) [R_b1822p5_S23_SF607_24h_4HTA_Phos_R2.raw]	F002993.dat	77012.2	Tgfb1i1 pS135	p01254	0.0591004
MDM2_MOUSE	E3 ubiquitin-protein ligase Mdm2 OS=Mus musculus GN=Mdm2 PE=1 SV=3	SISETEENTDELPGER	Phospho (ST)	943.39	35.8426	2	x000300000000000000	-2.71918	1.32895e-05	57.09	28	161	176	1.62	9975: Scan 12613 (rt=35.8426) [R_b1822p5_S18_SF603_96h_4HTA_Phos_R1.raw]	F003000.dat	21245.1	Mdm2 pS163	p05469	0
PALLD_MOUSE	Palladin OS=Mus musculus GN=Palld PE=1 SV=2	SRSRDSGDENEPIQER	3 Phospho (ST)	705.591	20.6272	3	x030300300000000000	-0.860556	5.42566e-05	49.33	76	1141	1156	49.33	4201: Scan 6149 (rt=20.6272) [R_b1822p5_S23_SF607_24h_4HTA_Phos_R1.raw]	F002970.dat	208132	Palld pS1141 pS1143 pS1146	p06229	0.00369344
SRRM2_MOUSE	Serine/arginine repetitive matrix protein 2 OS=Mus musculus GN=Srrm2 PE=1 SV=3	KPIDSLRDSR	Phospho (ST)	422.879	23.7021	3	x000000000300	-0.018173	0.0168988	26.99	83	2634	2643	4.79	5517: Scan 7547 (rt=23.7021) [R_b1822p5_S12_SF622_96h_4HTA_Phos_R1.raw]	F002948.dat	44768.1	Srrm2 pS2642	p03070	0.0591004
ZO1_MOUSE	Tight junction protein ZO-1 OS=Mus musculus GN=Tjp1 PE=1 SV=2	VQIPVSHPDPEPVSDNEDDSYDEEVHDPR	Phospho (ST)	849.859	38.1682	4	x0000000000000030000000000000000	-0.243859	0.0332115	26.31	28	112	140	6.66	10739: Scan 13479 (rt=38.1682) [R_b1822p5_S15_SF602_96h_4HTA_Phos_R1.raw]	F002975.dat	69829.5	Tjp1 pS125	p07368	0.0591004
PININ_MOUSE	Pinin OS=Mus musculus GN=Pnn PE=1 SV=4	SLSPGKENINSQEVEKESEEK	Phospho (ST)	814.375	30.8378	3	x00030000000000000000000	-0.00983566	0.00012727	50.67	38	440	460	3.26	8304: Scan 10617 (rt=30.8378) [R_b1822p5_S12_SF622_96h_4HTA_Phos_R1.raw]	F002948.dat	26439.1	Pnn pS442	p05638	0
EF1D_MOUSE	Elongation factor 1-delta OS=Mus musculus GN=Eef1d PE=1 SV=3	KGATPAEDDEDKDIDLFGSDEEEEDK	Phospho (ST)	993.072	41.9754	3	x0000000000000000000300000000	-0.173376	1.98505e-05	56.89	44	144	169	56.89	12053: Scan 15052 (rt=41.9754) [R_b1822p5_S21_SF604_96h_4HTA_Phos_R1.raw]	F002990.dat	34331.8	Eef1d pS162	p02955	0
SHRM2_MOUSE	Protein Shroom2 OS=Mus musculus GN=Shroom2 PE=1 SV=1	SDSFSVAAR	Phospho (ST)	510.214	28.5473	2	x00030000000	-0.285739	0.0366924	25.2	13	328	336	9.1	7100: Scan 9476 (rt=28.5473) [R_b1822p5_S23_SF607_24h_4HTA_Phos_R1.raw]	F002970.dat	5794.24	Shroom2 pS330	p05186	0.0591004
LUZP1_MOUSE	Leucine zipper protein 1 OS=Mus musculus GN=Luzp1 PE=1 SV=2	TQSSLTASEVLTR	Phospho (ST)	736.854	41.3674	2	x000300000000000	-0.320719	3.48195e-07	74.1	9	986	998	2.83	12532: Scan 15212 (rt=41.3674) [R_b1822p5_S9_SF621_96h_4HTA_Phos_R2.raw]	F002943.dat	9361.14	Luzp1 pS988	p06967	0
SRRM2_MOUSE	Serine/arginine repetitive matrix protein 2 OS=Mus musculus GN=Srrm2 PE=1 SV=3	AAETPAVASCWSGPQVSPEHK	Phospho (ST)	763.672	39.1052	3	x00000000000000000300000	-0.333917	8.15564e-07	71.53	93	1253	1273	37.16	10888: Sum of 2 scans in range 13835 (rt=39.1052) to 13850 (rt=39.1401) [R_b1822p5_S23_SF607_24h_4HTA_Phos_R1.raw]	F002970.dat	195504	Srrm2 pS1269	p00018	0
ARAF_MOUSE	Serine/threonine-protein kinase A-Raf OS=Mus musculus GN=Araf PE=2 SV=2	QFYHSIQDLSGGSR	Gln->pyro-Glu (N-term Q); Phospho (ST)	829.356	52.9708	2	x1000030000000000	0.00543251	0.000114254	48.37	18	153	166	16.19	17156: Scan 20214 (rt=52.9708) [R_b1822p5_S9_SF621_96h_4HTA_Phos_R1.raw]	F002942.dat	9082.53	Araf pS157	p04249	0.00369344
SH3K1_MOUSE	SH3 domain-containing kinase-binding protein 1 OS=Mus musculus GN=Sh3kbp1 PE=1 SV=1	SIEVENDFLPVEK	Phospho (ST)	799.872	58.8157	2	x030000000000000	0.0388051	7.14855e-07	71.95	122	274	286	64.57	17901: Scan 21875 (rt=58.8157) [R_b1822p5_S23_SF607_24h_4HTA_Phos_R1.raw]	F002970.dat	121368	Sh3kbp1 pS274	p05461	0
MON1A_MOUSE	Vacuolar fusion protein MON1 homolog A OS=Mus musculus GN=Mon1a PE=1 SV=3	AESPTPGLTQGTEPGAGQEGAMFVHTR	Phospho (ST)	936.088	45.7366	3	x00000000030000000000000000000	-0.592819	0.0267973	26.74	1	29	55	1.48	14308: Scan 17065 (rt=45.7366) [R_b1822p5_S8_SF621_24h_4HTA_Phos_R2.raw]	F002941.dat	10016.2	Mon1a pT37	p00193	0.0591004
KNOP1_MOUSE	Lysine-rich nucleolar protein 1 OS=Mus musculus GN=Knop1 PE=1 SV=2	EESDTDLEVVLEK	Phospho (ST)	793.348	52.6238	2	x000300000000000	-0.0429109	0.000478938	42.44	14	310	322	11.59	16144: Scan 19589 (rt=52.6238) [R_b1822p5_S18_SF603_96h_4HTA_Phos_R1.raw]	F003000.dat	7482.77	Knop1 pS312	p01349	0.00154321
AKA12_MOUSE	A-kinase anchor protein 12 OS=Mus musculus GN=Akap12 PE=1 SV=1	SPEQPAESDTPSELELSGHGPAAEASGAAGDPADADPATK	Phospho (ST)	1304.23	43.5831	3	x000000000000000003000000000000000000000000	-0.0416915	9.83453e-09	92.86	48	11	50	13.69	12319: Scan 15574 (rt=43.5831) [R_b1822p5_S22_SF607_24h_ETH_Phos_R2.raw]	F002996.dat	76692.8	Akap12 pS27	p05796	0
PALLD_MOUSE	Palladin OS=Mus musculus GN=Palld PE=1 SV=2	DSGDENEPIQER	Phospho (ST)	734.784	20.9359	2	x00300000000000	-0.490613	0.000516052	39.64	5	1145	1156	36.41	4374: Scan 6315 (rt=20.9359) [R_b1822p5_S15_SF602_96h_4HTA_Phos_R2.raw]	F002976.dat	7092.29	Palld pS1146	p01042	0.00621891
PHLB2_MOUSE	Pleckstrin homology-like domain family B member 2 OS=Mus musculus GN=Phldb2 PE=1 SV=2	KGSLQDVDVAGFGNLGHSASFLAPR	Phospho (ST)	875.096	62.7603	3	x000300000000000000000000000	-0.670796	0.000176986	48.84	20	508	532	38.5	20864: Scan 24269 (rt=62.7603) [R_b1822p5_S7_SF621_24h_ETH_Phos_R1.raw]	F002938.dat	7260.75	Phldb2 pS510	p02974	0.00369344
RNF12_MOUSE	E3 ubiquitin-protein ligase RLIM OS=Mus musculus GN=Rlim PE=1 SV=2	SRSPLQPTSEIPR	Phospho (ST)	516.59	31.3869	3	x000300000000000	0.141587	0.00390848	33.5	3	227	239	2.43	8391: Scan 10835 (rt=31.3869) [R_b1822p5_S11_SF622_24h_4HTA_Phos_R1.raw]	F002946.dat	6937.91	Rlim pS229	p06213	0.0352155
FIP1_MOUSE	Pre-mRNA 3'-end-processing factor FIP1 OS=Mus musculus GN=Fip1l1 PE=1 SV=1	ERDHSPTPSVFNSDEER	Phospho (ST)	694.625	29.1126	3	x0000030000000000000	-0.039407	0.00269673	35.82	117	475	491	4.38	7284: Scan 9681 (rt=29.1126) [R_b1822p5_S21_SF604_96h_4HTA_Phos_R1.raw]	F002990.dat	90554.8	Fip1l1 pS479	p01646	0.00621891
NSRP1_MOUSE	Nuclear speckle splicing regulatory protein 1 OS=Mus musculus GN=Nsrp1 PE=1 SV=1	VLQKPSVFGSDSDDDETSVSESLQR	Phospho (ST)	935.755	45.5901	3	x000000000000300000000000000	-0.0253188	0.00471985	35.15	29	22	46	0	13870: Scan 16799 (rt=45.5901) [R_b1822p5_S19_SF604_24h_ETH_Phos_R1.raw]	F002986.dat	6399.7	Nsrp1 pS33	p07288	0.00621891
NKAP_MOUSE	NF-kappa-B-activating protein OS=Mus musculus GN=Nkap PE=2 SV=1	IGELGAPEVWGLSPK	Phospho (ST)	816.907	67.63	2	x00000000000003000	0.0998899	1.89296e-05	56.89	52	135	149	56.89	22656: Scan 26289 (rt=67.63) [R_b1822p5_S12_SF622_96h_4HTA_Phos_R1.raw]	F002948.dat	52053.7	Nkap pS147	p02663	0
FIL1L_MOUSE	Filamin A-interacting protein 1-like OS=Mus musculus GN=Filip1l PE=1 SV=2	AQTPESCGSVTPER	Phospho (ST)	799.833	20.4494	2	x0000000000030000	-0.0500737	5.92098e-06	59.6	92	982	995	9.72	4129: Scan 6072 (rt=20.4494) [R_b1822p5_S23_SF607_24h_4HTA_Phos_R1.raw]	F002970.dat	79181.8	Filip1l pT992	p00485	0
JUNB_MOUSE	Transcription factor jun-B OS=Mus musculus GN=Junb PE=1 SV=1	DATPPVSPINMEDQER	2 Phospho (ST)	979.885	47.4993	2	x000300030000000000	-0.07764	0.00861956	29.73	36	250	265	29.73	14231: Scan 17405 (rt=47.4993) [R_b1822p5_S23_SF607_24h_4HTA_Phos_R2.raw]	F002993.dat	22455.1	Junb pT252 pS256	p00758	0.0591004
VINC_MOUSE	Vinculin OS=Mus musculus GN=Vcl PE=1 SV=4	SLLDASEEAIK	Phospho (ST)	628.296	44.0211	2	x0300000000000	-0.0868821	0.000386251	43.08	31	721	731	43.08	13020: Scan 16034 (rt=44.0211) [R_b1822p5_S18_SF603_96h_4HTA_Phos_R1.raw]	F003000.dat	3980.94	Vcl pS721	p05598	0.00154321
NIPA_MOUSE	Nuclear-interacting partner of ALK OS=Mus musculus GN=Zc3hc1 PE=1 SV=1	SMGTGDSAGVEVPSSPLR	Phospho (ST)	913.902	44.0606	2	x00000000000000030000	-1.50072	0.00166788	37.8	6	380	397	0	13611: Scan 16337 (rt=44.0606) [R_b1822p5_S7_SF621_24h_ETH_Phos_R1.raw]	F002938.dat	8000.88	Zc3hc1 pS394	p05688	0.00598802
BCLF1_MOUSE	Bcl-2-associated transcription factor 1 OS=Mus musculus GN=Bclaf1 PE=1 SV=2	QKFHDSEGDDTEETEDYR	Phospho (ST)	760.959	26.3895	3	x00000030000000000000	-1.24131	7.11336e-06	59.74	45	390	407	26.95	6724: Scan 8778 (rt=26.3895) [R_b1822p5_S8_SF621_24h_4HTA_Phos_R2.raw]	F002941.dat	22539.2	Bclaf1 pS395	p04316	0
EPS15_MOUSE	Epidermal growth factor receptor substrate 15 OS=Mus musculus GN=Eps15 PE=1 SV=1	SSPEIAPSDVTDESEAVTVAGNEK	2 Phospho (ST)	864.695	51.9797	3	x03300000000000000000000000	-0.280195	1.01517e-05	61.27	28	561	584	16.57	15512: Scan 19103 (rt=51.9797) [R_b1822p5_S16_SF603_24h_ETH_Phos_R1.raw]	F002977.dat	15859	Eps15 pS561 pS562	p06345	0
CTND1_MOUSE	Catenin delta-1 OS=Mus musculus GN=Ctnnd1 PE=1 SV=2	GSLASLDSLR	2 Phospho (ST)	589.746	57.6169	2	x003003000000	-0.0305738	7.77631e-05	49.12	54	345	354	12.92	18840: Scan 22071 (rt=57.6169) [R_b1822p5_S12_SF622_96h_4HTA_Phos_R1.raw]	F002948.dat	6726.96	Ctnnd1 pS346 pS349	p02352	0.00369344
CDK12_MOUSE	Cyclin-dependent kinase 12 OS=Mus musculus GN=Cdk12 PE=1 SV=2	HLLTDLPLPPELPGGDPSPPDSPEPK	2 Phospho (ST)	959.115	75.9744	3	x0000000000000000003000300000	-0.0368784	0.000493724	45.24	46	660	685	36.59	25254: Scan 29561 (rt=75.9744) [R_b1822p5_S7_SF621_24h_ETH_Phos_R2.raw]	F002939.dat	16167.2	Cdk12 pS677 pS681	p02515	0.00369344
USO1_MOUSE	General vesicular transport factor p115 OS=Mus musculus GN=Uso1 PE=1 SV=2	LKDLGHPVEEEDESGDQEDDDDEIDDGDKDQDI	Phospho (ST)	953.127	43.3186	4	x00000000000000300000000000000000000	-0.766712	0.0134301	29.25	17	927	959	29.25	13190: Scan 15960 (rt=43.3186) [R_b1822p5_S12_SF622_96h_4HTA_Phos_R1.raw]	F002948.dat	25500.9	Uso1 pS940	p03437	0.0591004
PALLD_MOUSE	Palladin OS=Mus musculus GN=Palld PE=1 SV=2	IASDEEIQGTK	Phospho (ST)	635.784	23.7412	2	x0003000000000	-0.489938	4.14468e-06	62.69	50	899	909	42.45	5477: Scan 7480 (rt=23.7412) [R_b1822p5_S23_SF607_24h_4HTA_Phos_R2.raw]	F002993.dat	106744	Palld pS901	p02609	0
SRPK1_MOUSE	SRSF protein kinase 1 OS=Mus musculus GN=Srpk1 PE=1 SV=2	QDITQLEESIRADTPSGDEQEPNGALDSK	2 Phospho (ST)	1101.8	56.944	3	x0000300000000000300000000000000	0.0387598	0.00261128	37.94	32	435	463	8.12	18546: Scan 21792 (rt=56.944) [R_b1822p5_S12_SF622_96h_4HTA_Phos_R2.raw]	F002949.dat	19405.4	Srpk1 pT438 pS450	p04199	0.00621891
PHLB2_MOUSE	Pleckstrin homology-like domain family B member 2 OS=Mus musculus GN=Phldb2 PE=1 SV=2	TASESNVYLNSFHYPDR	Phospho (ST)	693.966	49.6841	3	x0003000000000000000	-0.101978	0.021634	27.53	1	974	990	0	15821: Scan 18775 (rt=49.6841) [R_b1822p5_S8_SF621_24h_4HTA_Phos_R1.raw]	F002940.dat	1354.26	Phldb2 pS976	p06692	0.0591004
SHRM2_MOUSE	Protein Shroom2 OS=Mus musculus GN=Shroom2 PE=1 SV=1	DSCSSPPSLNYGK	Phospho (ST)	746.297	33.4167	2	x000003000000000	0.00536706	4.01014e-06	61.17	88	1161	1173	16.5	9455: Sum of 2 scans in range 11790 (rt=33.4167) to 11825 (rt=33.4979) [R_b1822p5_S7_SF621_24h_ETH_Phos_R1.raw]	F002938.dat	80434.9	Shroom2 pS1165	p01030	0
SON_MOUSE	Protein SON OS=Mus musculus GN=Son PE=1 SV=2	VVEPSETLTIVSETPTEVHPEPSPSTMDFPESSTTDVQR	Phospho (ST)	1084.75	62.6153	4	x00000000030000000000000000000000000000000	0.26021	0.00572107	34.99	26	295	333	0	19174: Scan 23342 (rt=62.6153) [R_b1822p5_S21_SF604_96h_4HTA_Phos_R1.raw]	F002990.dat	8124.25	Son pT303	p07480	0.0352155
PERQ1_MOUSE	PERQ amino acid-rich with GYF domain-containing protein 1 OS=Mus musculus GN=Gigyf1 PE=1 SV=2	ALSSGGSVASPPPSPAMPK	Phospho (ST)	909.431	37.9906	2	x000000000030000000000	-0.850377	0.0086496	31.18	7	15	33	13.68	10508: Scan 13387 (rt=37.9906) [R_b1822p5_S23_SF607_24h_4HTA_Phos_R1.raw]	F002970.dat	7476.98	Gigyf1 pS24	p00359	0.0352155
P66B_MOUSE	Transcriptional repressor p66-beta OS=Mus musculus GN=Gatad2b PE=1 SV=1	GRLTPSPDIIVLSDNEASSPR	4 Phospho (ST)	848.68	72.227	3	x00003030000003000003000	0.0751077	0.000362602	44.76	77	118	138	5.1	24309: Scan 28189 (rt=72.227) [R_b1822p5_S12_SF622_96h_4HTA_Phos_R1.raw]	F002948.dat	68317.8	Gatad2b pT121 pS123 pS130	p02310	0.00154321
NSF1C_MOUSE	NSFL1 cofactor p47 OS=Mus musculus GN=Nsfl1c PE=1 SV=1	SPNELVDDLFK	Phospho (ST)	678.809	70.0426	2	x0300000000000	0.0073768	9.58897e-08	80.05	83	114	124	80.05	23336: Scan 27275 (rt=70.0426) [R_b1822p5_S9_SF621_96h_4HTA_Phos_R1.raw]	F002942.dat	22701.6	Nsfl1c pS114	p05874	0
SHRM2_MOUSE	Protein Shroom2 OS=Mus musculus GN=Shroom2 PE=1 SV=1	SPSPQFAPQK	2 Phospho (ST)	623.749	23.1453	2	x030300000000	-0.298679	0.0539761	18.36	20	1041	1050	18.36	5174: Scan 7250 (rt=23.1453) [R_b1822p5_S20_SF604_24h_4HTA_Phos_R2.raw]	F002999.dat	9008.39	Shroom2 pS1041 pS1043	p05994	0.0660522
CT2NL_MOUSE	CTTNBP2 N-terminal-like protein OS=Mus musculus GN=Cttnbp2nl PE=1 SV=1	FQSQADQDQQASGLQSPPSR	Phospho (ST)	752.33	27.8536	3	x0000000000000000000300	-1.02131	2.87883e-05	56.63	52	466	485	16.22	6836: Scan 9159 (rt=27.8536) [R_b1822p5_S21_SF604_96h_4HTA_Phos_R1.raw]	F002990.dat	66645.1	Cttnbp2nl pS484	p01902	0
TGFI1_MOUSE	Transforming growth factor beta-1-induced transcript 1 protein OS=Mus musculus GN=Tgfb1i1 PE=1 SV=2	VQNHLPASGPPQPPAASPTR	Phospho (ST)	1051.51	28.8888	2	x0000000000000000030000	-0.257971	0.000825177	41.59	41	170	189	7.47	7241: Scan 9633 (rt=28.8888) [R_b1822p5_S20_SF604_24h_4HTA_Phos_R2.raw]	F002999.dat	30653.6	Tgfb1i1 pS186	p07373	0.00154321
MBB1A_MOUSE	Myb-binding protein 1A OS=Mus musculus GN=Mybbp1a PE=1 SV=2	DIPSDTQSPVSTKR	Phospho (ST)	805.876	21.2988	2	x0000000030000000	0.129835	0.0017431	38.04	2	1157	1170	17.47	4606: Scan 6510 (rt=21.2988) [R_b1822p5_S19_SF604_24h_ETH_Phos_R1.raw]	F002986.dat	7072.14	Mybbp1a pS1164	p00885	0.00621891
DDX55_MOUSE	ATP-dependent RNA helicase DDX55 OS=Mus musculus GN=Ddx55 PE=1 SV=2	RTVQLTDLGVSDLEEDS	Phospho (ST)	978.949	64.6394	2	x0000000000030000000	4.76	0.000100319	50.28	1	584	600	35.63	21572: Scan 25051 (rt=64.6394) [R_b1822p5_S12_SF622_96h_4HTA_Phos_R1.raw]	F002948.dat	2482.92	Ddx55 pS594	p04980	0
DOCK6_MOUSE	Dedicator of cytokinesis protein 6 OS=Mus musculus GN=Dock6 PE=1 SV=4	SISSSNPDLAVVPGSVDDEVSR	Phospho (ST)	770.689	53.3788	3	x000003000000000000000000	0.0359456	0.00739091	31.92	22	878	899	0	17342: Scan 20334 (rt=53.3788) [R_b1822p5_S8_SF621_24h_4HTA_Phos_R2.raw]	F002941.dat	5066.31	Dock6 pS882	p05479	0.0352155
BRD2_MOUSE	Bromodomain-containing protein 2 OS=Mus musculus GN=Brd2 PE=1 SV=1	KADTTTPTPTAILAPGSPASPPGSLEPK	2 Phospho (ST)	954.793	58.8277	3	x000000000000000003003000000000	-0.358223	0.00418661	35.41	67	281	308	20.27	19315: Scan 22585 (rt=58.8277) [R_b1822p5_S12_SF622_96h_4HTA_Phos_R1.raw]	F002948.dat	35415.9	Brd2 pS297 pS300	p02848	0.00621891
TP53B_MOUSE	Tumor suppressor p53-binding protein 1 OS=Mus musculus GN=Tp53bp1 PE=1 SV=2	SDSPEIPFQAATGSSDGLDSSSSGNSFVGLR	Phospho (ST)	1051.46	68.147	3	x000300000000000000000000000000000	0.0472811	6.29254e-06	64.08	34	1445	1475	0	22716: Scan 26519 (rt=68.147) [R_b1822p5_S9_SF621_96h_4HTA_Phos_R1.raw]	F002942.dat	7469.93	Tp53bp1 pS1447	p05193	0
HEXI1_MOUSE	Protein HEXIM1 OS=Mus musculus GN=Hexim1 PE=1 SV=1	GQNGEDLSTGGASPSAEGEPMSESLVQPGHDSEATK	Phospho (ST)	1212.85	41.0109	3	x00000000000003000000000000000000000000	-0.161738	8.138e-11	113.03	67	91	126	2.07	11691: Scan 14648 (rt=41.0109) [R_b1822p5_S21_SF604_96h_4HTA_Phos_R1.raw]	F002990.dat	102319	Hexim1 pS103	p02291	0
G3BP2_MOUSE	Ras GTPase-activating protein-binding protein 2 OS=Mus musculus GN=G3bp2 PE=1 SV=2	YEDEVFGDSEPELDEESEDEVEEEQEDR	Phospho (ST)	1152.77	54.5482	3	x000000000000000003000000000000	-0.0327036	6.08244e-07	71.35	30	133	160	14.19	15779: Scan 19765 (rt=54.5482) [R_b1822p5_S24_SF607_96h_4HTA_Phos_R2.raw]	F002995.dat	8107	G3bp2 pS149	p07527	0
ZO1_MOUSE	Tight junction protein ZO-1 OS=Mus musculus GN=Tjp1 PE=1 SV=2	IDSPGLKPASQQK	Phospho (ST)	483.578	19.9329	3	x000300000000000	-0.781927	0.00751088	29.6	10	910	922	29.6	3934: Scan 5852 (rt=19.9329) [R_b1822p5_S23_SF607_24h_4HTA_Phos_R1.raw]	F002970.dat	11221.4	Tjp1 pS912	p02637	0.0591004
ZO1_MOUSE	Tight junction protein ZO-1 OS=Mus musculus GN=Tjp1 PE=1 SV=2	SEPSDHSTQSPQQPSNGSLR	Phospho (ST)	740.318	20.1481	3	x0300000000000000000000	-0.0901742	7.88929e-05	51.73	46	320	339	10.04	4258: Scan 6106 (rt=20.1481) [R_b1822p5_S9_SF621_96h_4HTA_Phos_R2.raw]	F002943.dat	41662.1	Tjp1 pS320	p05254	0
DNLI1_MOUSE	DNA ligase 1 OS=Mus musculus GN=Lig1 PE=1 SV=2	KQSQIQNQQSSDLDSDVEDY	2 Phospho (ST)	829.66	43.8179	3	x0000000000030003000000	1.28723	0.00575888	31	1	897	916	0	12787: Scan 15919 (rt=43.8179) [R_b1822p5_S1_SF619_24h_ETH_Phos_R1.raw]	F002926.dat	7597.52	Lig1 pS907 pS911	p03108	0.0244565
PTRF_MOUSE	Polymerase I and transcript release factor OS=Mus musculus GN=Ptrf PE=1 SV=1	EGDELGEGERPEDDTAAIELSSDEAVEVEEVIEESR	Phospho (ST)	1338.25	78.1155	3	x00000000000000000000003000000000000000	-1.1287	2.24444e-06	68.35	7	184	219	0	26275: Scan 30540 (rt=78.1155) [R_b1822p5_S12_SF622_96h_4HTA_Phos_R1.raw]	F002948.dat	4000.63	Ptrf pS205	p01383	0
SHRM2_MOUSE	Protein Shroom2 OS=Mus musculus GN=Shroom2 PE=1 SV=1	TPEDTVGTFADR	Phospho (ST)	694.791	35.5116	2	x03000000000000	-0.458357	1.68091e-07	75.94	50	820	831	29.5	9596: Scan 12354 (rt=35.5116) [R_b1822p5_S23_SF607_24h_4HTA_Phos_R1.raw]	F002970.dat	26364.7	Shroom2 pT820	p06884	0
SHRM2_MOUSE	Protein Shroom2 OS=Mus musculus GN=Shroom2 PE=1 SV=1	SRSSPSTDHYSQEVPVEPNR	2 Phospho (ST)	811.337	32.6561	3	x0003300000000000000000	-0.241055	1.02458e-05	60.65	59	957	976	3.1	9010: Scan 11403 (rt=32.6561) [R_b1822p5_S12_SF622_96h_4HTA_Phos_R2.raw]	F002949.dat	20869.7	Shroom2 pS959 pS960	p06234	0
PKHO2_MOUSE	Pleckstrin homology domain-containing family O member 2 OS=Mus musculus GN=Plekho2 PE=1 SV=1	ALTPDSASSGANPESQEDAETPAKEDSDVK	Phospho (ST)	1042.78	29.8306	3	x00030000000000000000000000000000	-0.019518	5.33994e-10	104.5	50	231	260	12.49	7760: Scan 10103 (rt=29.8306) [R_b1822p5_S18_SF603_96h_4HTA_Phos_R1.raw]	F003000.dat	68159.6	Plekho2 pT233	p00362	0
AKA12_MOUSE	A-kinase anchor protein 12 OS=Mus musculus GN=Akap12 PE=1 SV=1	GGGGGDEEPGEYQHIQTESPESADEQKGESSASSPEEPEEIACLEK	Phospho (ST)	1236.01	42.0359	4	x000000000000000000000000000000300000000000000000	-1.16882	0.0239987	28.32	55	522	567	0.76	11992: Scan 15034 (rt=42.0359) [R_b1822p5_S16_SF603_24h_ETH_Phos_R1.raw]	F002977.dat	58304.7	Akap12 pS551	p02082	0.0436782
BCLF1_MOUSE	Bcl-2-associated transcription factor 1 OS=Mus musculus GN=Bclaf1 PE=1 SV=2	RIDISPSALR	Phospho (ST)	604.314	41.6002	2	x000003000000	-0.00331507	0.000154647	46.1	50	652	661	7.63	12645: Scan 15284 (rt=41.6002) [R_b1822p5_S7_SF621_24h_ETH_Phos_R1.raw]	F002938.dat	19238.9	Bclaf1 pS656	p04691	0.00369344
SHRM2_MOUSE	Protein Shroom2 OS=Mus musculus GN=Shroom2 PE=1 SV=1	APSPPPLGLPLR	Phospho (ST)	647.85	56.6629	2	x00030000000000	-0.0409683	0.000166536	46.11	64	316	327	46.11	17508: Scan 21198 (rt=56.6629) [R_b1822p5_S18_SF603_96h_4HTA_Phos_R1.raw]	F003000.dat	15063.5	Shroom2 pS318	p00417	0.00369344
COBL1_MOUSE	Cordon-bleu protein-like 1 OS=Mus musculus GN=Cobll1 PE=1 SV=2	DPQLSPEQHPSSLSER	Phospho (ST)	943.92	27.8281	2	x000003000000000000	-1.82467	0.000519665	42.95	12	989	1004	34.32	7021: Sum of 2 scans in range 9265 (rt=27.8281) to 9296 (rt=27.906) [R_b1822p5_S18_SF603_96h_4HTA_Phos_R1.raw]	F003000.dat	20643.8	Cobll1 pS993	p00997	0.00823045
MCES_MOUSE	mRNA cap guanine-N7 methyltransferase OS=Mus musculus GN=Rnmt PE=1 SV=1	ASVASDPESPPGGNEPAAASGQR	2 Phospho (ST)	771.315	31.9359	3	x0030000003000000000000000	-0.0476002	0.00173315	37.74	41	7	29	7.95	8530: Scan 11032 (rt=31.9359) [R_b1822p5_S11_SF622_24h_4HTA_Phos_R2.raw]	F002947.dat	16870.8	Rnmt pS8 pS15	p00604	0.00621891
BASP1_MOUSE	Brain acid soluble protein 1 OS=Mus musculus GN=Basp1 PE=1 SV=3	AEPEKSEGAAEEQPEPAPAPEQEAAAPGPAAGGEAPK	Phospho (ST)	1215.88	31.6658	3	x000000300000000000000000000000000000000	-0.73835	0.000143497	50.58	48	87	123	50.58	8076: Scan 10670 (rt=31.6658) [R_b1822p5_S20_SF604_24h_4HTA_Phos_R1.raw]	F002988.dat	29304	Basp1 pS92	p00180	0
COBL1_MOUSE	Cordon-bleu protein-like 1 OS=Mus musculus GN=Cobll1 PE=1 SV=2	EQTASAPATPLVSK	Phospho (ST)	740.362	25.5763	2	x0000030000000000	-0.0128491	0.133423	17.44	14	296	309	5.05	6193: Scan 8267 (rt=25.5763) [R_b1822p5_S23_SF607_24h_4HTA_Phos_R2.raw]	F002993.dat	16406.1	Cobll1 pS300	p01640	0.0660522
DKC1_MOUSE	H/ACA ribonucleoprotein complex subunit 4 OS=Mus musculus GN=Dkc1 PE=1 SV=4	TVLESGGETGDGDNDTTK	Phospho (ST)	938.379	24.5308	2	x00000300000000000000	0.0480066	1.71886e-12	125.81	18	477	494	42.54	5988: Scan 7970 (rt=24.5308) [R_b1822p5_S7_SF621_24h_ETH_Phos_R1.raw]	F002938.dat	20481.5	Dkc1 pS481	p07069	0
SNTB2_MOUSE	Beta-2-syntrophin OS=Mus musculus GN=Sntb2 PE=1 SV=2	SPSLGSDLTFATR	Phospho (ST)	716.33	53.6321	2	x030000000000000	-0.0866742	0.000338697	47.83	14	373	385	11.78	16901: Scan 20279 (rt=53.6321) [R_b1822p5_S11_SF622_24h_4HTA_Phos_R1.raw]	F002946.dat	4583.37	Sntb2 pS373	p05965	0.00369344
FNBP1_MOUSE	Formin-binding protein 1 OS=Mus musculus GN=Fnbp1 PE=1 SV=2	TVSDNSLSSSK	2 Phospho (ST)	642.744	18.8883	2	x0003003000000	1.5349	0.000374369	39.11	7	294	304	8.75	3571: Scan 5432 (rt=18.8883) [R_b1822p5_S12_SF622_96h_4HTA_Phos_R2.raw]	F002949.dat	5450.51	Fnbp1 pS296 pS299	p07076	0.00598802
PCY1A_MOUSE	Choline-phosphate cytidylyltransferase A OS=Mus musculus GN=Pcyt1a PE=1 SV=1	QSPSSSPTHER	2 Phospho (ST)	686.75	9.96314	2	x0030003000000	-1.58223	2.63562e-05	50.91	24	318	328	9.22	150: Scan 1628 (rt=9.96314) [R_b1822p5_S18_SF603_96h_4HTA_Phos_R2.raw]	F003001.dat	13097	Pcyt1a pS319 pS323	p04485	0
RBM28_MOUSE	RNA-binding protein 28 OS=Mus musculus GN=Rbm28 PE=1 SV=4	VEEQVEDSDDEEDDDSHDDEEER	2 Phospho (ST)	975.647	22.6358	3	x0000000030000000300000000	0.0772935	1.14298e-06	61.85	12	224	246	61.85	5274: Scan 7213 (rt=22.6358) [R_b1822p5_S9_SF621_96h_4HTA_Phos_R1.raw]	F002942.dat	14808.4	Rbm28 pS231 pS239	p07171	0
PKN1_MOUSE	Serine/threonine-protein kinase N1 OS=Mus musculus GN=Pkn1 PE=1 SV=3	TDVSNFDEEFTGEAPTLSPPR	Phospho (ST)	797.015	63.2811	3	x00000000000000000030000	0.796895	0.00161413	39.24	8	903	923	15.43	20489: Scan 24321 (rt=63.2811) [R_b1822p5_S11_SF622_24h_4HTA_Phos_R1.raw]	F002946.dat	5071.35	Pkn1 pS920	p06735	0.00621891
ZO1_MOUSE	Tight junction protein ZO-1 OS=Mus musculus GN=Tjp1 PE=1 SV=2	SREDLSAQPVQTK	Phospho (ST)	769.864	21.2749	2	x030000000000000	0.0377183	5.62507e-07	72.23	93	617	629	32.63	4446: Scan 6425 (rt=21.2749) [R_b1822p5_S23_SF607_24h_4HTA_Phos_R1.raw]	F002970.dat	241318	Tjp1 pS617	p06171	0
RAF1_MOUSE	RAF proto-oncogene serine/threonine-protein kinase OS=Mus musculus GN=Raf1 PE=1 SV=2	STSTPNVHMVSTTLHVDSR	Phospho (ST)	716.995	39.4805	3	x000300000000000000000	-0.726269	6.8219e-06	62.56	5	257	275	0	11451: Scan 14270 (rt=39.4805) [R_b1822p5_S11_SF622_24h_4HTA_Phos_R1.raw]	F002946.dat	9805.74	Raf1 pS259	p06520	0
EPS15_MOUSE	Epidermal growth factor receptor substrate 15 OS=Mus musculus GN=Eps15 PE=1 SV=1	VGTPTRPCPPPPGK	Phospho (ST)	770.872	16.6782	2	x0003000000000000	-0.250044	0.115298	19.36	21	777	790	0.7	2722: Scan 4494 (rt=16.6782) [R_b1822p5_S18_SF603_96h_4HTA_Phos_R1.raw]	F003000.dat	12142.5	Eps15 pT779	p07239	0.0660522
PTN14_MOUSE	Tyrosine-protein phosphatase non-receptor type 14 OS=Mus musculus GN=Ptpn14 PE=2 SV=2	TFQEDSSPVVHQSLQEVSEPLTATK	Phospho (ST)	946.444	29.6898	3	x000000000000030000000000000	0.253498	0.149062	19.88	13	608	632	3.38	8044: Scan 10260 (rt=29.6898) [R_b1822p5_S9_SF621_96h_4HTA_Phos_R1.raw]	F002942.dat	21154.3	Ptpn14 pS620	p06768	0.0660522
HMGA2_MOUSE	High mobility group protein HMGI-C OS=Mus musculus GN=Hmga2 PE=1 SV=1	QQQEPTCEPSPK	Phospho (ST)	754.808	16.7107	2	x00000000003000	0.0384717	0.00219237	34.72	56	35	46	19.07	2671: Scan 4459 (rt=16.7107) [R_b1822p5_S23_SF607_24h_4HTA_Phos_R1.raw]	F002970.dat	170519	Hmga2 pS44	p04431	0.0352155
SRRM2_MOUSE	Serine/arginine repetitive matrix protein 2 OS=Mus musculus GN=Srrm2 PE=1 SV=3	TSPLMLDR	Phospho (ST)	506.731	35.7535	2	x0300000000	-0.0059321	0.000544626	41.09	103	2350	2357	12.1	9682: Scan 12453 (rt=35.7535) [R_b1822p5_S23_SF607_24h_4HTA_Phos_R1.raw]	F002970.dat	292005	Srrm2 pT2350	p07016	0.00154321
ROA2_MOUSE	Heterogeneous nuclear ribonucleoproteins A2/B1 OS=Mus musculus GN=Hnrnpa2b1 PE=1 SV=2	GFGDGYNGYGGGPGGGNFGGSPGYGGGR	Phospho (ST)	859.007	47.9257	3	x000000000000000000000300000000	-0.510879	0.00532904	32.3	14	239	266	25.35	14279: Sum of 2 scans in range 17578 (rt=47.9257) to 17585 (rt=47.9431) [R_b1822p5_S1_SF619_24h_ETH_Phos_R2.raw]	F002927.dat	8969.27	Hnrnpa2b1 pS259	p02061	0.0352155
HUWE1_MOUSE	E3 ubiquitin-protein ligase HUWE1 OS=Mus musculus GN=Huwe1 PE=1 SV=5	GSGTASDDEFENLR	Phospho (ST)	789.31	39.4309	2	x0000003000000000	-0.152226	6.32082e-06	60.02	18	1902	1915	14.37	11834: Scan 14384 (rt=39.4309) [R_b1822p5_S7_SF621_24h_ETH_Phos_R2.raw]	F002939.dat	25830.7	Huwe1 pS1907	p02347	0
AKA12_MOUSE	A-kinase anchor protein 12 OS=Mus musculus GN=Akap12 PE=1 SV=1	RPSESDKEEELDKVK	Phospho (ST)	467.972	24.8187	4	x00030000000000000	0.00856597	9.94092e-05	50.4	278	611	625	5.68	5790: Scan 7936 (rt=24.8187) [R_b1822p5_S23_SF607_24h_4HTA_Phos_R1.raw]	F002970.dat	861411	Akap12 pS613	p04849	0
SRRM1_MOUSE	Serine/arginine repetitive matrix protein 1 OS=Mus musculus GN=Srrm1 PE=1 SV=2	SPELPEPSVR	Phospho (ST)	595.777	35.0687	2	x030000000000	-0.459002	7.54554e-06	59.58	88	220	229	59.58	9465: Scan 12183 (rt=35.0687) [R_b1822p5_S20_SF604_24h_4HTA_Phos_R2.raw]	F002999.dat	36458	Srrm1 pS220	p05787	0
CDYL_MOUSE	Chromodomain Y-like protein OS=Mus musculus GN=Cdyl PE=1 SV=1	TSVDGFQGESPEKLDPVDQGAEDTVAPEVTAEKPTGALLGPGAER	Phospho (ST)	1162.05	57.5582	4	x00000000003000000000000000000000000000000000000	-0.0717027	0.013626	30.27	11	202	246	1.01	17334: Scan 21312 (rt=57.5582) [R_b1822p5_S22_SF607_24h_ETH_Phos_R2.raw]	F002996.dat	22261	Cdyl pS211	p07045	0.0352155
EAF1_MOUSE	ELL-associated factor 1 OS=Mus musculus GN=Eaf1 PE=2 SV=2	TSPLKDNPSPEPQLDDIKR	2 Phospho (ST)	770.687	37.7331	3	x003000000300000000000	-0.299692	0.0158278	28.94	38	157	175	0	10912: Scan 13557 (rt=37.7331) [R_b1822p5_S10_SF622_24h_ETH_Phos_R1.raw]	F002944.dat	26713.5	Eaf1 pS158 pS165	p07013	0.0591004
HDAC2_MOUSE	Histone deacetylase 2 OS=Mus musculus GN=Hdac2 PE=1 SV=1	RIACDEEFSDSEDEGEGGR	2 Phospho (ST)	1159.4	30.1372	2	x000000000303000000000	-0.455372	4.09114e-06	58.43	42	414	432	58.43	7712: Scan 10158 (rt=30.1372) [R_b1822p5_S20_SF604_24h_4HTA_Phos_R2.raw]	F002999.dat	34165.2	Hdac2 pS422 pS424	p04688	0
SPB1_MOUSE	pre-rRNA processing protein FTSJ3 OS=Mus musculus GN=Ftsj3 PE=1 SV=1	SPQGQNEVPK	Phospho (ST)	582.26	16.8196	2	x030000000000	0.0817203	0.0146986	25.57	9	576	585	23.33	2913: Scan 4655 (rt=16.8196) [R_b1822p5_S9_SF621_96h_4HTA_Phos_R1.raw]	F002942.dat	4371.81	Ftsj3 pS576	p05919	0.0591004
RB15B_MOUSE	Putative RNA-binding protein 15B OS=Mus musculus GN=Rbm15b PE=1 SV=2	SLSPVAAPPLREPR	Phospho (ST)	523.944	39.7453	3	x0003000000000000	-0.263895	0.0148704	26.91	14	261	274	10.98	11596: Scan 14331 (rt=39.7453) [R_b1822p5_S10_SF622_24h_ETH_Phos_R2.raw]	F002945.dat	3251.01	Rbm15b pS263	p05649	0.0591004
CRTC3_MOUSE	CREB-regulated transcription coactivator 3 OS=Mus musculus GN=Crtc3 PE=2 SV=2	LFSLSNPSLSTTNLSGPSR	Phospho (ST)	1029.5	59.5957	2	x000003000000000000000	0.202238	1.75266e-09	98.17	40	366	384	5.87	17905: Scan 22007 (rt=59.5957) [R_b1822p5_S15_SF602_96h_4HTA_Phos_R2.raw]	F002976.dat	14486.2	Crtc3 pS370	p03337	0
BAG6_MOUSE	Large proline-rich protein BAG6 OS=Mus musculus GN=Bag6 PE=1 SV=1	ENASPAPGTTAEEAMSR	Phospho (ST)	899.87	33.2513	2	x0000300000000000000	-0.00333755	1.89589e-09	96.03	2	992	1008	41.1	9239: Scan 11658 (rt=33.2513) [R_b1822p5_S12_SF622_96h_4HTA_Phos_R2.raw]	F002949.dat	36239.6	Bag6 pS995	p01562	0
KHDR1_MOUSE	KH domain-containing, RNA-binding, signal transduction-associated protein 1 OS=Mus musculus GN=Khdrbs1 PE=1 SV=2	ASPATQPPPLLPPSTPGPDATVVGSAPTPLLPPSATAAVK	Phospho (ST)	963.009	72.8952	4	x000003000000000000000000000000000000000000	0.616943	0.00540083	28.53	2	57	96	0	21123: Scan 26514 (rt=72.8952) [R_b1822p5_S22_SF607_24h_ETH_Phos_R2.raw]	F002996.dat	26669.4	Khdrbs1 pT61	p00556	0.0591004
AKA12_MOUSE	A-kinase anchor protein 12 OS=Mus musculus GN=Akap12 PE=1 SV=1	GESSASSPEEPEEIACLEK	Phospho (ST)	1064.94	42.9785	2	x000030000000000000000	0.178114	0.000195218	46.49	48	549	567	1.56	12543: Scan 15493 (rt=42.9785) [R_b1822p5_S15_SF602_96h_4HTA_Phos_R1.raw]	F002975.dat	62849.4	Akap12 pS552	p02050	0.00369344
MFF_MOUSE	Mitochondrial fission factor OS=Mus musculus GN=Mff PE=1 SV=1	SMSENAVR	Phospho (ST)	487.194	18.4802	2	x0003000000	-1.93136	0.00181752	32.72	8	129	136	18.02	3559: Scan 5341 (rt=18.4802) [R_b1822p5_S7_SF621_24h_ETH_Phos_R2.raw]	F002939.dat	27680.7	Mff pS131	p05701	0.0244565
OSBP1_MOUSE	Oxysterol-binding protein 1 OS=Mus musculus GN=Osbp PE=1 SV=3	GDMSDEDDENEFFDAPEIITMPENLGHK	Oxidation (M); Phospho (ST)	1097.77	70.6873	3	x000230000000000000000000000000	0.0936086	0.00135642	39.09	1	346	373	35.59	16029: Scan 22585 (rt=70.6873) [R_b1822p5_S14_SF602_24h_4HTA_Phos_R1.raw]	F002973.dat	1985.37	Osbp pS349	p01996	0.00621891
HCFC1_MOUSE	Host cell factor 1 OS=Mus musculus GN=Hcfc1 PE=1 SV=2	SPISVPGGSALISNLGK	Phospho (ST)	838.935	59.8513	2	x0300000000000000000	-0.49885	0.0010258	38.64	24	666	682	13.91	18974: Scan 22646 (rt=59.8513) [R_b1822p5_S19_SF604_24h_ETH_Phos_R1.raw]	F002986.dat	7397.73	Hcfc1 pS666	p05837	0.00621891
SRRM2_MOUSE	Serine/arginine repetitive matrix protein 2 OS=Mus musculus GN=Srrm2 PE=1 SV=3	SPGMLEPLGSAR	Phospho (ST)	647.797	44.7313	2	x03000000000000	0.105135	1.85884e-05	55.47	148	2084	2095	55.47	13092: Scan 16182 (rt=44.7313) [R_b1822p5_S24_SF607_96h_4HTA_Phos_R1.raw]	F002994.dat	247439	Srrm2 pS2084	p05820	0
RBCC1_MOUSE	RB1-inducible coiled-coil protein 1 OS=Mus musculus GN=Rb1cc1 PE=1 SV=3	STELVLSPDMPR	Phospho (ST)	712.831	52.565	2	x00300000000000	-0.763535	1.92968e-05	56.23	13	237	248	0	16533: Scan 19780 (rt=52.565) [R_b1822p5_S10_SF622_24h_ETH_Phos_R2.raw]	F002945.dat	3431.21	Rb1cc1 pT238	p06475	0
SRRM1_MOUSE	Serine/arginine repetitive matrix protein 1 OS=Mus musculus GN=Srrm1 PE=1 SV=2	KETESEAEDDNLDDLER	Phospho (ST)	696.615	33.8244	3	x0000030000000000000	-1.01159	9.38218e-09	88.57	88	911	927	12.3	8987: Scan 11653 (rt=33.8244) [R_b1822p5_S23_SF607_24h_4HTA_Phos_R1.raw]	F002970.dat	95248.2	Srrm1 pS915	p02942	0
CTR9_MOUSE	RNA polymerase-associated protein CTR9 homolog OS=Mus musculus GN=Ctr9 PE=1 SV=2	KGGEFDEFVNDDTDDDLPVSK	Phospho (ST)	808.006	52.9362	3	x00000000000003000000000	-0.00371749	5.43972e-10	103.49	63	913	933	51.25	17088: Scan 20159 (rt=52.9362) [R_b1822p5_S8_SF621_24h_4HTA_Phos_R1.raw]	F002940.dat	39412.9	Ctr9 pT925	p02962	0
AF10_MOUSE	Protein AF-10 OS=Mus musculus GN=Mllt10 PE=1 SV=2	SPVSNLQLR	Phospho (ST)	547.275	35.6395	2	x03000000000	-0.0768856	1.52326e-05	56.2	32	691	699	41.62	10349: Scan 12763 (rt=35.6395) [R_b1822p5_S7_SF621_24h_ETH_Phos_R2.raw]	F002939.dat	13284.3	Mllt10 pS691	p06087	0
GPSM3_MOUSE	G-protein-signaling modulator 3 OS=Mus musculus GN=Gpsm3 PE=1 SV=2	SAPPSPPPPGTR	2 Phospho (ST)	660.774	21.9647	2	x03000300000000	0.188703	0.0122539	26.36	10	34	45	26.36	4716: Scan 6722 (rt=21.9647) [R_b1822p5_S23_SF607_24h_4HTA_Phos_R1.raw]	F002970.dat	80658.6	Gpsm3 pS34 pS38	p05083	0.0591004
EAF1_MOUSE	ELL-associated factor 1 OS=Mus musculus GN=Eaf1 PE=2 SV=2	TSPLKDNPSPEPQLDDIKR	Phospho (ST)	744.03	67.1053	3	x003000000000000000000	-0.658572	0.222566	17.17	20	157	175	0	20200: Scan 24806 (rt=67.1053) [R_b1822p5_S18_SF603_96h_4HTA_Phos_R1.raw]	F003000.dat	9277.58	Eaf1 pS158	p07014	0.0660522
LEO1_MOUSE	RNA polymerase-associated protein LEO1 OS=Mus musculus GN=Leo1 PE=1 SV=2	MQNSDDERPQVSDEDGRR	2 Phospho (ST)	765.29	30.1798	3	x00003000000030000000	-0.259067	0.10089	18.35	7	244	261	18.35	4927: Scan 8980 (rt=30.1798) [R_b1822p5_S13_SF602_24h_ETH_Phos_R2.raw]	F002997.dat	24410	Leo1 pS247 pS255	p03825	0.0660522
RL12_MOUSE	60S ribosomal protein L12 OS=Mus musculus GN=Rpl12 PE=1 SV=2	IGPLGLSPK	Phospho (ST)	481.261	46.5202	2	x00000003000	-0.592397	0.000151701	49	52	32	40	40.02	14588: Scan 17391 (rt=46.5202) [R_b1822p5_S7_SF621_24h_ETH_Phos_R1.raw]	F002938.dat	7761.14	Rpl12 pS38	p02668	0.00369344
ASPC1_MOUSE	Tether containing UBX domain for GLUT4 OS=Mus musculus GN=Aspscr1 PE=1 SV=1	SKAPGSPVSSLSADQASSSTLLPLNSGEFSR	Phospho (ST)	1053.17	57.2232	3	x000000300000000000000000000000000	-0.132108	0.0240209	27.3	8	188	218	0	17178: Scan 21160 (rt=57.2232) [R_b1822p5_S20_SF604_24h_4HTA_Phos_R2.raw]	F002999.dat	5443.62	Aspscr1 pS193	p05488	0.0591004
ZO1_MOUSE	Tight junction protein ZO-1 OS=Mus musculus GN=Tjp1 PE=1 SV=2	IDSPGLKPASQQK	Phospho (ST)	724.862	19.859	2	x000300000000000	-0.0386819	0.00112154	38.31	30	910	922	38.31	3903: Scan 5819 (rt=19.859) [R_b1822p5_S23_SF607_24h_4HTA_Phos_R1.raw]	F002970.dat	15395.9	Tjp1 pS912	p02636	0.00621891
P66A_MOUSE	Transcriptional repressor p66 alpha OS=Mus musculus GN=Gatad2a PE=1 SV=2	RPPSPDVIVLSDSEQPSSPR	3 Phospho (ST)	801.674	50.4881	3	x0000300000030000003000	-0.13572	0.0347031	25.37	103	93	112	0	15092: Scan 18564 (rt=50.4881) [R_b1822p5_S23_SF607_24h_4HTA_Phos_R1.raw]	F002970.dat	98905.1	Gatad2a pS96 pS103 pS110	p04837	0.0591004
BCL7B_MOUSE	B-cell CLL/lymphoma 7 protein family member B OS=Mus musculus GN=Bcl7b PE=1 SV=1	VDSSTNSSPSPQQSESLSPAHTSDFR	2 Phospho (ST)	970.062	35.8297	3	x0000000000300030000000000000	0.00619161	0.00184214	37.8	15	105	130	3.35	9753: Scan 12479 (rt=35.8297) [R_b1822p5_S21_SF604_96h_4HTA_Phos_R1.raw]	F002990.dat	10808.2	Bcl7b pS114 pS118	p07156	0.00621891
RFC1_MOUSE	Replication factor C subunit 1 OS=Mus musculus GN=Rfc1 PE=1 SV=2	KDSEEGEESFSSVQDDLSK	Phospho (ST)	732.635	40.6999	3	x000300000000000000000	1.06065	0.00459611	32.87	1	242	260	13.14	12267: Scan 14927 (rt=40.6999) [R_b1822p5_S9_SF621_96h_4HTA_Phos_R2.raw]	F002943.dat	4135.78	Rfc1 pS244	p02896	0.0244565
SRRM1_MOUSE	Serine/arginine repetitive matrix protein 1 OS=Mus musculus GN=Srrm1 PE=1 SV=2	SVSGSPEPAAK	3 Phospho (ST)	635.214	15.6718	2	x0303030000000	0.104067	0.00014754	39.28	123	793	803	39.28	2304: Scan 4050 (rt=15.6718) [R_b1822p5_S18_SF603_96h_4HTA_Phos_R1.raw]	F003000.dat	127139	Srrm1 pS793 pS795 pS797	p06583	0.00621891
BAP18_MOUSE	Chromatin complexes subunit BAP18 OS=Mus musculus GN=Bap18 PE=1 SV=1	KVYEDSGIPLPAESPK	Phospho (ST)	905.439	40.143	2	x000000000000003000	-0.377586	7.53356e-05	51.23	31	83	98	42.19	11796: Scan 14500 (rt=40.143) [R_b1822p5_S19_SF604_24h_ETH_Phos_R1.raw]	F002986.dat	21044.8	Bap18 pS96	p03207	0
MCM3_MOUSE	DNA replication licensing factor MCM3 OS=Mus musculus GN=Mcm3 PE=1 SV=2	DGESYDPYDFSEAETQMPQVHTPK	Phospho (ST)	951.054	57.9964	3	x00000000000000000000003000	-0.904519	0.00507468	33.26	26	698	721	19.38	18965: Scan 22241 (rt=57.9964) [R_b1822p5_S12_SF622_96h_4HTA_Phos_R2.raw]	F002949.dat	37504.9	Mcm3 pT719	p00848	0.0352155
UBP10_MOUSE	Ubiquitin carboxyl-terminal hydrolase 10 OS=Mus musculus GN=Usp10 PE=1 SV=3	TCDSPQNPVDFISGPVPDSPFPR	Phospho (ST)	870.385	74.8995	3	x0000300000000000000000000	0.0145698	4.50059e-08	85.3	84	205	227	0	25229: Scan 29296 (rt=74.8995) [R_b1822p5_S12_SF622_96h_4HTA_Phos_R2.raw]	F002949.dat	62588.5	Usp10 pS208	p06717	0
ARIP4_MOUSE	Helicase ARIP4 OS=Mus musculus GN=Rad54l2 PE=1 SV=1	APDPEGLARPVSPDSPEIISELQQYADVAAAR	2 Phospho (ST)	1174.88	84.2768	3	x0000000000003003000000000000000000	0.157314	4.82865e-05	55.23	15	1157	1188	25.24	28104: Scan 32868 (rt=84.2768) [R_b1822p5_S12_SF622_96h_4HTA_Phos_R1.raw]	F002948.dat	5103.29	Rad54l2 pS1168 pS1171	p00388	0
SF01_MOUSE	Splicing factor 1 OS=Mus musculus GN=Sf1 PE=1 SV=6	SPSPEPIYNSEGK	2 Phospho (ST)	782.803	33.4835	2	x030300000000000	-0.00319777	8.22614e-07	67.75	101	80	92	54.66	8890: Scan 11527 (rt=33.4835) [R_b1822p5_S20_SF604_24h_4HTA_Phos_R2.raw]	F002999.dat	196334	Sf1 pS80 pS82	p05982	0
GTPB1_MOUSE	GTP-binding protein 1 OS=Mus musculus GN=Gtpbp1 PE=1 SV=2	LHGGFDSDCSEDGEALNGEPELDLTSK	2 Phospho (ST)	1018.07	60.6928	3	x00000003003000000000000000000	-0.328398	1.03787e-06	69.5	17	38	64	69.5	20025: Scan 23387 (rt=60.6928) [R_b1822p5_S12_SF622_96h_4HTA_Phos_R2.raw]	F002949.dat	31327.8	Gtpbp1 pS44 pS47	p03407	0
LUR1L_MOUSE		VPESLARSLR	Phospho (ST)	604.314	41.6002	2	x000000003000	0.195589	0.00589306	30.29	13	20	29	23.61	12645: Scan 15284 (rt=41.6002) [R_b1822p5_S7_SF621_24h_ETH_Phos_R1.raw]	F002938.dat	19238.9	LUR1L_MOUSE pS27	p07334	0.0352155
NCOR2_MOUSE	Nuclear receptor corepressor 2 OS=Mus musculus GN=Ncor2 PE=1 SV=3	QSPLTYEDHGAPFTSHLPR	Gln->pyro-Glu (N-term Q); Phospho (ST)	739.333	51.8071	3	x103000000000000000000	0.0474046	1.11102e-05	60.83	24	1508	1526	19.67	16197: Scan 19505 (rt=51.8071) [R_b1822p5_S11_SF622_24h_4HTA_Phos_R1.raw]	F002946.dat	7795.07	Ncor2 pS1509	p04480	0
ZN521_MOUSE	Zinc finger protein 521 OS=Mus musculus GN=Znf521 PE=2 SV=2	ALSPLSPVAIEQTTLK	2 Phospho (ST)	914.452	74.7777	2	x000300300000000000	-0.0191583	1.54072e-07	78.23	59	603	618	62.17	25188: Scan 29227 (rt=74.7777) [R_b1822p5_S12_SF622_96h_4HTA_Phos_R1.raw]	F002948.dat	18845.3	Znf521 pS605 pS608	p00354	0
HS12B_MOUSE	Heat shock 70 kDa protein 12B OS=Mus musculus GN=Hspa12b PE=1 SV=1	SPVPSPPGSPR	Phospho (ST)	579.272	29.6989	2	x0000030000000	0.088195	0.00212976	34.57	38	21	31	23.57	7685: Scan 10081 (rt=29.6989) [R_b1822p5_S11_SF622_24h_4HTA_Phos_R2.raw]	F002947.dat	16141	Hspa12b pS25	p06081	0.0352155
PDPK1_MOUSE	3-phosphoinositide-dependent protein kinase 1 OS=Mus musculus GN=Pdpk1 PE=1 SV=2	ANSFVGTAQYVSPELLTEK	Phospho (ST)	1067.51	62.9889	2	x000300000000000000000	-0.398499	3.57347e-05	55.49	3	242	260	26.57	20988: Scan 24389 (rt=62.9889) [R_b1822p5_S8_SF621_24h_4HTA_Phos_R2.raw]	F002941.dat	2901.87	Pdpk1 pS244	p00376	0
AKA12_MOUSE	A-kinase anchor protein 12 OS=Mus musculus GN=Akap12 PE=1 SV=1	EPTKPLESPTSPVSNETTSSFK	Phospho (ST)	815.05	35.6231	3	x000300000000000000000000	-0.456161	5.01573e-05	54.3	71	263	284	4.12	9662: Scan 12379 (rt=35.6231) [R_b1822p5_S16_SF603_24h_ETH_Phos_R1.raw]	F002977.dat	184598	Akap12 pT265	p01607	0
PTN12_MOUSE	Tyrosine-protein phosphatase non-receptor type 12 OS=Mus musculus GN=Ptpn12 PE=1 SV=3	IADGNEITTGTMVSSIDSEKQDSPPPKPPR	Phospho (ST)	812.637	42.6168	4	x00000000000000000000000300000000	0.492836	0.00218028	39.07	23	309	338	2.65	12509: Scan 15544 (rt=42.6168) [R_b1822p5_S11_SF622_24h_4HTA_Phos_R2.raw]	F002947.dat	35362.1	Ptpn12 pS331	p02596	0.00621891
TACC1_MOUSE	Transforming acidic coiled-coil-containing protein 1 OS=Mus musculus GN=Tacc1 PE=1 SV=1	SHPPANFFGSGPILQNSPPLSSK	Phospho (ST)	820.399	54.9034	3	x0000000000000000030000000	0.0117974	5.58714e-05	52.74	44	385	407	20.56	16908: Scan 20495 (rt=54.9034) [R_b1822p5_S18_SF603_96h_4HTA_Phos_R1.raw]	F003000.dat	18035.7	Tacc1 pS401	p05423	0
RBBP6_MOUSE	E3 ubiquitin-protein ligase RBBP6 OS=Mus musculus GN=Rbbp6 PE=1 SV=5	DDATPVRDEPMDAESITFK	Phospho (ST)	739.652	46.5868	3	x000030000000000000000	-0.30732	9.55762e-06	60.47	24	982	1000	60.47	13555: Sum of 2 scans in range 16873 (rt=46.5868) to 16907 (rt=46.6657) [R_b1822p5_S20_SF604_24h_4HTA_Phos_R1.raw]	F002988.dat	12294.3	Rbbp6 pT985	p00766	0
COBL1_MOUSE	Cordon-bleu protein-like 1 OS=Mus musculus GN=Cobll1 PE=1 SV=2	TLSSPTGTETNPPK	Phospho (ST)	755.346	25.2154	2	x0003000000000000	0.0291646	1.32878e-06	67.93	22	894	907	13.02	5939: Scan 8105 (rt=25.2154) [R_b1822p5_S23_SF607_24h_4HTA_Phos_R1.raw]	F002970.dat	12142.6	Cobll1 pS896	p06850	0
HDGR2_MOUSE	Hepatoma-derived growth factor-related protein 2 OS=Mus musculus GN=Hdgfrp2 PE=1 SV=1	VMTVTAVTTTATSDR	Phospho (ST)	817.379	36.2618	2	x00000000000003000	-0.330119	0.00036827	44.36	5	125	139	0	6944: Scan 11415 (rt=36.2618) [R_b1822p5_S13_SF602_24h_ETH_Phos_R2.raw]	F002997.dat	42120.3	Hdgfrp2 pS137	p07307	0.00154321
CF203_MOUSE	Uncharacterized protein C6orf203 homolog OS=Mus musculus PE=1 SV=1	EADEEDSDEETSYPER	Phospho (ST)	990.848	24.7871	2	x000000030000000000	-0.557161	2.914e-08	81.74	7	100	115	55.36	5938: Scan 8015 (rt=24.7871) [R_b1822p5_S12_SF622_96h_4HTA_Phos_R2.raw]	F002949.dat	6969.81	pS106	p01166	0
FOXO1_MOUSE	Forkhead box protein O1 OS=Mus musculus GN=Foxo1 PE=1 SV=2	ASLQSGQEGPGDSPGSQFSK	Phospho (ST)	681.961	31.3215	3	x0000000000000300000000	-0.256503	0.0202823	27.12	13	272	291	18.98	7963: Scan 10540 (rt=31.3215) [R_b1822p5_S22_SF607_24h_ETH_Phos_R2.raw]	F002996.dat	27374.5	Foxo1 pS284	p00541	0.0591004
PNISR_MOUSE	Arginine/serine-rich protein PNISR OS=Mus musculus GN=Pnisr PE=2 SV=1	SPSPAPQEEHSEPEMTEEEK	2 Phospho (ST)	809.97	27.0722	3	x0303000000000000000000	0.0523304	0.00641795	29.29	1	311	330	18.85	6609: Scan 8881 (rt=27.0722) [R_b1822p5_S23_SF607_24h_4HTA_Phos_R1.raw]	F002970.dat	7385.16	Pnisr pS311 pS313	p05979	0.0591004
RANB3_MOUSE	Ran-binding protein 3 OS=Mus musculus GN=Ranbp3 PE=1 SV=2	SPSESAEETHTLEEK	Phospho (ST)	585.244	20.6886	3	x00030000000000000	-1.01785	0.000715304	40.32	26	146	160	4.55	4249: Scan 6171 (rt=20.6886) [R_b1822p5_S16_SF603_24h_ETH_Phos_R1.raw]	F002977.dat	24434.6	Ranbp3 pS148	p05951	0.00823045
SZRD1_MOUSE	SUZ domain-containing protein 1 OS=Mus musculus GN=Szrd1 PE=1 SV=1	SKSPPKVPIVIQDDSLPTGPPPQIR	Phospho (ST)	687.37	52.7873	4	x000000000000000300000000000	-0.163544	0.00705676	28.46	32	37	61	0	16522: Scan 19790 (rt=52.7873) [R_b1822p5_S19_SF604_24h_ETH_Phos_R1.raw]	F002986.dat	14603	Szrd1 pS51	p05527	0.0591004
PRUN2_MOUSE	Protein prune homolog 2 OS=Mus musculus GN=Prune2 PE=2 SV=2	DKDSGQQTAMSPAAGDLPAETLTQGQGR	Phospho (ST)	970.77	44.3755	3	x000000000003000000000000000000	-0.212423	0.00277022	37.67	3	1916	1943	0	12836: Scan 16024 (rt=44.3755) [R_b1822p5_S23_SF607_24h_4HTA_Phos_R1.raw]	F002970.dat	2597.36	Prune2 pS1926	p00892	0.00621891
ZO2_MOUSE	Tight junction protein ZO-2 OS=Mus musculus GN=Tjp2 PE=1 SV=2	VQVAPLQGSPPLSHDDR	Phospho (ST)	632.639	37.4186	3	x0000000003000000000	-0.059634	1.98301e-06	67.69	91	99	115	31.31	10571: Scan 13278 (rt=37.4186) [R_b1822p5_S18_SF603_96h_4HTA_Phos_R1.raw]	F003000.dat	165547	Tjp2 pS107	p07386	0
PURB_MOUSE	Transcriptional activator protein Pur-beta OS=Mus musculus GN=Purb PE=1 SV=3	RGGGSGGGDESEGEEVDED	Phospho (ST)	959.336	17.7567	2	x000000000003000000000	-0.0198262	2.83356e-07	69.87	38	306	324	34.86	3089: Scan 4915 (rt=17.7567) [R_b1822p5_S23_SF607_24h_4HTA_Phos_R1.raw]	F002970.dat	61943	Purb pS316	p04646	0
AKA12_MOUSE	A-kinase anchor protein 12 OS=Mus musculus GN=Akap12 PE=1 SV=1	TEPAPAEEQEPAEGTDQARLSADYEK	Phospho (ST)	971.421	33.0863	3	x0000000000000000000003000000	0.00103049	2.2382e-05	58.46	69	330	355	16.35	8565: Scan 11247 (rt=33.0863) [R_b1822p5_S20_SF604_24h_4HTA_Phos_R1.raw]	F002988.dat	185570	Akap12 pS350	p06758	0
FNBP4_MOUSE	Formin-binding protein 4 OS=Mus musculus GN=Fnbp4 PE=1 SV=2	IDEISDKETEVEESSEK	Phospho (ST)	1023.94	30.1985	2	x0000030000000000000	-0.0361707	5.78677e-06	62.31	27	503	519	39.52	7867: Scan 10173 (rt=30.1985) [R_b1822p5_S24_SF607_96h_4HTA_Phos_R1.raw]	F002994.dat	22373	Fnbp4 pS507	p02616	0
LARP4_MOUSE	La-related protein 4 OS=Mus musculus GN=Larp4 PE=2 SV=2	DTLNPVAVPVSSPTATKPSPANTASPCTSNINPPR	Phospho (ST)	1213.59	46.3636	3	x0000000000003000000000000000000000000	0.0373858	4.1795e-07	75.72	59	568	602	1.31	13891: Scan 17013 (rt=46.3636) [R_b1822p5_S18_SF603_96h_4HTA_Phos_R1.raw]	F003000.dat	136354	Larp4 pS579	p01090	0
CE170_MOUSE	Centrosomal protein of 170 kDa OS=Mus musculus GN=Cep170 PE=1 SV=2	LGEASDSELADADK	Phospho (ST)	750.813	30.4776	2	x0000030000000000	0.159376	9.50342e-06	58.18	35	1098	1111	23.68	8015: Scan 10380 (rt=30.4776) [R_b1822p5_S18_SF603_96h_4HTA_Phos_R1.raw]	F003000.dat	117509	Cep170 pS1102	p03356	0
ZRAB2_MOUSE	Zinc finger Ran-binding domain-containing protein 2 OS=Mus musculus GN=Zranb2 PE=1 SV=2	EVEDKESEGEEEDEDEDLSK	Phospho (ST)	807.307	21.9252	3	x0000000300000000000000	-0.0504362	1.90718e-08	85.12	105	147	166	81.94	2334: Scan 5674 (rt=21.9252) [R_b1822p5_S13_SF602_24h_ETH_Phos_R2.raw]	F002997.dat	215516	Zranb2 pS153	p01761	0
MRP_MOUSE	MARCKS-related protein OS=Mus musculus GN=Marcksl1 PE=1 SV=2	KEGGGDSSASSPTEEEQEQGEMSACSDEGTAQEGK	2 Phospho (ST)	1250.46	25.6188	3	x0000000000000000000000030030000000000	-0.28119	1.14104e-05	58.32	20	110	144	27.22	6089: Scan 8275 (rt=25.6188) [R_b1822p5_S23_SF607_24h_4HTA_Phos_R1.raw]	F002970.dat	7566.28	Marcksl1 pS132 pS135	p02924	0
DEK_MOUSE	Protein DEK OS=Mus musculus GN=Dek PE=1 SV=1	EESEEEEEDDEDDDEEDEEEEKEK	Phospho (ST)	1023.34	20.6583	3	x00030000000000000000000000	-0.176394	1.22838e-08	83.5	44	31	54	83.5	4443: Scan 6300 (rt=20.6583) [R_b1822p5_S7_SF621_24h_ETH_Phos_R2.raw]	F002939.dat	54280.8	Dek pS33	p01350	0
PPR18_MOUSE	Phostensin OS=Mus musculus GN=Ppp1r18 PE=1 SV=1	LSPGETPEESLR	Phospho (ST)	697.814	34.6632	2	x00300000000000	-0.0444887	7.91884e-05	49.85	58	193	204	24.85	9281: Scan 11996 (rt=34.6632) [R_b1822p5_S23_SF607_24h_4HTA_Phos_R1.raw]	F002970.dat	41760.1	Ppp1r18 pS194	p03643	0.00369344
AKA12_MOUSE	A-kinase anchor protein 12 OS=Mus musculus GN=Akap12 PE=1 SV=1	GPSEAPQEAEAEEGATSDGEK	Phospho (ST)	723.622	24.3367	3	x00000000000000000300000	0.0138386	4.70941e-05	52.59	80	568	588	10	5619: Scan 7736 (rt=24.3367) [R_b1822p5_S23_SF607_24h_4HTA_Phos_R1.raw]	F002970.dat	261834	Akap12 pS584	p02262	0
AKA12_MOUSE	A-kinase anchor protein 12 OS=Mus musculus GN=Akap12 PE=1 SV=1	VDEEEGEKTEPAPAEEQEPAEGTDQARLSADYEK	Phospho (ST)	957.662	32.8441	4	x000000000000000000000000000003000000	-0.881718	0.00737561	33.51	19	322	355	9.53	8480: Scan 11148 (rt=32.8441) [R_b1822p5_S20_SF604_24h_4HTA_Phos_R1.raw]	F002988.dat	86504.8	Akap12 pS350	p07142	0.0352155
CT2NL_MOUSE	CTTNBP2 N-terminal-like protein OS=Mus musculus GN=Cttnbp2nl PE=1 SV=1	FQSQADQDQQASGLQSPPSR	Phospho (ST)	1127.99	28.6895	2	x0000000000000000300000	0.0372677	0.00504783	34.24	14	466	485	8.69	7148: Sum of 2 scans in range 9533 (rt=28.6895) to 9586 (rt=28.8155) [R_b1822p5_S23_SF607_24h_4HTA_Phos_R1.raw]	F002970.dat	16000.2	Cttnbp2nl pS481	p01901	0.0352155
ZRAB2_MOUSE	Zinc finger Ran-binding domain-containing protein 2 OS=Mus musculus GN=Zranb2 PE=1 SV=2	YNLDASEEEDSNKK	Phospho (ST)	574.569	22.4533	3	x0000003000000000	-0.182486	0.000263803	45.03	19	183	196	19.14	4898: Scan 6928 (rt=22.4533) [R_b1822p5_S23_SF607_24h_4HTA_Phos_R1.raw]	F002970.dat	28736.2	Zranb2 pS188	p07577	0.00369344
SDPR_MOUSE	Serum deprivation-response protein OS=Mus musculus GN=Sdpr PE=1 SV=3	LEDQMQEDREEGSFTEGLSEASLPSGLMEGSAEDAEK	Oxidation (M); Phospho (ST)	1366.57	58.8449	3	x000002000000000000000030000000000000000	0.0258745	0.00791321	32.66	5	315	351	0	14713: Scan 19762 (rt=58.8449) [R_b1822p5_S14_SF602_24h_4HTA_Phos_R1.raw]	F002973.dat	2972.83	Sdpr pS336	p03296	0.0352155
RBBP6_MOUSE	E3 ubiquitin-protein ligase RBBP6 OS=Mus musculus GN=Rbbp6 PE=1 SV=5	LGYLVSPPQQIR	Phospho (ST)	725.877	53.6843	2	x00000030000000	0.28281	0.0130728	27.84	12	512	523	27.84	17405: Scan 20460 (rt=53.6843) [R_b1822p5_S7_SF621_24h_ETH_Phos_R2.raw]	F002939.dat	2441.36	Rbbp6 pS517	p03405	0.0591004
AKA12_MOUSE	A-kinase anchor protein 12 OS=Mus musculus GN=Akap12 PE=1 SV=1	RPSESDKEEELDKVK	2 Phospho (ST)	650.283	23.4781	3	x00030300000000000	0.281853	0.00202503	36.69	476	611	625	36.69	5292: Scan 7370 (rt=23.4781) [R_b1822p5_S23_SF607_24h_4HTA_Phos_R1.raw]	F002970.dat	831998	Akap12 pS613 pS615	p04846	0.00621891
CUL4B_MOUSE	Cullin-4B OS=Mus musculus GN=Cul4b PE=1 SV=1	DSASPSTSSFCLGVPVATSSHVPIQK	Phospho (ST)	913.763	55.3758	3	x0000300000000000000000000000	0.437869	0.000111391	50.77	5	146	171	7.59	17576: Scan 21017 (rt=55.3758) [R_b1822p5_S11_SF622_24h_4HTA_Phos_R1.raw]	F002946.dat	16015.6	Cul4b pS149	p01029	0
AKA12_MOUSE	A-kinase anchor protein 12 OS=Mus musculus GN=Akap12 PE=1 SV=1	RPSESDKEEELDK	Phospho (ST)	821.354	15.9854	2	x000300000000000	-0.363261	0.00494456	32.79	23	611	623	15.59	2354: Scan 4119 (rt=15.9854) [R_b1822p5_S15_SF602_96h_4HTA_Phos_R1.raw]	F002975.dat	129877	Akap12 pS613	p04843	0.0352155
PRC2A_MOUSE	Protein PRRC2A OS=Mus musculus GN=Prrc2a PE=1 SV=1	EGPEPPEEVPPPTTPPAPK	Phospho (ST)	1023.48	37.7504	2	x000000000000003000000	-0.288517	0.00928845	31.46	65	596	614	0	10690: Scan 13415 (rt=37.7504) [R_b1822p5_S18_SF603_96h_4HTA_Phos_R1.raw]	F003000.dat	96093.3	Prrc2a pT609	p01414	0.0352155
ABCF1_MOUSE	ATP-binding cassette sub-family F member 1 OS=Mus musculus GN=Abcf1 PE=1 SV=1	SKPAAADSEGEEEEEDTAK	Phospho (ST)	1036.91	15.9325	2	x000000003000000000000	-0.856739	9.0259e-10	99.31	44	187	205	73.9	2308: Scan 4081 (rt=15.9325) [R_b1822p5_S16_SF603_24h_ETH_Phos_R2.raw]	F002978.dat	46140.5	Abcf1 pS194	p05500	0
AKA12_MOUSE	A-kinase anchor protein 12 OS=Mus musculus GN=Akap12 PE=1 SV=1	LSADYEKVELPLEDQVGDLEALSEK	Phospho (ST)	957.461	75.0002	3	x003000000000000000000000000	0.329343	4.37247e-05	55.31	21	349	373	20.72	25264: Scan 29317 (rt=75.0002) [R_b1822p5_S12_SF622_96h_4HTA_Phos_R1.raw]	F002948.dat	9538.03	Akap12 pS350	p03613	0
PHLB1_MOUSE	Pleckstrin homology-like domain family B member 1 OS=Mus musculus GN=Phldb1 PE=1 SV=1	LSPAYSLGSLTGASPR	2 Phospho (ST)	868.887	61.9761	2	x003000000000003000	-0.0420565	1.99534e-06	66.37	42	540	555	7.98	18235: Sum of 2 scans in range 22672 (rt=61.9761) to 22678 (rt=61.9965) [R_b1822p5_S17_SF603_24h_4HTA_Phos_R1.raw]	F002982.dat	13388	Phldb1 pS541 pS553	p03635	0
HMGN1_MOUSE	Non-histone chromosomal protein HMG-14 OS=Mus musculus GN=Hmgn1 PE=1 SV=2	QADVADQQTTELPAENGETENQSPASEEEK	Gln->pyro-Glu (N-term Q); Phospho (ST)	1103.46	45.2575	3	x10000000000000000000000000300000	-0.00634949	4.68912e-07	75.05	65	62	91	23.56	12952: Scan 16276 (rt=45.2575) [R_b1822p5_S22_SF607_24h_ETH_Phos_R2.raw]	F002996.dat	76720.8	Hmgn1 pS87	p04141	0
MAP4_MOUSE	Microtubule-associated protein 4 OS=Mus musculus GN=Map4 PE=1 SV=3	DMSPLPESEVTLGK	Oxidation (M); Phospho (ST)	799.855	42.2325	2	x0023000000000000	-0.0206548	4.67532e-06	63.01	48	473	486	46.93	11010: Scan 14478 (rt=42.2325) [R_b1822p5_S14_SF602_24h_4HTA_Phos_R2.raw]	F002974.dat	32780.6	Map4 pS475	p00948	0
JIP4_MOUSE	C-Jun-amino-terminal kinase-interacting protein 4 OS=Mus musculus GN=Spag9 PE=1 SV=2	ERPISLGIFPLPAGDGLLTPDTQK	Phospho (ST)	872.456	77.9117	3	x00000000000000000003000000	0.0623484	2.00756e-05	54.57	45	199	222	54.57	25090: Scan 30051 (rt=77.9117) [R_b1822p5_S11_SF622_24h_4HTA_Phos_R1.raw]	F002946.dat	13052.9	Spag9 pT217	p01655	0
PP12C_MOUSE	Protein phosphatase 1 regulatory subunit 12C OS=Mus musculus GN=Ppp1r12c PE=1 SV=1	SPECSTVDGGSQVR	Phospho (ST)	779.814	20.3918	2	x0300000000000000	-1.68206	1.9286e-05	55.31	8	647	660	29.93	4370: Scan 6229 (rt=20.3918) [R_b1822p5_S9_SF621_96h_4HTA_Phos_R1.raw]	F002942.dat	7720.09	Ppp1r12c pS647	p05779	0
CSTF2_MOUSE	Cleavage stimulation factor subunit 2 OS=Mus musculus GN=Cstf2 PE=1 SV=2	QVPVMQGAGMQGASMQGGSQPGGFSPGQSQVTPQDHEK	Phospho (ST)	1302.57	44.3217	3	x0000000000000000000000000300000000000000	-1.61268	0.0377435	26.95	11	503	540	11.94	12684: Scan 15919 (rt=44.3217) [R_b1822p5_S20_SF604_24h_4HTA_Phos_R1.raw]	F002988.dat	15416.6	Cstf2 pS527	p04528	0.0436782
PRPF3_MOUSE	U4/U6 small nuclear ribonucleoprotein Prp3 OS=Mus musculus GN=Prpf3 PE=2 SV=1	GDDDEESDEEAVKK	Phospho (ST)	823.311	14.6357	2	x0000000300000000	-0.881672	0.0124896	29.79	3	613	626	29.79	1775: Scan 3538 (rt=14.6357) [R_b1822p5_S20_SF604_24h_4HTA_Phos_R2.raw]	F002999.dat	21138.9	Prpf3 pS619	p01987	0.0591004
T2FA_MOUSE	General transcription factor IIF subunit 1 OS=Mus musculus GN=Gtf2f1 PE=1 SV=2	STPSSGDVQVTEDAVR	Phospho (ST)	864.378	32.7826	2	x003000000000000000	-0.0671786	6.87676e-06	61.92	26	436	451	0	8885: Scan 11297 (rt=32.7826) [R_b1822p5_S23_SF607_24h_4HTA_Phos_R2.raw]	F002993.dat	25030	Gtf2f1 pT437	p06493	0
ZCH18_MOUSE	Zinc finger CCCH domain-containing protein 18 OS=Mus musculus GN=Zc3h18 PE=1 SV=1	GPAGSPCEEGDDVEEDGTSDLR	Phospho (ST)	1186.45	35.1917	2	x000003000000000000000000	-0.450888	8.19006e-09	89.53	61	88	109	89.53	9503: Scan 12231 (rt=35.1917) [R_b1822p5_S20_SF604_24h_4HTA_Phos_R2.raw]	F002999.dat	43599.3	Zc3h18 pS92	p02227	0
F208A_MOUSE	Protein FAM208A OS=Mus musculus GN=Fam208a PE=2 SV=2	DAQSPLLEVDAASVK	Phospho (ST)	811.889	51.7644	2	x00003000000000000	-0.46986	3.78136e-05	53.79	22	833	847	48.03	16182: Scan 19487 (rt=51.7644) [R_b1822p5_S11_SF622_24h_4HTA_Phos_R1.raw]	F002946.dat	5599.35	Fam208a pS836	p00744	0
4EBP1_MOUSE	Eukaryotic translation initiation factor 4E-binding protein 1 OS=Mus musculus GN=Eif4ebp1 PE=1 SV=3	DLPAIPGVTSPTSDEPPMQASQSQLPSSPEDKR	Phospho (ST)	1181.55	57.4114	3	x00000000000000000000000000003000000	0.0324709	0.00275324	37.42	35	73	105	5.66	17793: Scan 21512 (rt=57.4114) [R_b1822p5_S18_SF603_96h_4HTA_Phos_R1.raw]	F003000.dat	172885	Eif4ebp1 pS100	p00932	0.00621891
MARCS_MOUSE	Myristoylated alanine-rich C-kinase substrate OS=Mus musculus GN=Marcks PE=1 SV=2	DEAAAATEPGAGAADKEAAEAEPAEPSSPAAEAEGASASSTSSPK	Phospho (ST)	1407.94	35.8984	3	x00000000000000000000000000003000000000000000000	-4.32645	3.30937e-08	87.27	29	86	130	3.28	9998: Scan 12637 (rt=35.8984) [R_b1822p5_S18_SF603_96h_4HTA_Phos_R1.raw]	F003000.dat	38066.5	Marcks pS113	p00796	0
SPF45_MOUSE	Splicing factor 45 OS=Mus musculus GN=Rbm17 PE=1 SV=1	SPTGPSNSFLANMGGTVAHK	Phospho (ST)	684.98	46.0708	3	x0000000030000000000000	-0.339683	0.00111088	40.46	79	222	241	2.04	13384: Scan 16675 (rt=46.0708) [R_b1822p5_S16_SF603_24h_ETH_Phos_R2.raw]	F002978.dat	183891	Rbm17 pS229	p06028	0.00154321
AKA12_MOUSE	A-kinase anchor protein 12 OS=Mus musculus GN=Akap12 PE=1 SV=1	QAQSSTEIPLQAESGQGTEEEAAKDGEENR	Gln->pyro-Glu (N-term Q); Phospho (ST)	1084.8	41.9963	3	x10003000000000000000000000000000	0.0264504	1.33038e-05	60.55	50	231	260	2.01	12498: Scan 15281 (rt=41.9963) [R_b1822p5_S19_SF604_24h_ETH_Phos_R1.raw]	F002986.dat	157391	Akap12 pS234	p04157	0
SCFD1_MOUSE	Sec1 family domain-containing protein 1 OS=Mus musculus GN=Scfd1 PE=1 SV=1	VNLEESTGVENSPAGARPK	Phospho (ST)	1017.98	29.7366	2	x000000000000300000000	-1.49021	4.37861e-05	55.14	4	289	307	31	7732: Sum of 2 scans in range 10067 (rt=29.7366) to 10155 (rt=29.9392) [R_b1822p5_S10_SF622_24h_ETH_Phos_R2.raw]	F002945.dat	8435.16	Scfd1 pS300	p07316	0
PEX1_MOUSE	Peroxisome biogenesis factor 1 OS=Mus musculus GN=Pex1 PE=1 SV=2	SQSGEDESLNQPGPIK	Phospho (ST)	883.386	32.1082	2	x000300000000000000	-0.921374	8.40085e-06	61.21	7	1210	1225	12.3	8598: Scan 11106 (rt=32.1082) [R_b1822p5_S11_SF622_24h_4HTA_Phos_R2.raw]	F002947.dat	6875.27	Pex1 pS1212	p06128	0
DDX54_MOUSE	ATP-dependent RNA helicase DDX54 OS=Mus musculus GN=Ddx54 PE=1 SV=1	IDDRDSEEEGPSNQR	Phospho (ST)	913.862	15.2379	2	x00000030000000000	-0.482004	0.00030212	43.26	24	769	783	32.16	2125: Scan 3860 (rt=15.2379) [R_b1822p5_S18_SF603_96h_4HTA_Phos_R1.raw]	F003000.dat	43555.2	Ddx54 pS774	p02614	0.00154321
PRP4B_MOUSE	Serine/threonine-protein kinase PRP4 homolog OS=Mus musculus GN=Prpf4b PE=1 SV=3	KKSPIVNER	Phospho (ST)	384.205	20.021	3	x00030000000	-0.0269661	0.000276089	43.11	65	276	284	41.84	4025: Scan 5931 (rt=20.021) [R_b1822p5_S12_SF622_96h_4HTA_Phos_R2.raw]	F002949.dat	32055.5	Prpf4b pS278	p03014	0.00154321
CD2AP_MOUSE	CD2-associated protein OS=Mus musculus GN=Cd2ap PE=1 SV=3	SVDLDAFVAR	Phospho (ST)	586.772	59.2409	2	x030000000000	-0.00256076	1.03538e-06	68.3	122	458	467	68.3	19183: Scan 22684 (rt=59.2409) [R_b1822p5_S10_SF622_24h_ETH_Phos_R1.raw]	F002944.dat	32848.6	Cd2ap pS458	p06544	0
BORG5_MOUSE	Cdc42 effector protein 1 OS=Mus musculus GN=Cdc42ep1 PE=1 SV=1	RSDSLLSFR	Phospho (ST)	580.778	40.0834	2	x00003000000	-0.0155234	0.000364795	41.9	74	204	212	11.81	11475: Sum of 2 scans in range 14324 (rt=40.0834) to 14360 (rt=40.1741) [R_b1822p5_S21_SF604_96h_4HTA_Phos_R2.raw]	F002991.dat	24768.3	Cdc42ep1 pS207	p04903	0.00154321
MEF2D_MOUSE	Myocyte-specific enhancer factor 2D OS=Mus musculus GN=Mef2d PE=1 SV=2	LLSPQQPALQR	Phospho (ST)	665.849	38.4708	2	x0003000000000	-0.0338427	0.0272159	25.17	25	178	188	25.17	10672: Scan 13580 (rt=38.4708) [R_b1822p5_S23_SF607_24h_4HTA_Phos_R1.raw]	F002970.dat	10997.4	Mef2d pS180	p03498	0.0591004
RBM3_MOUSE	Putative RNA-binding protein 3 OS=Mus musculus GN=Rbm3 PE=2 SV=1	DYSGSQGGYDR	Phospho (ST)	642.731	18.9783	2	x0003000000000	0.246212	0.000161627	43.1	10	131	141	21.43	3528: Scan 5404 (rt=18.9783) [R_b1822p5_S16_SF603_24h_ETH_Phos_R2.raw]	F002978.dat	10797.8	Rbm3 pS133	p01146	0.00154321
EF1B_MOUSE	Elongation factor 1-beta OS=Mus musculus GN=Eef1b PE=1 SV=5	YGPSSVEDTTGSGAADAKDDDDIDLFGSDDEEESEEAKK	Phospho (ST)	1392.23	46.5493	3	x00000000000000000000000000003000000000000	-0.0234805	9.75735e-11	112.01	91	79	117	40.78	13957: Scan 17089 (rt=46.5493) [R_b1822p5_S18_SF603_96h_4HTA_Phos_R1.raw]	F003000.dat	488289	Eef1b pS106	p07554	0
AKA12_MOUSE	A-kinase anchor protein 12 OS=Mus musculus GN=Akap12 PE=1 SV=1	RPSESDKEEELDK	Phospho (ST)	547.906	17.3003	3	x000300000000000	-0.0377889	0.0083607	30.32	84	611	623	2.55	2904: Scan 4715 (rt=17.3003) [R_b1822p5_S23_SF607_24h_4HTA_Phos_R1.raw]	F002970.dat	356638	Akap12 pS613	p04844	0.0352155
MDC1_MOUSE	Mediator of DNA damage checkpoint protein 1 OS=Mus musculus GN=Mdc1 PE=1 SV=1	VLLAADSEEEGDFPSGR	Phospho (ST)	936.408	46.9952	2	x0000000300000000000	0.0555912	4.79917e-06	63.21	35	162	178	55.55	14131: Scan 17278 (rt=46.9952) [R_b1822p5_S18_SF603_96h_4HTA_Phos_R1.raw]	F003000.dat	134910	Mdc1 pS168	p07282	0
UBP8_MOUSE	Ubiquitin carboxyl-terminal hydrolase 8 OS=Mus musculus GN=Usp8 PE=1 SV=2	SYSSPDITQALQEEEK	Phospho (Y)	952.911	49.2718	2	x004000000000000000	-1.25223	0.0151908	28.81	2	678	693	0	13272: Scan 17227 (rt=49.2718) [R_b1822p5_S14_SF602_24h_4HTA_Phos_R2.raw]	F002974.dat	1931.87	Usp8 pY679	p06645	0.0436782
HMGA2_MOUSE	High mobility group protein HMGI-C OS=Mus musculus GN=Hmga2 PE=1 SV=1	QQQEPTCEPSPK	Gln->pyro-Glu (N-term Q); Phospho (ST)	746.296	23.307	2	x10000000003000	-1.09153	0.00906142	27.33	38	35	46	21.08	5227: Scan 7296 (rt=23.307) [R_b1822p5_S23_SF607_24h_4HTA_Phos_R1.raw]	F002970.dat	90265.2	Hmga2 pS44	p04430	0.0436782
T22D4_MOUSE	TSC22 domain family protein 4 OS=Mus musculus GN=Tsc22d4 PE=1 SV=2	AKVETPPLSASPPQQRPPGPGTGDSAQTLPSLR	Phospho (ST)	855.186	46.1062	4	x00000000000300000000000000000000000	-0.188193	0.0165128	26.05	3	179	211	4.73	13841: Scan 17021 (rt=46.1062) [R_b1822p5_S11_SF622_24h_4HTA_Phos_R2.raw]	F002947.dat	10759.6	Tsc22d4 pS189	p00307	0.0591004
SDPR_MOUSE	Serum deprivation-response protein OS=Mus musculus GN=Sdpr PE=1 SV=3	RGNNSAVGSNADLTIEEDEEEEPVALQQAQQVR	3 Phospho (ST)	1279.54	60.7968	3	x00000300030000300000000000000000000	-0.311034	8.95622e-11	112.41	111	355	387	112.41	19765: Scan 23335 (rt=60.7968) [R_b1822p5_S10_SF622_24h_ETH_Phos_R1.raw]	F002944.dat	81401	Sdpr pS359 pS363 pT368	p04651	0
AFAD_MOUSE	Afadin OS=Mus musculus GN=Mllt4 PE=1 SV=3	QGAIYHGLATLLNQPSPMMQR	Gln->pyro-Glu (N-term Q); Phospho (ST)	797.046	79.4439	3	x10000000000000003000000	0.0577862	2.34923e-06	67.48	17	1092	1112	36.69	26723: Scan 31077 (rt=79.4439) [R_b1822p5_S12_SF622_96h_4HTA_Phos_R1.raw]	F002948.dat	10064.8	Mllt4 pS1107	p04250	0
MRP_MOUSE	MARCKS-related protein OS=Mus musculus GN=Marcksl1 PE=1 SV=2	EGGGDSSASSPTEEEQEQGEMSACSDEGTAQEGK	2 Phospho (ST)	1207.76	33.7618	3	x000000000030300000000000000000000000	-0.19308	6.91445e-08	78.23	103	111	144	31.23	8965: Scan 11627 (rt=33.7618) [R_b1822p5_S23_SF607_24h_4HTA_Phos_R1.raw]	F002970.dat	59357.7	Marcksl1 pS120 pT122	p01396	0
SRRM1_MOUSE	Serine/arginine repetitive matrix protein 1 OS=Mus musculus GN=Srrm1 PE=1 SV=2	TASPPPPPKR	Phospho (ST)	564.286	14.8004	2	x000300000000	-0.28494	0.0011542	41.35	84	633	642	5.82	1892: Scan 3625 (rt=14.8004) [R_b1822p5_S23_SF607_24h_4HTA_Phos_R1.raw]	F002970.dat	27837.9	Srrm1 pS635	p06707	0.00154321
SYNPO_MOUSE	Synaptopodin OS=Mus musculus GN=Synpo PE=1 SV=2	VASLSPAR	Phospho (ST)	440.719	18.5091	2	x0000030000	-0.00113711	5.60424e-05	50.26	74	761	768	22.93	1517: Scan 4454 (rt=18.5091) [R_b1822p5_S13_SF602_24h_ETH_Phos_R2.raw]	F002997.dat	38515	Synpo pS765	p07128	0
VPS4B_MOUSE	Vacuolar protein sorting-associated protein 4B OS=Mus musculus GN=Vps4b PE=1 SV=2	GNDSDGEAESDDPEK	Phospho (ST)	822.781	14.6831	2	x00003000000000000	-0.202002	5.33556e-09	90.79	9	99	113	79.6	1701: Scan 3491 (rt=14.6831) [R_b1822p5_S22_SF607_24h_ETH_Phos_R1.raw]	F002992.dat	10759.3	Vps4b pS102	p02201	0
NFAC1_MOUSE	Nuclear factor of activated T-cells, cytoplasmic 1 OS=Mus musculus GN=Nfatc1 PE=2 SV=1	ASITEESWLGAR	Phospho (ST)	700.316	51.9236	2	x00300000000000	-0.0135848	2.97903e-05	53.52	13	246	257	15.69	16239: Scan 19553 (rt=51.9236) [R_b1822p5_S11_SF622_24h_4HTA_Phos_R1.raw]	F002946.dat	6302.01	Nfatc1 pS247	p00538	0
SRRM2_MOUSE	Serine/arginine repetitive matrix protein 2 OS=Mus musculus GN=Srrm2 PE=1 SV=3	QKSQTPTR	Gln->pyro-Glu (N-term Q); 2 Phospho (ST)	544.713	10.4726	2	x1003030000	-1.15964	0.00694838	26.7	12	783	790	10.79	304: Scan 1820 (rt=10.4726) [R_b1822p5_S21_SF604_96h_4HTA_Phos_R2.raw]	F002991.dat	7088.92	Srrm2 pS785 pT787	p04333	0.0436782
F195B_MOUSE	Protein FAM195B OS=Mus musculus GN=Fam195b PE=1 SV=1	SPTNSSEIFTPAHEENVR	Phospho (ST)	1047.96	35.2426	2	x03000000000000000000	-0.121304	3.56766e-10	104.77	91	21	38	4.99	9750: Scan 12361 (rt=35.2426) [R_b1822p5_S18_SF603_96h_4HTA_Phos_R1.raw]	F003000.dat	137699	Fam195b pS21	p06038	0
JHD2C_MOUSE	Probable JmjC domain-containing histone demethylation protein 2C OS=Mus musculus GN=Jmjd1c PE=1 SV=3	SSSSPEVVKPK	Phospho (ST)	612.798	17.9811	2	x0000300000000	-0.0138937	0.00652136	30.46	12	457	467	9.22	3218: Scan 5044 (rt=17.9811) [R_b1822p5_S12_SF622_96h_4HTA_Phos_R1.raw]	F002948.dat	8858.8	Jmjd1c pS460	p06442	0.0352155
AKA12_MOUSE	A-kinase anchor protein 12 OS=Mus musculus GN=Akap12 PE=1 SV=1	GPSEAPQEAEAEEGATSDGEK	Phospho (ST)	1084.93	24.153	2	x00000000000000000300000	-0.0710384	5.1582e-06	62.22	79	568	588	25.63	5546: Scan 7657 (rt=24.153) [R_b1822p5_S23_SF607_24h_4HTA_Phos_R1.raw]	F002970.dat	786200	Akap12 pS584	p02261	0
NUDC_MOUSE	Nuclear migration protein nudC OS=Mus musculus GN=Nudc PE=1 SV=1	NGSLDSPGKQDAEDEEDEEDEKDK	Phospho (ST)	920.36	21.644	3	x00030000000000000000000000	-0.0558363	0.0101966	29.08	8	134	157	0.24	4803: Scan 6724 (rt=21.644) [R_b1822p5_S8_SF621_24h_4HTA_Phos_R1.raw]	F002940.dat	4750.49	Nudc pS136	p03915	0.0591004
PERQ2_MOUSE	PERQ amino acid-rich with GYF domain-containing protein 2 OS=Mus musculus GN=Gigyf2 PE=1 SV=2	ALSSGGSITSPPLSPALPK	Phospho (ST)	930.481	52.4118	2	x000000000030000000000	-0.0398075	0.000137029	47.77	74	17	35	6.17	16077: Scan 19506 (rt=52.4118) [R_b1822p5_S18_SF603_96h_4HTA_Phos_R1.raw]	F003000.dat	25060.7	Gigyf2 pS26	p00358	0.00369344
SRRM1_MOUSE	Serine/arginine repetitive matrix protein 1 OS=Mus musculus GN=Srrm1 PE=1 SV=2	TASPPPPPKR	2 Phospho (ST)	604.271	14.844	2	x030300000000	-0.203063	0.00142124	36.07	96	633	642	36.07	1909: Scan 3644 (rt=14.844) [R_b1822p5_S23_SF607_24h_4HTA_Phos_R1.raw]	F002970.dat	90916.5	Srrm1 pT633 pS635	p06705	0.00621891
PTRF_MOUSE	Polymerase I and transcript release factor OS=Mus musculus GN=Ptrf PE=1 SV=1	ESEALPEKEGDELGEGERPEDDTAAIELSSDEAVEVEEVIEESR	2 Phospho (ST)	1244.79	75.2085	4	x0000000000000000000000000000033000000000000000	-0.926413	1.13636e-06	71.39	530	176	219	17.53	24422: Scan 29023 (rt=75.2085) [R_b1822p5_S10_SF622_24h_ETH_Phos_R1.raw]	F002944.dat	2.06799e+06	Ptrf pS204 pS205	p01676	0
IF2P_MOUSE	Eukaryotic translation initiation factor 5B OS=Mus musculus GN=Eif5b PE=1 SV=2	SRVNSSGESGGESDEFLQSR	3 Phospho (ST)	789.959	43.3981	3	x0000033003000000000000	-0.851767	0.0189854	26.51	8	179	198	0.28	13377: Scan 16064 (rt=43.3981) [R_b1822p5_S8_SF621_24h_4HTA_Phos_R2.raw]	F002941.dat	5523.46	Eif5b pS183 pS184 pS187	p06281	0.0591004
PHLB2_MOUSE	Pleckstrin homology-like domain family B member 2 OS=Mus musculus GN=Phldb2 PE=1 SV=2	ASYSGTSPSHSFISGEPDR	Phospho (ST)	687.956	32.2225	3	x000000030000000000000	-1.15001	0.00466829	32.42	4	353	371	0	8563: Scan 11013 (rt=32.2225) [R_b1822p5_S15_SF602_96h_4HTA_Phos_R1.raw]	F002975.dat	27422.4	Phldb2 pS359	p00613	0.0244565
LIPB1_MOUSE	Liprin-beta-1 OS=Mus musculus GN=Ppfibp1 PE=1 SV=3	DLGQSNSDLDMPFAK	Phospho (ST)	859.362	60.2261	2	x00000300000000000	-0.813186	3.34808e-06	63.81	15	591	605	23.06	19268: Sum of 2 scans in range 23004 (rt=60.2261) to 23021 (rt=60.2654) [R_b1822p5_S11_SF622_24h_4HTA_Phos_R2.raw]	F002947.dat	19170.6	Ppfibp1 pS595	p00923	0
ZRAB2_MOUSE	Zinc finger Ran-binding domain-containing protein 2 OS=Mus musculus GN=Zranb2 PE=1 SV=2	YNLDASEEEDSNKK	Phospho (ST)	861.349	22.3358	2	x0000003000000000	-0.0220843	0.000316	44.22	47	183	196	26.09	4774: Scan 6824 (rt=22.3358) [R_b1822p5_S22_SF607_24h_ETH_Phos_R1.raw]	F002992.dat	35631.1	Zranb2 pS188	p07576	0.00154321
BRWD1_MOUSE	Bromodomain and WD repeat-containing protein 1 OS=Mus musculus GN=Brwd1 PE=1 SV=2	LTSDAEDLSLESVCTR	Phospho (ST)	938.41	49.6018	2	x000300000000000000	-0.206422	2.73126e-08	86.07	18	1925	1940	15.86	15095: Scan 18365 (rt=49.6018) [R_b1822p5_S18_SF603_96h_4HTA_Phos_R1.raw]	F003000.dat	5480.87	Brwd1 pS1927	p03712	0
DNLI1_MOUSE	DNA ligase 1 OS=Mus musculus GN=Lig1 PE=1 SV=2	NQVVPESDSPVKR	Phospho (ST)	512.247	21.5409	3	x000000000300000	-0.282972	0.0175681	27.66	37	43	55	11.69	4551: Scan 6539 (rt=21.5409) [R_b1822p5_S23_SF607_24h_4HTA_Phos_R1.raw]	F002970.dat	27569.4	Lig1 pS51	p04017	0.0591004
NUCKS_MOUSE	Nuclear ubiquitous casein and cyclin-dependent kinase substrate 1 OS=Mus musculus GN=Nucks1 PE=1 SV=1	NSQEDSEDSEEKDVK	Phospho (ST)	909.848	14.5856	2	x00000030000000000	-0.386206	0.000237844	43.27	21	53	67	18.28	1702: Scan 3476 (rt=14.5856) [R_b1822p5_S5_SF624_24h_4HTA_Phos_R1.raw]	F002934.dat	9642.13	Nucks1 pS58	p04058	0.00154321
PKHO2_MOUSE	Pleckstrin homology domain-containing family O member 2 OS=Mus musculus GN=Plekho2 PE=1 SV=1	SSSLGDLLR	Phospho (ST)	514.246	49.6091	2	x00030000000	-0.00194842	8.91404e-06	58.76	134	393	401	21.37	14777: Scan 18205 (rt=49.6091) [R_b1822p5_S23_SF607_24h_4HTA_Phos_R1.raw]	F002970.dat	93697.5	Plekho2 pS395	p06414	0
NOP2_MOUSE	Putative ribosomal RNA methyltransferase NOP2 OS=Mus musculus GN=Nop2 PE=1 SV=1	AGSVDVPKPNK	Phospho (ST)	596.294	19.8253	2	x0003000000000	-0.162107	0.00678442	34.14	28	57	67	34.14	3890: Scan 5805 (rt=19.8253) [R_b1822p5_S23_SF607_24h_4HTA_Phos_R1.raw]	F002970.dat	13727	Nop2 pS59	p00259	0.0352155
FOXK2_MOUSE	Forkhead box protein K2 OS=Mus musculus GN=Foxk2 PE=1 SV=3	FAQSAPGSPLSSQPVLITVQR	Phospho (ST)	755.055	59.0464	3	x00003000000000000000000	-0.0366909	0.00012073	48.32	13	412	432	3.44	19455: Scan 22751 (rt=59.0464) [R_b1822p5_S8_SF621_24h_4HTA_Phos_R1.raw]	F002940.dat	4571.15	Foxk2 pS415	p01822	0.00369344
IPP2_MOUSE	Protein phosphatase inhibitor 2 OS=Mus musculus GN=Ppp1r2 PE=1 SV=3	EQESSGEEDNDLSPEER	2 Phospho (ST)	1055.36	30.5093	2	x0000330000000000000	-0.361359	2.5431e-09	90.26	150	119	135	71.29	7807: Scan 10291 (rt=30.5093) [R_b1822p5_S23_SF607_24h_4HTA_Phos_R1.raw]	F002970.dat	258827	Ppp1r2 pS122 pS123	p01622	0
ARAF_MOUSE	Serine/threonine-protein kinase A-Raf OS=Mus musculus GN=Araf PE=2 SV=2	SASEPSLHR	Phospho (ST)	532.233	19.0069	2	x00030000000	-0.0385901	3.43176e-05	52.39	85	578	586	17.66	3619: Sum of 2 scans in range 5484 (rt=19.0069) to 5496 (rt=19.0321) [R_b1822p5_S12_SF622_96h_4HTA_Phos_R2.raw]	F002949.dat	95354.5	Araf pS580	p05101	0
YBOX3_MOUSE	Y-box-binding protein 3 OS=Mus musculus GN=Ybx3 PE=1 SV=2	SPAASGAPQAPAPAALLAGSPGGDAAPGPAPASSAPAGGEDAEKK	2 Phospho (ST)	1013.47	52.463	4	x03000000000000000000300000000000000000000000000	0.0148154	3.5659e-08	87.3	32	33	77	8.73	15762: Scan 19351 (rt=52.463) [R_b1822p5_S23_SF607_24h_4HTA_Phos_R1.raw]	F002970.dat	106449	Ybx3 pS33 pS52	p05744	0
I2BP2_MOUSE	Interferon regulatory factor 2-binding protein 2 OS=Mus musculus GN=Irf2bp2 PE=1 SV=1	IPITPTSSFVSPPPPTASPHSNR	Phospho (ST)	823.074	49.7463	3	x0000000000000000003000000	0.036088	0.000131734	49.41	54	372	394	0	15708: Scan 18715 (rt=49.7463) [R_b1822p5_S12_SF622_96h_4HTA_Phos_R2.raw]	F002949.dat	46066.9	Irf2bp2 pS389	p02733	0.00369344
RHG17_MOUSE	Rho GTPase-activating protein 17 OS=Mus musculus GN=Arhgap17 PE=2 SV=1	ADSSSGGGPVFSSTGILEQGLSPGDSSPPKPK	Phospho (ST)	1041.82	59.2884	3	x0000000000000000000000000003000000	-0.0198562	0.00158454	39.09	44	549	580	0	19470: Scan 22788 (rt=59.2884) [R_b1822p5_S12_SF622_96h_4HTA_Phos_R2.raw]	F002949.dat	44006.9	Arhgap17 pS575	p00123	0.00621891
CASC3_MOUSE	Protein CASC3 OS=Mus musculus GN=Casc3 PE=1 SV=3	QSGDGQESTEPVENK	Phospho (ST)	842.839	15.6027	2	x00300000000000000	-0.144328	0.000478498	41.16	15	144	158	26.23	2277: Scan 4021 (rt=15.6026) [R_b1822p5_S18_SF603_96h_4HTA_Phos_R1.raw]	F003000.dat	11367.8	Casc3 pS145	p04461	0.00154321
YBOX1_MOUSE	Nuclease-sensitive element-binding protein 1 OS=Mus musculus GN=Ybx1 PE=1 SV=3	NEGSESAPEGQAQQR	Phospho (ST)	834.336	13.9415	2	x00003000000000000	-0.250801	1.81123e-08	89.9	41	169	183	27.32	1467: Scan 3218 (rt=13.9415) [R_b1822p5_S18_SF603_96h_4HTA_Phos_R2.raw]	F003001.dat	87910.5	Ybx1 pS172	p03892	0
NPM_MOUSE	Nucleophosmin OS=Mus musculus GN=Npm1 PE=1 SV=1	DLKPSTPR	Phospho (ST)	497.243	16.1277	2	x0000003000	-0.166252	0.0176002	25.29	49	212	219	6.07	2434: Scan 4204 (rt=16.1277) [R_b1822p5_S23_SF607_24h_4HTA_Phos_R1.raw]	F002970.dat	120052	Npm1 pT217	p00925	0.0591004
GIT1_MOUSE	ARF GTPase-activating protein GIT1 OS=Mus musculus GN=Git1 PE=1 SV=1	HGSGADSDYENTQSGDPLLGLEGK	Phospho (ST)	843.027	50.4996	3	x00030000000000000000000000	-0.13143	2.42475e-07	77.07	58	599	622	16.68	15551: Scan 18891 (rt=50.4996) [R_b1822p5_S11_SF622_24h_4HTA_Phos_R2.raw]	F002947.dat	24764.3	Git1 pS601	p02504	0
MAP4_MOUSE	Microtubule-associated protein 4 OS=Mus musculus GN=Map4 PE=1 SV=3	VGSLDNVGHLPAGGAVK	Phospho (ST)	557.614	38.0926	3	x0003000000000000000	-0.00658754	7.86432e-05	49.88	41	1044	1060	49.88	10772: Scan 13488 (rt=38.0926) [R_b1822p5_S23_SF607_24h_4HTA_Phos_R2.raw]	F002993.dat	15348.9	Map4 pS1046	p07234	0.00369344
MAP4_MOUSE	Microtubule-associated protein 4 OS=Mus musculus GN=Map4 PE=1 SV=3	ATSPSTLVSTGPSSR	Phospho (ST)	509.907	31.2936	3	x00000030000000000	-0.142137	0.0065617	31.2	13	783	797	0	8105: Scan 10623 (rt=31.2936) [R_b1822p5_S23_SF607_24h_4HTA_Phos_R1.raw]	F002970.dat	2592.95	Map4 pT788	p00658	0.0352155
LIPB1_MOUSE	Liprin-beta-1 OS=Mus musculus GN=Ppfibp1 PE=1 SV=3	TASAPNLAETEKETAEHLNLAGTSR	Phospho (ST)	897.76	51.5112	3	x000300000000000000000000000	-0.388439	2.62879e-07	77.31	49	498	522	3.39	15932: Scan 19318 (rt=51.5112) [R_b1822p5_S11_SF622_24h_4HTA_Phos_R2.raw]	F002947.dat	59291.5	Ppfibp1 pS500	p06677	0
ZNHI3_MOUSE	Zinc finger HIT domain-containing protein 3 OS=Mus musculus GN=Znhit3 PE=1 SV=1	DDDSSVADFLNSDEEEDR	Phospho (ST)	1069.39	54.9233	2	x00000000000030000000	0.841458	0.000139016	44.48	2	65	82	42.57	16454: Scan 20260 (rt=54.9233) [R_b1822p5_S22_SF607_24h_ETH_Phos_R1.raw]	F002992.dat	3606.99	Znhit3 pS76	p00773	0.00154321
CALX_MOUSE	Calnexin OS=Mus musculus GN=Canx PE=1 SV=1	SDAEEDGVTGSQDEEDSKPK	Phospho (ST)	1101.93	17.2386	2	x0000000000030000000000	-1.6636	1.75173e-06	67.63	8	553	572	23.96	2946: Scan 4737 (rt=17.2387) [R_b1822p5_S18_SF603_96h_4HTA_Phos_R1.raw]	F003000.dat	13006.9	Canx pS563	p05160	0
SBP2L_MOUSE	Selenocysteine insertion sequence-binding protein 2-like OS=Mus musculus GN=Secisbp2l PE=1 SV=2	AAPCTHSPPEKPSR	Phospho (ST)	538.908	14.0124	3	x0000000300000000	-0.840304	0.00573004	31.53	1	891	904	9.71	1620: Scan 3324 (rt=14.0124) [R_b1822p5_S11_SF622_24h_4HTA_Phos_R1.raw]	F002946.dat	4154.37	Secisbp2l pS897	p00045	0.0352155
ATX2_MOUSE	Ataxin-2 OS=Mus musculus GN=Atxn2 PE=1 SV=1	ALTPSIEAK	Phospho (ST)	505.253	33.0332	2	x00030000000	0.0446212	0.000359047	42.23	72	708	716	5.07	9157: Scan 11566 (rt=33.0332) [R_b1822p5_S12_SF622_96h_4HTA_Phos_R2.raw]	F002949.dat	12735.1	Atxn2 pT710	p00364	0.00154321
ARHG7_MOUSE	Rho guanine nucleotide exchange factor 7 OS=Mus musculus GN=Arhgef7 PE=1 SV=2	MSGFIYQGK	Phospho (ST)	555.739	43.3365	2	x00300000000	-0.00180268	5.4733e-05	48.85	73	496	504	48.85	13184: Scan 15973 (rt=43.3365) [R_b1822p5_S12_SF622_96h_4HTA_Phos_R2.raw]	F002949.dat	55474.2	Arhgef7 pS497	p03832	0.00369344
NUCKS_MOUSE	Nuclear ubiquitous casein and cyclin-dependent kinase substrate 1 OS=Mus musculus GN=Nucks1 PE=1 SV=1	EEDEEAESPPEK	Phospho (ST)	734.772	16.305	2	x00000000300000	-2.88104	0.00429633	30.39	22	207	218	30.39	2408: Sum of 2 scans in range 4227 (rt=16.305) to 4265 (rt=16.3922) [R_b1822p5_S21_SF604_96h_4HTA_Phos_R1.raw]	F002990.dat	30467.4	Nucks1 pS214	p01287	0.0244565
DPYL2_MOUSE	Dihydropyrimidinase-related protein 2 OS=Mus musculus GN=Dpysl2 PE=1 SV=2	TVTPASSAK	Phospho (ST)	471.222	12.1417	2	x00030000000	-1.10376	0.00864855	30.1	19	512	520	16.36	849: Scan 2487 (rt=12.1417) [R_b1822p5_S11_SF622_24h_4HTA_Phos_R2.raw]	F002947.dat	39860.3	Dpysl2 pT514	p07093	0.0244565
TBA3_MOUSE	Tubulin alpha-3 chain OS=Mus musculus GN=Tuba3a PE=1 SV=1	TIGGGDDSFNTFFSETGAGK	Phospho (ST)	1044.43	61.9309	2	x0000000030000000000000	-3.10469	2.02032e-05	56.56	4	41	60	13.71	18910: Scan 23154 (rt=61.9309) [R_b1822p5_S1_SF619_24h_ETH_Phos_R1.raw]	F002926.dat	10506.1	Tuba3a pS48	p06814	0
MDC1_MOUSE	Mediator of DNA damage checkpoint protein 1 OS=Mus musculus GN=Mdc1 PE=1 SV=1	SQSGSPAAPVEQVVIHTDTSGDPTLPQR	2 Phospho (ST)	1012.13	55.433	3	x000303000000000000000000000000	0.450327	0.00568588	34.64	9	591	618	3.89	16456: Scan 20354 (rt=55.433) [R_b1822p5_S17_SF603_24h_4HTA_Phos_R1.raw]	F002982.dat	24410.1	Mdc1 pS593 pS595	p06129	0.0352155
SYNPO_MOUSE	Synaptopodin OS=Mus musculus GN=Synpo PE=1 SV=2	SPVLER	Phospho (ST)	780.364	17.0706	1	x03000000	-1.59747	0.0068574	28.84	2	535	540	18.93	1201: Scan 3952 (rt=17.0706) [R_b1822p5_S13_SF602_24h_ETH_Phos_R2.raw]	F002997.dat	16551.9	Synpo pS535	p06070	0.0436782
GIT1_MOUSE	ARF GTPase-activating protein GIT1 OS=Mus musculus GN=Git1 PE=1 SV=1	HGSGADSDYENTQSGDPLLGLEGK	2 Phospho (ST)	869.683	58.8579	3	x00030003000000000000000000	-0.025326	2.34168e-07	76.15	77	599	622	5.88	19299: Scan 22605 (rt=58.8579) [R_b1822p5_S12_SF622_96h_4HTA_Phos_R2.raw]	F002949.dat	78643.8	Git1 pS601 pS605	p02502	0
TOP2B_MOUSE	DNA topoisomerase 2-beta OS=Mus musculus GN=Top2b PE=1 SV=2	IVETINSDSDSEFGIPKK	2 Phospho (ST)	713.648	50.2061	3	x00000003030000000000	-0.697874	0.0214483	27.1	1	1503	1520	8.41	15891: Scan 18912 (rt=50.2061) [R_b1822p5_S12_SF622_96h_4HTA_Phos_R2.raw]	F002949.dat	2961.07	Top2b pS1509 pS1511	p02827	0.0591004
CSKI2_MOUSE	Caskin-2 OS=Mus musculus GN=Caskin2 PE=1 SV=3	VGLSPDSPAGDRNSVGSEGSVGSIR	Phospho (ST)	827.387	40.0079	3	x000000000000003000000000000	-0.0931777	8.1362e-06	61.83	34	390	414	8.08	11881: Scan 14552 (rt=40.0079) [R_b1822p5_S12_SF622_96h_4HTA_Phos_R2.raw]	F002949.dat	40338.8	Caskin2 pS403	p07229	0
PERQ1_MOUSE	PERQ amino acid-rich with GYF domain-containing protein 1 OS=Mus musculus GN=Gigyf1 PE=1 SV=2	STSPDGGPR	Phospho (ST)	477.19	10.0657	2	x00030000000	-1.10777	0.00139442	28.97	3	226	234	11.62	181: Scan 1666 (rt=10.0657) [R_b1822p5_S11_SF622_24h_4HTA_Phos_R2.raw]	F002947.dat	14927.9	Gigyf1 pS228	p06508	0.0436782
LARP1_MOUSE	La-related protein 1 OS=Mus musculus GN=Larp1 PE=1 SV=3	ILIVTQTPPYMR	Phospho (ST)	756.389	60.0542	2	x00000003000000	0.117159	0.00103196	39.11	33	620	631	13.03	19878: Scan 23159 (rt=60.0542) [R_b1822p5_S7_SF621_24h_ETH_Phos_R2.raw]	F002939.dat	8755.13	Larp1 pT626	p02712	0.00621891
AKA12_MOUSE	A-kinase anchor protein 12 OS=Mus musculus GN=Akap12 PE=1 SV=1	VDEEEGEKTEPAPAEEQEPAEGTDQARLSADYEK	Phospho (ST)	1276.55	32.3828	3	x000000000000000000000000000003000000	-0.0465162	2.34163e-06	68.44	39	322	355	20.28	8497: Scan 11075 (rt=32.3828) [R_b1822p5_S20_SF604_24h_4HTA_Phos_R2.raw]	F002999.dat	60195.7	Akap12 pS350	p07141	0
PRPF3_MOUSE	U4/U6 small nuclear ribonucleoprotein Prp3 OS=Mus musculus GN=Prpf3 PE=2 SV=1	GDDDEESDEEAVK	Phospho (ST)	759.264	17.3324	2	x000000030000000	-0.722054	0.00145932	36.14	5	613	625	36.14	2986: Scan 4779 (rt=17.3325) [R_b1822p5_S18_SF603_96h_4HTA_Phos_R1.raw]	F003000.dat	4537.34	Prpf3 pS619	p01986	0.00621891
MARCS_MOUSE	Myristoylated alanine-rich C-kinase substrate OS=Mus musculus GN=Marcks PE=1 SV=2	AEDGAAPSPSSETPK	2 Phospho (ST)	802.301	19.8079	2	x00000000300003000	0.102335	0.00886715	26.65	58	131	145	6.89	3883: Scan 5797 (rt=19.8079) [R_b1822p5_S23_SF607_24h_4HTA_Phos_R1.raw]	F002970.dat	277544	Marcks pS138 pT143	p00137	0.0591004
WRIP1_MOUSE	ATPase WRNIP1 OS=Mus musculus GN=Wrnip1 PE=1 SV=2	RPAAAAAAGSASPR	Phospho (ST)	667.323	15.4925	2	x0000000000003000	0.34143	0.00246793	34.65	1	142	155	1.2	2367: Scan 4054 (rt=15.4925) [R_b1822p5_S9_SF621_96h_4HTA_Phos_R2.raw]	F002943.dat	20516.5	Wrnip1 pS153	p04788	0.0352155
MSH6_MOUSE	DNA mismatch repair protein Msh6 OS=Mus musculus GN=Msh6 PE=1 SV=3	SAAVSASSPEAK	Phospho (ST)	592.764	15.9932	2	x00000000300000	-1.3291	0.00580176	30.46	26	56	67	0	2380: Scan 4151 (rt=15.9932) [R_b1822p5_S12_SF622_96h_4HTA_Phos_R2.raw]	F002949.dat	29910.9	Msh6 pS63	p05029	0.0244565
HELZ_MOUSE	Probable helicase with zinc finger domain OS=Mus musculus GN=Helz PE=1 SV=2	SPPAVPSPPSSTDHSSQFANFNDSSR	2 Phospho (ST)	959.39	46.4331	3	x0300000300000000000000000000	-1.5394	0.00580547	32.49	7	1636	1661	21.57	13915: Scan 17041 (rt=46.4331) [R_b1822p5_S18_SF603_96h_4HTA_Phos_R1.raw]	F003000.dat	15375.5	Helz pS1636 pS1642	p05880	0.0244565
PML_MOUSE	Protein PML OS=Mus musculus GN=Pml PE=1 SV=3	INAAVASPEAASNQPEAASTHPVTTSTPEDLEQPK	Phospho (ST)	1213.56	56.2588	3	x0000000300000000000000000000000000000	-0.296893	0.494626	15.5	11	398	432	8.11	17008: Scan 20830 (rt=56.2588) [R_b1822p5_S20_SF604_24h_4HTA_Phos_R1.raw]	F002988.dat	12836.5	Pml pS404	p02725	0.0660522
ZRAB2_MOUSE	Zinc finger Ran-binding domain-containing protein 2 OS=Mus musculus GN=Zranb2 PE=1 SV=2	EVEDKESEGEEEDEDEDLSK	Phospho (ST)	1210.46	22.9208	2	x0000000300000000000000	-0.0107487	1.35018e-10	106.62	86	147	166	91.82	5209: Scan 7200 (rt=22.9208) [R_b1822p5_S18_SF603_96h_4HTA_Phos_R1.raw]	F003000.dat	114604	Zranb2 pS153	p01760	0
PRP4B_MOUSE	Serine/threonine-protein kinase PRP4 homolog OS=Mus musculus GN=Prpf4b PE=1 SV=3	TLSPGRR	Phospho (ST)	433.717	72.3421	2	x000300000	-0.498026	0.100948	16.68	13	385	391	9.11	23362: Scan 27905 (rt=72.3421) [R_b1822p5_S11_SF622_24h_4HTA_Phos_R2.raw]	F002947.dat	19084.2	Prpf4b pS387	p06847	0.0660522
HNRPC_MOUSE	Heterogeneous nuclear ribonucleoproteins C1/C2 OS=Mus musculus GN=Hnrnpc PE=1 SV=1	MESEAGADDSAEEGDLLDDDDNEDR	Oxidation (M); Phospho (ST)	937.001	39.8354	3	x020000000030000000000000000	-0.47935	8.85214e-10	96.71	37	259	283	12.7	9730: Scan 13170 (rt=39.8354) [R_b1822p5_S14_SF602_24h_4HTA_Phos_R1.raw]	F002973.dat	29807.5	Hnrnpc pS268	p03771	0
LIPB1_MOUSE	Liprin-beta-1 OS=Mus musculus GN=Ppfibp1 PE=1 SV=3	SSSLGNLKK	Phospho (ST)	507.256	19.9006	2	x00030000000	0.252841	0.0100196	27.7	3	433	441	10.23	3976: Scan 5878 (rt=19.9006) [R_b1822p5_S12_SF622_96h_4HTA_Phos_R2.raw]	F002949.dat	78868.4	Ppfibp1 pS435	p06417	0.0591004
SRRM2_MOUSE	Serine/arginine repetitive matrix protein 2 OS=Mus musculus GN=Srrm2 PE=1 SV=3	SGSSQELDGKPSASPQER	Phospho (ST)	970.425	18.9928	2	x00000000000000300000	-0.233646	3.18644e-05	55.22	30	1495	1512	4.93	3656: Scan 5500 (rt=18.9928) [R_b1822p5_S18_SF603_96h_4HTA_Phos_R1.raw]	F003000.dat	34470.1	Srrm2 pS1508	p05397	0
SRRM2_MOUSE	Serine/arginine repetitive matrix protein 2 OS=Mus musculus GN=Srrm2 PE=1 SV=3	SLSGSSPCPK	Phospho (ST)	550.23	17.4067	2	x030000000000	-0.0345945	0.0061419	27.68	49	773	782	9.07	2966: Scan 4778 (rt=17.4067) [R_b1822p5_S12_SF622_96h_4HTA_Phos_R2.raw]	F002949.dat	34278	Srrm2 pS773	p05629	0.0591004
ZCH18_MOUSE	Zinc finger CCCH domain-containing protein 18 OS=Mus musculus GN=Zc3h18 PE=1 SV=1	SQDQDSEAHELSR	Phospho (ST)	791.315	18.0962	2	x030000000000000	-1.57787	2.46922e-08	84.17	17	75	87	9.96	3228: Scan 5062 (rt=18.0962) [R_b1822p5_S23_SF607_24h_4HTA_Phos_R1.raw]	F002970.dat	24147.3	Zc3h18 pS75	p06095	0
AKA12_MOUSE	A-kinase anchor protein 12 OS=Mus musculus GN=Akap12 PE=1 SV=1	RPSESDKEEELDK	2 Phospho (ST)	861.339	17.3175	2	x000303000000000	0.0116235	0.000151025	45.73	35	611	623	45.73	2912: Scan 4723 (rt=17.3175) [R_b1822p5_S23_SF607_24h_4HTA_Phos_R1.raw]	F002970.dat	44559.8	Akap12 pS613 pS615	p04841	0.00369344
NFAC1_MOUSE	Nuclear factor of activated T-cells, cytoplasmic 1 OS=Mus musculus GN=Nfatc1 PE=2 SV=1	VEPAGEDLGTTPPTSDFPPEEYTFQHLR	Phospho (ST)	1070.82	61.776	3	x000000000003000000000000000000	0.220289	1.59612e-05	60.51	31	352	379	0.67	19934: Scan 23691 (rt=61.776) [R_b1822p5_S11_SF622_24h_4HTA_Phos_R1.raw]	F002946.dat	46685	Nfatc1 pT362	p07189	0
FKB15_MOUSE	FK506-binding protein 15 OS=Mus musculus GN=Fkbp15 PE=1 SV=2	HNQDSQHCSLSGDEEDELFK	Phospho (ST)	818.99	44.1323	3	x0000000000030000000000	-0.145888	0.000164553	46.38	41	1149	1168	10.62	13514: Scan 16308 (rt=44.1323) [R_b1822p5_S12_SF622_96h_4HTA_Phos_R1.raw]	F002948.dat	34120.2	Fkbp15 pS1159	p02524	0.00369344
MAP1B_MOUSE	Microtubule-associated protein 1B OS=Mus musculus GN=Map1b PE=1 SV=2	GEAEQSEEEGEEEDKAEDAR	Phospho (ST)	772.96	19.2109	3	x0000003000000000000000	-0.105361	2.96731e-06	62.68	29	1008	1027	62.68	3547: Scan 5473 (rt=19.2109) [R_b1822p5_S22_SF607_24h_ETH_Phos_R1.raw]	F002992.dat	236609	Map1b pS1013	p02022	0
MAP1B_MOUSE	Microtubule-associated protein 1B OS=Mus musculus GN=Map1b PE=1 SV=2	GEAEQSEEEGEEEDKAEDAR	Phospho (ST)	1158.94	19.3179	2	x0000003000000000000000	-0.23663	2.23969e-07	73.98	22	1008	1027	73.98	3696: Scan 5588 (rt=19.3179) [R_b1822p5_S23_SF607_24h_4HTA_Phos_R1.raw]	F002970.dat	139224	Map1b pS1013	p02021	0
PLEC_MOUSE	Plectin OS=Mus musculus GN=Plec PE=1 SV=3	SSSVGSSSSYPISSAGPR	Phospho (ST)	896.893	35.5202	2	x00030000000000000000	-0.198687	1.61954e-06	68.32	65	4391	4408	0	10125: Scan 12631 (rt=35.5202) [R_b1822p5_S12_SF622_96h_4HTA_Phos_R2.raw]	F002949.dat	56041.6	Plec pS4393	p06450	0
SDPR_MOUSE	Serum deprivation-response protein OS=Mus musculus GN=Sdpr PE=1 SV=3	RGNNSAVGSNADLTIEEDEEEEPVALQQAQQVR	2 Phospho (ST)	1252.89	56.8884	3	x00000000030000300000000000000000000	0.034881	8.45353e-11	113.16	60	355	387	22.69	18145: Scan 21656 (rt=56.8884) [R_b1822p5_S11_SF622_24h_4HTA_Phos_R1.raw]	F002946.dat	212362	Sdpr pS363 pT368	p04649	0
MAP4_MOUSE	Microtubule-associated protein 4 OS=Mus musculus GN=Map4 PE=1 SV=3	TSPSKPSSAPALKPGPK	Phospho (ST)	577.302	19.0146	3	x0030000000000000000	-0.264333	0.00998059	28.73	43	759	775	0	3681: Sum of 2 scans in range 5531 (rt=19.0146) to 5629 (rt=19.2351) [R_b1822p5_S11_SF622_24h_4HTA_Phos_R2.raw]	F002947.dat	34169.2	Map4 pS760	p07020	0.0591004
TB182_MOUSE	182 kDa tankyrase-1-binding protein OS=Mus musculus GN=Tnks1bp1 PE=1 SV=2	MQAESQSPTNVDLEDK	Phospho (ST)	936.394	30.3319	2	x000000030000000000	-2.20017	4.69899e-05	53.17	72	1057	1072	11.98	7789: Scan 10241 (rt=30.3319) [R_b1822p5_S20_SF604_24h_4HTA_Phos_R2.raw]	F002999.dat	32322.5	Tnks1bp1 pS1063	p03817	0
MCM2_MOUSE	DNA replication licensing factor MCM2 OS=Mus musculus GN=Mcm2 PE=1 SV=3	RADALTSSPGR	Phospho (ST)	605.783	16.966	2	x0000000030000	-0.0702741	1.19992e-05	56.99	55	34	44	12.97	2773: Scan 4570 (rt=16.966) [R_b1822p5_S23_SF607_24h_4HTA_Phos_R1.raw]	F002970.dat	82619.4	Mcm2 pS41	p04535	0
KAP3_MOUSE	cAMP-dependent protein kinase type II-beta regulatory subunit OS=Mus musculus GN=Prkar2b PE=1 SV=3	GVNFAEEPMRSDSENGEEEEAAEAGAFNAPVINR	Oxidation (M); 2 Phospho (ST)	1271.52	60.9124	3	x000000000203030000000000000000000000	-0.0718871	9.72384e-07	71.78	65	73	106	71.69	19701: Scan 23288 (rt=60.9124) [R_b1822p5_S10_SF622_24h_ETH_Phos_R2.raw]	F002945.dat	13854.4	Prkar2b pS83 pS85	p02450	0
4ET_MOUSE	Eukaryotic translation initiation factor 4E transporter OS=Mus musculus GN=Eif4enif1 PE=1 SV=2	SSPVESLKK	Phospho (ST)	527.764	19.2282	2	x00300000000	0.470807	0.0186849	26.15	6	76	84	0	3729: Scan 5593 (rt=19.2282) [R_b1822p5_S12_SF622_96h_4HTA_Phos_R1.raw]	F002948.dat	28708.9	Eif4enif1 pS77	p06385	0.0591004
AKA12_MOUSE	A-kinase anchor protein 12 OS=Mus musculus GN=Akap12 PE=1 SV=1	RPSESDKEEELDK	2 Phospho (ST)	574.562	17.7485	3	x000303000000000	-0.160404	0.00633687	29.54	34	611	623	29.54	3086: Scan 4911 (rt=17.7485) [R_b1822p5_S23_SF607_24h_4HTA_Phos_R1.raw]	F002970.dat	43874.4	Akap12 pS613 pS615	p04842	0.0591004
SIK3_MOUSE	Serine/threonine-protein kinase SIK3 OS=Mus musculus GN=Sik3 PE=1 SV=3	RFSDGAASIQAFK	Phospho (ST)	739.349	40.2962	2	x000300000000000	0.923695	0.000394573	43.77	5	614	626	28.24	11620: Scan 14473 (rt=40.2962) [R_b1822p5_S18_SF603_96h_4HTA_Phos_R1.raw]	F003000.dat	6278.01	Sik3 pS616	p04628	0.00154321
ADDA_MOUSE	Alpha-adducin OS=Mus musculus GN=Add1 PE=1 SV=2	SPPDQSAVPNTPPSTPVKLEEDLPQEPTSR	Phospho (ST)	1098.52	54.3338	3	x00000000000300000000000000000000	-0.049202	7.0126e-05	52.94	48	600	629	9.88	17552: Scan 20673 (rt=54.3338) [R_b1822p5_S12_SF622_96h_4HTA_Phos_R1.raw]	F002948.dat	36482.7	Add1 pT610	p05884	0
DENR_MOUSE	Density-regulated protein OS=Mus musculus GN=Denr PE=2 SV=1	LTVENSPK	Phospho (ST)	484.229	19.2933	2	x0000003000	-0.288688	0.0014041	35.89	29	68	75	28.52	3733: Scan 5611 (rt=19.2933) [R_b1822p5_S12_SF622_96h_4HTA_Phos_R2.raw]	F002949.dat	24643.7	Denr pS73	p03717	0.00621891
ADDA_MOUSE	Alpha-adducin OS=Mus musculus GN=Add1 PE=1 SV=2	EKSPPDQSAVPNTPPSTPVKLEEDLPQEPTSR	2 Phospho (ST)	1210.89	51.9128	3	x0000000000000300300000000000000000	0.0749383	0.000165237	50.02	59	598	629	5.81	16579: Scan 19650 (rt=51.9128) [R_b1822p5_S12_SF622_96h_4HTA_Phos_R2.raw]	F002949.dat	63746.7	Add1 pT610 pS613	p01494	0
H15_MOUSE	Histone H1.5 OS=Mus musculus GN=Hist1h1b PE=1 SV=2	SETAPAETAAPAPVEKSPAK	Phospho (ST)	677.994	22.2961	3	x0000000000000000030000	-0.189074	0.00778696	31.86	44	2	21	25.6	4869: Scan 6860 (rt=22.2961) [R_b1822p5_S16_SF603_24h_ETH_Phos_R1.raw]	F002977.dat	209908	Hist1h1b pS18	p05284	0.0352155
DNLI1_MOUSE	DNA ligase 1 OS=Mus musculus GN=Lig1 PE=1 SV=2	KVAQVLSCEGEDEDEAPGTPK	Phospho (ST)	780.344	32.0037	3	x00000000000000000003000	0.064585	0.000753188	42.32	22	59	79	42.32	8937: Scan 11213 (rt=32.0037) [R_b1822p5_S7_SF621_24h_ETH_Phos_R2.raw]	F002939.dat	27716.1	Lig1 pT77	p03181	0.00154321
AKA12_MOUSE	A-kinase anchor protein 12 OS=Mus musculus GN=Akap12 PE=1 SV=1	LSADYEK	Phospho (ST)	905.367	20.7346	1	x003000000	0.0431245	0.00256578	29.13	28	349	355	8.94	4117: Scan 6115 (rt=20.7346) [R_b1822p5_S20_SF604_24h_4HTA_Phos_R1.raw]	F002988.dat	60610.6	Akap12 pS350	p03611	0.0591004
HXD10_MOUSE	Homeobox protein Hox-D10 OS=Mus musculus GN=Hoxd10 PE=1 SV=2	SCLAEVSVSSPEVQEK	2 Phospho (ST)	954.89	59.8647	2	x000000000330000000	-0.00943514	0.217516	15.49	19	230	245	2.28	18440: Scan 22371 (rt=59.8647) [R_b1822p5_S18_SF603_96h_4HTA_Phos_R1.raw]	F003000.dat	9337.5	Hoxd10 pS238 pS239	p05151	0.0660522
RHG31_MOUSE	Rho GTPase-activating protein 31 OS=Mus musculus GN=Arhgap31 PE=1 SV=1	QSHSLDSK	Gln->pyro-Glu (N-term Q); Phospho (ST)	482.694	15.5552	2	x1000300000	-0.352928	0.0532446	19.98	16	938	945	9.14	2269: Scan 4012 (rt=15.5552) [R_b1822p5_S11_SF622_24h_4HTA_Phos_R1.raw]	F002946.dat	14589.9	Arhgap31 pS941	p04465	0.0660522
NFIA_MOUSE	Nuclear factor 1 A-type OS=Mus musculus GN=Nfia PE=1 SV=1	SVEDEMDSPGEEPFYTGQGR	Phospho (ST)	1155.45	48.7254	2	x0000000030000000000000	0.309673	9.27234e-05	48.81	9	303	322	18.3	14692: Scan 17918 (rt=48.7254) [R_b1822p5_S23_SF607_24h_4HTA_Phos_R2.raw]	F002993.dat	5045.82	Nfia pS310	p06551	0.00369344
HTSF1_MOUSE	HIV Tat-specific factor 1 homolog OS=Mus musculus GN=Htatsf1 PE=1 SV=1	ESEDNDLGKESEGEDSLK	Phospho (ST)	1030.91	23.641	2	x00000000000300000000	-2.13127	0.00102214	38.23	1	518	535	24.84	2769: Scan 6307 (rt=23.641) [R_b1822p5_S13_SF602_24h_ETH_Phos_R2.raw]	F002997.dat	3927	Htatsf1 pS528	p01678	0.00598802
RHDF2_MOUSE	Inactive rhomboid protein 2 OS=Mus musculus GN=Rhbdf2 PE=1 SV=1	QASLSQSIR	Gln->pyro-Glu (N-term Q); Phospho (ST)	526.743	42.1683	2	x10030000000	0.402294	0.00701534	29.06	2	81	89	21.22	12470: Scan 15373 (rt=42.1683) [R_b1822p5_S6_SF624_96h_4HTA_Phos_R1.raw]	F002936.dat	1720.3	Rhbdf2 pS83	p04167	0.0591004
TBC12_MOUSE	TBC1 domain family member 12 OS=Mus musculus GN=Tbc1d12 PE=1 SV=2	RQSAGDLLPSAGPSAPLPAAEQGPGGTTAR	Phospho (ST)	970.81	50.8278	3	x00030000000000000000000000000000	-1.15213	0.00376518	35.07	18	203	232	10.01	15289: Scan 18821 (rt=50.8278) [R_b1822p5_S5_SF624_24h_4HTA_Phos_R1.raw]	F002934.dat	11166.6	Tbc1d12 pS205	p04872	0.00598802
ARAF_MOUSE	Serine/threonine-protein kinase A-Raf OS=Mus musculus GN=Araf PE=2 SV=2	GSPSPASVSSGR	Phospho (ST)	584.754	18.2978	2	x00300000000000	-0.0496791	0.000835137	37.41	12	254	265	3.55	3443: Scan 5237 (rt=18.2978) [R_b1822p5_S8_SF621_24h_4HTA_Phos_R2.raw]	F002941.dat	13888.8	Araf pS255	p02372	0.00621891
TB182_MOUSE	182 kDa tankyrase-1-binding protein OS=Mus musculus GN=Tnks1bp1 PE=1 SV=2	VSGAGLSPSRK	Phospho (ST)	569.785	15.1898	2	x0000000300000	-1.20698	0.000434742	42.31	47	1125	1135	3.28	2064: Scan 3808 (rt=15.1898) [R_b1822p5_S15_SF602_96h_4HTA_Phos_R2.raw]	F002976.dat	12744.2	Tnks1bp1 pS1131	p07408	0.00823045
RLA2_MOUSE	60S acidic ribosomal protein P2 OS=Mus musculus GN=Rplp2 PE=1 SV=3	DEKKEESEESDDDMGFGLFD	2 Phospho (ST)	1241.43	74.0215	2	x0000000300300000000000	0.35512	0.0017185	32.7	3	96	115	32.7	23906: Scan 28446 (rt=74.0215) [R_b1822p5_S10_SF622_24h_ETH_Phos_R2.raw]	F002945.dat	8492.48	Rplp2 pS102 pS105	p00806	0.0352155
SDPR_MOUSE	Serum deprivation-response protein OS=Mus musculus GN=Sdpr PE=1 SV=3	RGNNSAVGSNADLTIEEDEEEEPVALQQAQQVR	Phospho (ST)	1226.23	53.9265	3	x00000000030000000000000000000000000	-0.420332	4.03688e-13	136.32	112	355	387	30.59	17146: Scan 20438 (rt=53.9265) [R_b1822p5_S10_SF622_24h_ETH_Phos_R1.raw]	F002944.dat	145882	Sdpr pS363	p04653	0
SDPR_MOUSE	Serum deprivation-response protein OS=Mus musculus GN=Sdpr PE=1 SV=3	ASSGKSSPFKVSPLSFGR	3 Phospho (ST)	693.63	54.3283	3	x00000033000030000000	-0.280576	0.0166619	27.89	3	282	299	27.89	17088: Scan 20431 (rt=54.3283) [R_b1822p5_S19_SF604_24h_ETH_Phos_R1.raw]	F002986.dat	3878.22	Sdpr pS287 pS288 pS293	p00582	0.0591004
GCFC2_MOUSE	GC-rich sequence DNA-binding factor 2 OS=Mus musculus GN=Gcfc2 PE=1 SV=2	DVSPIVEIPDAAFIQAAR	Phospho (ST)	664.667	76.7209	3	x00030000000000000000	-0.956316	0.00195782	36.95	3	116	133	36.95	25448: Scan 29875 (rt=76.7209) [R_b1822p5_S9_SF621_96h_4HTA_Phos_R1.raw]	F002942.dat	3266.33	Gcfc2 pS118	p01128	0.00621891
UBP24_MOUSE	Ubiquitin carboxyl-terminal hydrolase 24 OS=Mus musculus GN=Usp24 PE=1 SV=1	VSDQNSPVLPK	Phospho (ST)	632.303	27.9123	2	x0000003000000	-0.148108	0.00423819	31.79	5	2039	2049	20.94	7146: Scan 9357 (rt=27.9123) [R_b1822p5_S12_SF622_96h_4HTA_Phos_R2.raw]	F002949.dat	10990.8	Usp24 pS2044	p07398	0.0352155
SHAN3_MOUSE	SH3 and multiple ankyrin repeat domains protein 3 OS=Mus musculus GN=Shank3 PE=1 SV=3	LAGPSGLASPRPLQR	Phospho (ST)	533.951	35.5786	3	x00000000030000000	-0.218285	0.000571956	39.83	10	358	372	20.26	9972: Scan 12611 (rt=35.5786) [R_b1822p5_S11_SF622_24h_4HTA_Phos_R1.raw]	F002946.dat	3407.2	Shank3 pS366	p03227	0.00621891
HIC1_MOUSE	Hypermethylated in cancer 1 protein OS=Mus musculus GN=Hic1 PE=1 SV=4	GGDPAASPGGPPLGLVPPPR	Phospho (ST)	944.97	57.1763	2	x0000000300000000000000	0.119178	0.00104312	41.12	2	360	379	41.12	18641: Scan 21892 (rt=57.1763) [R_b1822p5_S12_SF622_96h_4HTA_Phos_R2.raw]	F002949.dat	5917.9	Hic1 pS366	p02073	0.00154321
SHAN3_MOUSE	SH3 and multiple ankyrin repeat domains protein 3 OS=Mus musculus GN=Shank3 PE=1 SV=3	STVFLSVGAIEGSPPSADLPSLQPSR	2 Phospho (ST)	924.77	86.3079	3	x0000003000000300000000000000	0.560751	0.0459967	25.09	17	1027	1052	0	25129: Scan 31664 (rt=86.3079) [R_b1822p5_S5_SF624_24h_4HTA_Phos_R2.raw]	F002935.dat	3036.84	Shank3 pS1032 pS1039	p06531	0.0591004
KPCD3_MOUSE	Serine/threonine-protein kinase D3 OS=Mus musculus GN=Prkd3 PE=1 SV=1	TISPSTSNNIPLMR	Phospho (ST)	805.885	51.1021	2	x0003000000000000	0.0180152	6.55287e-05	51.59	22	389	402	16.08	15458: Sum of 2 scans in range 18957 (rt=51.1021) to 18976 (rt=51.1467) [R_b1822p5_S5_SF624_24h_4HTA_Phos_R2.raw]	F002935.dat	38249.7	Prkd3 pS391	p06829	0
TBCD4_MOUSE	TBC1 domain family member 4 OS=Mus musculus GN=Tbc1d4 PE=1 SV=2	LGSMDSFER	Phospho (ST)	561.221	41.2832	2	x00030000000	-0.340942	0.000133372	44.66	26	593	601	41.49	12407: Scan 15097 (rt=41.2832) [R_b1822p5_S12_SF622_96h_4HTA_Phos_R1.raw]	F002948.dat	3832.34	Tbc1d4 pS595	p03383	0.00154321
TPC12_MOUSE	Trafficking protein particle complex subunit 12 OS=Mus musculus GN=Trappc12 PE=1 SV=2	LPSSTDKEVVDTLSNGSETDGDDTPR	3 Phospho (ST)	992.389	47.6223	3	x0000000000000030030300000000	-1.51271	2.50058e-05	55.61	3	112	137	21.51	14872: Scan 17806 (rt=47.6223) [R_b1822p5_S12_SF622_96h_4HTA_Phos_R2.raw]	F002949.dat	3660.08	Trappc12 pS125 pS128 pT130	p03555	0
CND1_MOUSE	Condensin complex subunit 1 OS=Mus musculus GN=Ncapd2 PE=1 SV=2	LQPLTSVDSDNDFVTPKPR	2 Phospho (ST)	763.679	53.8444	3	x000003000300000000000	0.262673	0.0148037	29.3	1	1315	1333	2.52	17116: Scan 20404 (rt=53.8444) [R_b1822p5_S10_SF622_24h_ETH_Phos_R1.raw]	F002944.dat	989.55	Ncapd2 pT1319 pS1323	p03580	0.0591004
SDPR_MOUSE	Serum deprivation-response protein OS=Mus musculus GN=Sdpr PE=1 SV=3	EELADENKSLEETLHNVDLSSDDELPRDEEALEDSAEEK	3 Phospho (ST)	1171.48	65.8324	4	x00000000000003000000330000000000000000000	0.25054	0.0133078	30.03	2	184	222	0	21386: Scan 25292 (rt=65.8324) [R_b1822p5_S10_SF622_24h_ETH_Phos_R2.raw]	F002945.dat	21188.2	Sdpr pT196 pS203 pS204	p01316	0.0352155
FMNL3_MOUSE	Formin-like protein 3 OS=Mus musculus GN=Fmnl3 PE=1 SV=2	SIEDLQPPNALSAPFTNSLAR	Phospho (ST)	1161.07	72.1253	2	x03000000000000000000000	2.95114	0.0311777	26.88	1	174	194	26.88	24274: Scan 28148 (rt=72.1253) [R_b1822p5_S12_SF622_96h_4HTA_Phos_R1.raw]	F002948.dat	2969.91	Fmnl3 pS174	p05459	0.0436782
SHAN3_MOUSE	SH3 and multiple ankyrin repeat domains protein 3 OS=Mus musculus GN=Shank3 PE=1 SV=3	RAPSPVKPASLER	Phospho (ST)	496.596	25.5832	3	x000030000000000	-0.278457	0.00811761	28.54	13	1574	1586	28.54	6443: Sum of 2 scans in range 8453 (rt=25.5832) to 8472 (rt=25.6272) [R_b1822p5_S7_SF621_24h_ETH_Phos_R2.raw]	F002939.dat	24495	Shank3 pS1577	p04548	0.0591004
ADDB_MOUSE	Beta-adducin OS=Mus musculus GN=Add2 PE=1 SV=4	TPSFLK	Phospho (ST)	386.686	37.6905	2	x00030000	-0.062228	0.00523682	28.25	240	710	715	21.85	10976: Scan 13560 (rt=37.6905) [R_b1822p5_S12_SF622_96h_4HTA_Phos_R2.raw]	F002949.dat	132405	Add2 pS712	p06939	0.0591004
MED1_MOUSE	Mediator of RNA polymerase II transcription subunit 1 OS=Mus musculus GN=Med1 PE=1 SV=2	ALGAADLMEHHSGSQSPLLTTGELGK	Phospho (ST)	900.762	50.5392	3	x0000000000000000300000000000	0.147818	0.0134404	30.52	1	940	965	0	15718: Scan 18969 (rt=50.5392) [R_b1822p5_S11_SF622_24h_4HTA_Phos_R1.raw]	F002946.dat	3980.11	Med1 pS955	p00333	0.0352155
ENSA_MOUSE	Alpha-endosulfine OS=Mus musculus GN=Ensa PE=1 SV=1	KSSLVTSK	Phospho (ST)	465.24	15.5608	2	x0003000000	-0.576221	4.15185e-07	70.63	56	107	114	17.68	2202: Scan 3959 (rt=15.5608) [R_b1822p5_S12_SF622_96h_4HTA_Phos_R2.raw]	F002949.dat	11775.9	Ensa pS109	p03152	0
TBCD4_MOUSE	TBC1 domain family member 4 OS=Mus musculus GN=Tbc1d4 PE=1 SV=2	SLTSSLENIFSR	Phospho (ST)	717.338	67.63	2	x00000300000000	-0.299443	0.00131742	38.58	7	573	584	10.49	22001: Scan 26021 (rt=67.63) [R_b1822p5_S10_SF622_24h_ETH_Phos_R2.raw]	F002945.dat	1484.54	Tbc1d4 pS577	p05676	0.00621891
HEXI1_MOUSE	Protein HEXIM1 OS=Mus musculus GN=Hexim1 PE=1 SV=1	GQNGEDLSTGGASPSAEGEPMSESLVQPGHDSEATK	Oxidation (M); Phospho (ST)	1218.18	34.5165	3	x00000000000003000000020000000000000000	0.627958	0.0336397	26.3	3	91	126	0	9484: Scan 12059 (rt=34.5165) [R_b1822p5_S18_SF603_96h_4HTA_Phos_R1.raw]	F003000.dat	6007.13	Hexim1 pS103	p02290	0.0591004
MEF2C_MOUSE	Myocyte-specific enhancer factor 2C OS=Mus musculus GN=Mef2c PE=1 SV=2	NSPGLLVSPGNLNK	Phospho (ST)	745.374	45.6822	2	x0030000000000000	-0.313018	0.0091854	28.82	28	221	234	28.82	13336: Scan 16577 (rt=45.6822) [R_b1822p5_S23_SF607_24h_4HTA_Phos_R1.raw]	F002970.dat	10113.9	Mef2c pS222	p04040	0.0591004
CARF_MOUSE	CDKN2A-interacting protein OS=Mus musculus GN=Cdkn2aip PE=2 SV=1	SAAQQENSSPSR	Phospho (ST)	671.276	9.79455	2	x00000000030000	-0.494579	4.82323e-05	51.77	14	161	172	10.95	45: Scan 1522 (rt=9.79455) [R_b1822p5_S9_SF621_96h_4HTA_Phos_R2.raw]	F002943.dat	10998.5	Cdkn2aip pS169	p05026	0
SHAN3_MOUSE	SH3 and multiple ankyrin repeat domains protein 3 OS=Mus musculus GN=Shank3 PE=1 SV=3	LFSSLGELSTISAQR	Phospho (ST)	844.919	69.4932	2	x00003000000000000	0.827103	1.0282e-07	79.07	8	1536	1550	13.91	21599: Scan 26303 (rt=69.4932) [R_b1822p5_S5_SF624_24h_4HTA_Phos_R1.raw]	F002934.dat	8174.76	Shank3 pS1539	p03340	0
E41L2_MOUSE	Band 4.1-like protein 2 OS=Mus musculus GN=Epb41l2 PE=1 SV=2	EMSPGHGPGETR	Phospho (ST)	445.512	15.7802	3	x00030000000000	-0.0562425	0.0148771	26.02	11	696	707	26.02	2294: Scan 4054 (rt=15.7802) [R_b1822p5_S23_SF607_24h_4HTA_Phos_R1.raw]	F002970.dat	37157.9	Epb41l2 pS698	p01560	0.0591004
SDPR_MOUSE	Serum deprivation-response protein OS=Mus musculus GN=Sdpr PE=1 SV=3	EELADENKSLEETLHNVDLSSDDELPRDEEALEDSAEEK	4 Phospho (ST)	1191.47	68.2016	4	x00000000000003000000330000000000000300000	0.934509	0.0111388	29.66	17	184	222	2.97	22874: Scan 26533 (rt=68.2016) [R_b1822p5_S12_SF622_96h_4HTA_Phos_R1.raw]	F002948.dat	157750	Sdpr pT196 pS203 pS204	p01317	0.0591004
GIT1_MOUSE	ARF GTPase-activating protein GIT1 OS=Mus musculus GN=Git1 PE=1 SV=1	SQSELDDQHDYDSVASDEDTDQEPLPSAGATR	3 Phospho (ST)	1240.13	50.0012	3	x0000000000000300300030000000000000	-1.23879	4.44318e-10	100.29	11	382	413	28.66	15837: Scan 18820 (rt=50.0012) [R_b1822p5_S12_SF622_96h_4HTA_Phos_R1.raw]	F002948.dat	19439.2	Git1 pS394 pS397 pT401	p06121	0
KAP3_MOUSE	cAMP-dependent protein kinase type II-beta regulatory subunit OS=Mus musculus GN=Prkar2b PE=1 SV=3	GVNFAEEPMRSDSENGEEEEAAEAGAFNAPVINR	Phospho (ST)	1239.53	56.7363	3	x000000000000030000000000000000000000	-0.492791	0.0079766	33.63	27	73	106	0	17044: Scan 20978 (rt=56.7363) [R_b1822p5_S22_SF607_24h_ETH_Phos_R2.raw]	F002996.dat	4660.12	Prkar2b pS85	p02451	0.0352155
NUCKS_MOUSE	Nuclear ubiquitous casein and cyclin-dependent kinase substrate 1 OS=Mus musculus GN=Nucks1 PE=1 SV=1	ATVTPSPVKGK	2 Phospho (ST)	622.789	21.2678	2	x0000303000000	0.615972	0.0863289	19.36	6	176	186	10	4602: Scan 6499 (rt=21.2678) [R_b1822p5_S6_SF624_96h_4HTA_Phos_R2.raw]	F002937.dat	5481.92	Nucks1 pT179 pS181	p00666	0.0660522
SDPR_MOUSE	Serum deprivation-response protein OS=Mus musculus GN=Sdpr PE=1 SV=3	DEEALEDSAEEKMEESR	Phospho (ST)	1038.9	38.4581	2	x0000000030000000000	-0.63494	3.12827e-08	83.34	25	211	227	61.17	11413: Sum of 2 scans in range 13970 (rt=38.4581) to 13988 (rt=38.4993) [R_b1822p5_S8_SF621_24h_4HTA_Phos_R1.raw]	F002940.dat	9062.33	Sdpr pS218	p00803	0
SYNJ1_MOUSE	Synaptojanin-1 OS=Mus musculus GN=Synj1 PE=1 SV=3	TSPCQSPTVPEYSAPSLPIRPSR	Phospho (ST)	869.75	51.05	3	x0030000000000000000000000	2.34669	0.00611701	33.47	1	1048	1070	0	15758: Scan 19124 (rt=51.05) [R_b1822p5_S11_SF622_24h_4HTA_Phos_R2.raw]	F002947.dat	9287.47	Synj1 pS1049	p07010	0.0244565
SHAN3_MOUSE	SH3 and multiple ankyrin repeat domains protein 3 OS=Mus musculus GN=Shank3 PE=1 SV=3	SLPHQLLLQR	Phospho (ST)	642.845	45.2242	2	x030000000000	-0.145676	2.16436e-05	54.5	37	394	403	54.5	13766: Scan 16730 (rt=45.2242) [R_b1822p5_S10_SF622_24h_ETH_Phos_R1.raw]	F002944.dat	16913.6	Shank3 pS394	p05611	0
AFAD_MOUSE	Afadin OS=Mus musculus GN=Mllt4 PE=1 SV=3	SQEELREEK	Phospho (ST)	614.267	15.4771	2	x03000000000	0.463099	0.019965	28.83	6	1275	1283	28.83	2186: Scan 3939 (rt=15.4771) [R_b1822p5_S6_SF624_96h_4HTA_Phos_R1.raw]	F002936.dat	4726.92	Mllt4 pS1275	p06102	0.0591004
TRI47_MOUSE	Tripartite motif-containing protein 47 OS=Mus musculus GN=Trim47 PE=2 SV=2	GLGSNEDGLQK	Phospho (ST)	599.261	26.633	2	x0000300000000	-2.09193	4.2961e-05	51.93	3	390	400	51.93	6643: Scan 8803 (rt=26.633) [R_b1822p5_S12_SF622_96h_4HTA_Phos_R2.raw]	F002949.dat	7235.96	Trim47 pS393	p02149	0
PLEC_MOUSE	Plectin OS=Mus musculus GN=Plec PE=1 SV=3	AQLEPVASPAK	Phospho (ST)	595.795	57.0999	2	x0000000030000	-0.590968	0.128991	16.99	9	1436	1446	16.99	17324: Scan 21180 (rt=57.0999) [R_b1822p5_S20_SF604_24h_4HTA_Phos_R1.raw]	F002988.dat	20395.1	Plec pS1443	p00465	0.0660522
VIR_MOUSE	Protein virilizer homolog OS=Mus musculus GN=Kiaa1429 PE=1 SV=1	EDQFNGSPPRPQPR	Phospho (ST)	568.922	53.19	3	x0000000300000000	-0.370948	0.198352	16.96	4	167	180	16.96	16343: Scan 19819 (rt=53.19) [R_b1822p5_S18_SF603_96h_4HTA_Phos_R1.raw]	F003000.dat	8584.6	Kiaa1429 pS173	p01253	0.0660522
KBTBB_MOUSE	Kelch repeat and BTB domain-containing protein 11 OS=Mus musculus GN=Kbtbd11 PE=1 SV=3	ASAAEGSEASPPSLR	Phospho (ST)	755.334	29.2517	2	x00000000003000000	0.0901468	0.000323462	44.42	17	61	75	20.32	7666: Scan 9935 (rt=29.2517) [R_b1822p5_S12_SF622_96h_4HTA_Phos_R2.raw]	F002949.dat	18091.6	Kbtbd11 pS70	p00496	0.00154321
PROX1_MOUSE	Prospero homeobox protein 1 OS=Mus musculus GN=Prox1 PE=1 SV=2	SDNEMCELDPGQFIDR	Phospho (ST)	1003.39	60.5119	2	x030000000000000000	-0.297791	0.00323142	32.23	42	295	310	32.23	19198: Scan 22915 (rt=60.5119) [R_b1822p5_S19_SF604_24h_ETH_Phos_R1.raw]	F002986.dat	26376.6	Prox1 pS295	p05177	0.0352155
PROX1_MOUSE	Prospero homeobox protein 1 OS=Mus musculus GN=Prox1 PE=1 SV=2	GMSHSPSVALR	Phospho (ST)	407.854	26.7806	3	x0000030000000	-0.245793	0.000203792	44.39	25	175	185	12.22	6702: Scan 8885 (rt=26.7806) [R_b1822p5_S10_SF622_24h_ETH_Phos_R1.raw]	F002944.dat	5003.95	Prox1 pS179	p02195	0.00154321
ADDA_MOUSE	Alpha-adducin OS=Mus musculus GN=Add1 PE=1 SV=2	QKGSEENLDETR	Gln->pyro-Glu (N-term Q); Phospho (ST)	734.802	21.9699	2	x10003000000000	-1.13929	2.71871e-08	83.06	16	583	594	68.78	4807: Scan 6784 (rt=21.9699) [R_b1822p5_S12_SF622_96h_4HTA_Phos_R2.raw]	F002949.dat	16669.3	Add1 pS586	p04317	0
REEP1_MOUSE	Receptor expression-enhancing protein 1 OS=Mus musculus GN=Reep1 PE=1 SV=1	SFSMQDLTTIR	Phospho (ST)	689.808	60.3667	2	x0003000000000	-0.0087108	6.2675e-07	70.95	31	150	160	24.11	19920: Sum of 2 scans in range 23241 (rt=60.3667) to 23263 (rt=60.4179) [R_b1822p5_S12_SF622_96h_4HTA_Phos_R1.raw]	F002948.dat	19913.8	Reep1 pS152	p05321	0
DEMA_MOUSE	Dematin OS=Mus musculus GN=Dmtn PE=1 SV=1	STSPPPSPEVWAESR	Phospho (ST)	853.875	45.9862	2	x00030000000000000	-0.184671	8.73479e-07	70.82	4	90	104	3.85	14060: Scan 17054 (rt=45.9862) [R_b1822p5_S10_SF622_24h_ETH_Phos_R1.raw]	F002944.dat	24473.3	Dmtn pS92	p06513	0
TBC12_MOUSE	TBC1 domain family member 12 OS=Mus musculus GN=Tbc1d12 PE=1 SV=2	SFALEPLSTTALILEDRPPNLPAK	Phospho (ST)	891.803	80.4263	3	x03000000000000000000000000	-0.43856	0.00316792	33.02	3	307	330	13.83	27010: Scan 31474 (rt=80.4263) [R_b1822p5_S12_SF622_96h_4HTA_Phos_R2.raw]	F002949.dat	2794.31	Tbc1d12 pS307	p05290	0.0352155
MPRIP_MOUSE	Myosin phosphatase Rho-interacting protein OS=Mus musculus GN=Mprip PE=1 SV=2	SPGLLGTPDLK	Phospho (ST)	589.298	48.6041	2	x0300000000000	0.0858421	5.19819e-06	60.55	46	617	627	40.26	15399: Scan 18308 (rt=48.6041) [R_b1822p5_S9_SF621_96h_4HTA_Phos_R2.raw]	F002943.dat	20328.7	Mprip pS617	p05818	0
BCL9_MOUSE	B-cell CLL/lymphoma 9 protein OS=Mus musculus GN=Bcl9 PE=1 SV=3	IPVEGPLSPSR	Phospho (ST)	616.309	36.3807	2	x0000000030000	-0.949943	0.0183578	25.59	15	679	689	0.33	10158: Scan 12796 (rt=36.3807) [R_b1822p5_S21_SF604_96h_4HTA_Phos_R2.raw]	F002991.dat	14029	Bcl9 pS686	p02738	0.0591004
MARCS_MOUSE	Myristoylated alanine-rich C-kinase substrate OS=Mus musculus GN=Marcks PE=1 SV=2	DEAAAATEPGAGAADKEAAEAEPAEPSSPAAEAEGASASSTSSPK	Phospho (ST)	1056.21	35.8962	4	x00000003000000000000000000000000000000000000000	-1.05122	3.36231e-05	57.25	47	86	130	4.87	9997: Scan 12636 (rt=35.8962) [R_b1822p5_S18_SF603_96h_4HTA_Phos_R1.raw]	F003000.dat	52749.7	Marcks pT92	p00797	0
ZN148_MOUSE	Zinc finger protein 148 OS=Mus musculus GN=Znf148 PE=1 SV=2	GGLLTSEEDSGFSTSPK	Phospho (ST)	896.39	46.7156	2	x0000000000000003000	0.354039	0.000105615	49.87	7	292	308	9.41	14263: Scan 17289 (rt=46.7156) [R_b1822p5_S10_SF622_24h_ETH_Phos_R2.raw]	F002945.dat	13041.9	Znf148 pS306	p02091	0.00369344
PRP4B_MOUSE	Serine/threonine-protein kinase PRP4 homolog OS=Mus musculus GN=Prpf4b PE=1 SV=3	SKSPPLR	2 Phospho (ST)	472.704	53.2877	2	x030300000	-0.557562	0.0910867	16.48	52	240	246	16.48	16051: Scan 19685 (rt=53.2877) [R_b1822p5_S23_SF607_24h_4HTA_Phos_R1.raw]	F002970.dat	95987	Prpf4b pS240 pS242	p05528	0.0660522
ULK1_MOUSE	Serine/threonine-protein kinase ULK1 OS=Mus musculus GN=Ulk1 PE=1 SV=1	TPSSQNLLTLLAR	Phospho (ST)	747.39	71.5844	2	x000300000000000	0.0120582	2.17365e-08	85.11	23	635	647	12.38	23194: Scan 27632 (rt=71.5844) [R_b1822p5_S11_SF622_24h_4HTA_Phos_R1.raw]	F002946.dat	2565.52	Ulk1 pS637	p06949	0
GAPD1_MOUSE	GTPase-activating protein and VPS9 domain-containing protein 1 OS=Mus musculus GN=Gapvd1 PE=1 SV=2	SSDIVSSVR	Phospho (ST)	515.235	27.4112	2	x00300000000	-0.506586	0.0768162	17.82	2	902	910	0	6825: Scan 9108 (rt=27.4112) [R_b1822p5_S11_SF622_24h_4HTA_Phos_R2.raw]	F002947.dat	13789.1	Gapvd1 pS903	p06295	0.0660522
SLK_MOUSE	STE20-like serine/threonine-protein kinase OS=Mus musculus GN=Slk PE=1 SV=2	ATLEQPETDEVEQVSESNSIEELER	2 Phospho (ST)	1007.76	58.6863	3	x000000000000000300030000000	0.260244	3.48798e-05	56.02	5	629	653	8.49	19232: Scan 22532 (rt=58.6863) [R_b1822p5_S12_SF622_96h_4HTA_Phos_R2.raw]	F002949.dat	14172.3	Slk pS643 pS647	p00630	0
ROA2_MOUSE	Heterogeneous nuclear ribonucleoproteins A2/B1 OS=Mus musculus GN=Hnrnpa2b1 PE=1 SV=2	GFGDGYNGYGGGPGGGNFGGSPGYGGGR	Phospho (ST)	1288	49.7884	2	x000000000000000000000300000000	0.229604	9.1842e-06	59.96	10	239	266	52.62	15410: Sum of 2 scans in range 18598 (rt=49.7884) to 18638 (rt=49.8821) [R_b1822p5_S6_SF624_96h_4HTA_Phos_R2.raw]	F002937.dat	3568.4	Hnrnpa2b1 pS259	p02060	0
NEDD4_MOUSE	E3 ubiquitin-protein ligase NEDD4 OS=Mus musculus GN=Nedd4 PE=1 SV=3	RQISEDVDGPDNR	Phospho (ST)	790.841	20.1271	2	x000030000000000	-0.138004	2.19426e-05	55.25	16	306	318	52.73	3971: Scan 5920 (rt=20.1271) [R_b1822p5_S18_SF603_96h_4HTA_Phos_R2.raw]	F003001.dat	29368.3	Nedd4 pS309	p04867	0
NIPA_MOUSE	Nuclear-interacting partner of ALK OS=Mus musculus GN=Zc3hc1 PE=1 SV=1	SMGTGDSAGVEVPSSPLRR	Phospho (ST)	661.639	36.3165	3	x000000000000000300000	-0.0862812	0.0284722	26.39	16	380	398	0	9883: Scan 12686 (rt=36.3165) [R_b1822p5_S23_SF607_24h_4HTA_Phos_R1.raw]	F002970.dat	22380.3	Zc3hc1 pS394	p05689	0.0591004
PRC2A_MOUSE	Protein PRRC2A OS=Mus musculus GN=Prrc2a PE=1 SV=1	SEGSEYEEIPKR	Phospho (ST)	501.884	28.7528	3	x03000000000000	-1.01489	0.0073186	28.99	5	1087	1098	3.22	7489: Scan 9719 (rt=28.7528) [R_b1822p5_S12_SF622_96h_4HTA_Phos_R1.raw]	F002948.dat	2236.59	Prrc2a pS1087	p05232	0.0436782
TAOK1_MOUSE	Serine/threonine-protein kinase TAO1 OS=Mus musculus GN=Taok1 PE=1 SV=1	NSPQALR	Phospho (ST)	433.201	16.6593	2	x003000000	-0.976417	0.00403843	30.47	44	964	970	30.47	2802: Sum of 2 scans in range 4536 (rt=16.6593) to 4539 (rt=16.6649) [R_b1822p5_S7_SF621_24h_ETH_Phos_R2.raw]	F002939.dat	61379	Taok1 pS965	p04047	0.0352155
SEPT9_MOUSE	Septin-9 OS=Mus musculus GN=Sept9 PE=1 SV=1	SPKPSLR	Phospho (ST)	432.721	17.0239	2	x030000000	-0.604568	0.00214452	34.54	62	85	91	17.09	2809: Scan 4610 (rt=17.0239) [R_b1822p5_S12_SF622_96h_4HTA_Phos_R2.raw]	F002949.dat	65280.9	Sept9 pS85	p05840	0.0352155
RRAS2_MOUSE	Ras-related protein R-Ras2 OS=Mus musculus GN=Rras2 PE=1 SV=1	FQEQECPPSPEPTR	Phospho (ST)	891.365	26.8829	2	x0000000003000000	-0.350983	8.60021e-05	48.98	19	178	191	22.11	6540: Scan 8801 (rt=26.8829) [R_b1822p5_S23_SF607_24h_4HTA_Phos_R1.raw]	F002970.dat	11051.3	Rras2 pS186	p01889	0.00369344
PALLD_MOUSE	Palladin OS=Mus musculus GN=Palld PE=1 SV=2	SRDSGDENEPIQER	2 Phospho (ST)	896.334	21.0266	2	x0300300000000000	-0.221707	4.39545e-05	50.73	8	1143	1156	50.73	4628: Scan 6509 (rt=21.0266) [R_b1822p5_S9_SF621_96h_4HTA_Phos_R1.raw]	F002942.dat	22755.9	Palld pS1143 pS1146	p06167	0
ZO1_MOUSE	Tight junction protein ZO-1 OS=Mus musculus GN=Tjp1 PE=1 SV=2	VQIPVSHPDPEPVSDNEDDSYDEEVHDPR	2 Phospho (ST)	1159.47	40.3053	3	x0000000000000030000030000000000	-0.136964	0.000427941	43.98	118	112	140	13.75	11398: Scan 14349 (rt=40.3053) [R_b1822p5_S15_SF602_96h_4HTA_Phos_R2.raw]	F002976.dat	596407	Tjp1 pS125 pS131	p07365	0.00154321
ZO1_MOUSE	Tight junction protein ZO-1 OS=Mus musculus GN=Tjp1 PE=1 SV=2	VQIPVSHPDPEPVSDNEDDSYDEEVHDPR	Phospho (ST); Phospho (Y)	1159.47	45.2514	3	x0000000000000000000034000000000	-0.136964	0.0260846	26.13	1	112	140	0	11753: Scan 15673 (rt=45.2514) [R_b1822p5_S4_SF624_24h_ETH_Phos_R2.raw]	F002933.dat	5422.6	Tjp1 pS131 pY132	p07369	0.0591004
ZO1_MOUSE	Tight junction protein ZO-1 OS=Mus musculus GN=Tjp1 PE=1 SV=2	AVPVSPSAVEEDEDEDGHTVVATAR	Phospho (ST)	887.399	41.5904	3	x000003000000000000000000000	0.104544	9.18683e-11	112.53	138	1610	1634	9.13	12113: Scan 15019 (rt=41.5904) [R_b1822p5_S18_SF603_96h_4HTA_Phos_R1.raw]	F003000.dat	786334	Tjp1 pS1614	p00696	0
CDK3_MOUSE	Cyclin-dependent kinase 3 OS=Mus musculus GN=Cdk3 PE=1 SV=2	IGEGTYGVVYK	Phospho (ST); Phospho (Y)	673.278	41.598	2	x0000034000000	-0.179987	1.14255e-05	56.98	90	10	20	32.33	12644: Scan 15283 (rt=41.598) [R_b1822p5_S7_SF621_24h_ETH_Phos_R1.raw]	F002938.dat	61322.4	Cdk3 pT14 pY15	p02661	0
LEO1_MOUSE	RNA polymerase-associated protein LEO1 OS=Mus musculus GN=Leo1 PE=1 SV=2	YVISDEEEEEDD	Phospho (ST)	776.268	41.2493	2	x00003000000000	-0.00386967	0.0014395	32.22	61	656	667	32.22	11668: Scan 14722 (rt=41.2493) [R_b1822p5_S23_SF607_24h_4HTA_Phos_R1.raw]	F002970.dat	22946.1	Leo1 pS659	p07619	0.0352155
CCD94_MOUSE	Coiled-coil domain-containing protein 94 OS=Mus musculus GN=Ccdc94 PE=1 SV=1	LLEDSESEDEAPPSRPR	2 Phospho (ST)	696.285	30.4011	3	x0000030300000000000	-1.0485	2.63643e-07	75.16	60	207	223	54.97	8181: Scan 10418 (rt=30.4011) [R_b1822p5_S19_SF604_24h_ETH_Phos_R1.raw]	F002986.dat	41414.9	Ccdc94 pS211 pS213	p03466	0
ZO1_MOUSE	Tight junction protein ZO-1 OS=Mus musculus GN=Tjp1 PE=1 SV=2	AVPVSPSAVEEDEDEDGHTVVATAR	Phospho (ST)	1330.59	41.8193	2	x000000030000000000000000000	-0.0774679	2.08681e-06	68.98	49	1610	1634	3.63	11244: Scan 14607 (rt=41.8193) [R_b1822p5_S18_SF603_96h_4HTA_Phos_R2.raw]	F003001.dat	67438.4	Tjp1 pS1616	p00695	0
HMGA2_MOUSE	High mobility group protein HMGI-C OS=Mus musculus GN=Hmga2 PE=1 SV=1	KPAQETEETSSQESAEED	2 Phospho (ST)	1077.89	16.3853	2	x00000000003300000000	0.0102147	6.79969e-07	68.06	82	91	108	0.28	2539: Scan 4316 (rt=16.3853) [R_b1822p5_S23_SF607_24h_4HTA_Phos_R1.raw]	F002970.dat	356704	Hmga2 pS100 pS101	p03055	0
ZFAN5_MOUSE	AN1-type zinc finger protein 5 OS=Mus musculus GN=Zfand5 PE=1 SV=1	MSPMGTASGSNSPTSDSASVQR	Phospho (ST)	1117.96	29.5024	2	x003000000000000000000000	-0.0998255	1.05197e-07	79.67	21	47	68	15.86	7835: Scan 10035 (rt=29.5024) [R_b1822p5_S19_SF604_24h_ETH_Phos_R1.raw]	F002986.dat	19587.1	Zfand5 pS48	p03837	0
CCM2_MOUSE	Malcavernin OS=Mus musculus GN=Ccm2 PE=1 SV=1	GIITDSFGR	Phospho (ST)	523.239	45.0393	2	x00000030000	-0.630946	0.000459581	44.96	23	388	396	18.63	13854: Scan 16701 (rt=45.0393) [R_b1822p5_S12_SF622_96h_4HTA_Phos_R2.raw]	F002949.dat	3917.68	Ccm2 pS393	p02124	0.00154321
PTRF_MOUSE	Polymerase I and transcript release factor OS=Mus musculus GN=Ptrf PE=1 SV=1	ATEEPSGTGSDELIK	2 Phospho (ST)	847.335	39.6438	2	x00000030003000000	-0.0833012	1.30941e-06	67.09	91	33	47	22.54	11889: Scan 14453 (rt=39.6438) [R_b1822p5_S7_SF621_24h_ETH_Phos_R1.raw]	F002938.dat	103604	Ptrf pS38 pS42	p00622	0
SPG20_MOUSE	Spartin OS=Mus musculus GN=Spg20 PE=1 SV=1	SPEQESVSTAPQR	Phospho (ST)	748.327	19.1302	2	x030000000000000	-0.788822	1.05298e-05	62.28	25	126	138	32.56	3625: Scan 5507 (rt=19.1302) [R_b1822p5_S23_SF607_24h_4HTA_Phos_R1.raw]	F002970.dat	9781.8	Spg20 pS126	p05791	0
TOP2B_MOUSE	DNA topoisomerase 2-beta OS=Mus musculus GN=Top2b PE=1 SV=2	KASGSENEGDYNPGR	2 Phospho (ST)	870.817	17.7225	2	x00030300000000000	-0.154057	4.12815e-05	51.66	11	1535	1549	51.66	3076: Scan 4900 (rt=17.7225) [R_b1822p5_S23_SF607_24h_4HTA_Phos_R1.raw]	F002970.dat	37305.3	Top2b pS1537 pS1539	p02874	0
PEAK1_MOUSE	Pseudopodium-enriched atypical kinase 1 OS=Mus musculus GN=Peak1 PE=1 SV=4	VTHEVAGELSPR	Phospho (ST)	458.886	23.1984	3	x00000000003000	1.05487	0.0214822	25.87	1	1041	1052	25.86	5374: Scan 7334 (rt=23.1984) [R_b1822p5_S19_SF604_24h_ETH_Phos_R1.raw]	F002986.dat	6389.9	Peak1 pS1050	p07458	0.0436782
ANS1A_MOUSE	Ankyrin repeat and SAM domain-containing protein 1A OS=Mus musculus GN=Anks1a PE=1 SV=3	SPSFASEWDEIEK	Phospho (ST)	802.83	61.7138	2	x000300000000000	-0.545009	5.03356e-07	70.54	29	677	689	15.45	20456: Scan 23816 (rt=61.7138) [R_b1822p5_S12_SF622_96h_4HTA_Phos_R1.raw]	F002948.dat	6149.64	Anks1a pS679	p05953	0
KANK3_MOUSE	KN motif and ankyrin repeat domain-containing protein 3 OS=Mus musculus GN=Kank3 PE=2 SV=1	SSPAPNPALASPGPAQLQLVR	Phospho (ST)	717.704	60.6936	3	x00300000000000000000000	-0.0111623	1.48207e-08	87.24	74	166	186	0	18929: Scan 22921 (rt=60.6936) [R_b1822p5_S5_SF624_24h_4HTA_Phos_R2.raw]	F002935.dat	92544.4	Kank3 pS167	p06342	0
NDRG1_MOUSE	Protein NDRG1 OS=Mus musculus GN=Ndrg1 PE=1 SV=1	SRTASGSSVTSLEGTR	4 Phospho (ST)	958.336	35.4623	2	x030303030000000000	0.0396938	0.000287229	40.92	77	326	341	18.46	10118: Scan 12601 (rt=35.4623) [R_b1822p5_S12_SF622_96h_4HTA_Phos_R1.raw]	F002948.dat	283051	Ndrg1 pS326 pT328 pS330	p06248	0.00154321
ZCH18_MOUSE	Zinc finger CCCH domain-containing protein 18 OS=Mus musculus GN=Zc3h18 PE=1 SV=1	SQDQDSEAHELSR	2 Phospho (ST)	831.295	19.8837	2	x030000300000000	-3.72041	0.00011592	48.47	12	75	87	37.24	3908: Scan 5840 (rt=19.8837) [R_b1822p5_S20_SF604_24h_4HTA_Phos_R2.raw]	F002999.dat	19990.2	Zc3h18 pS75 pS80	p06094	0
REPS1_MOUSE	RalBP1-associated Eps domain-containing protein 1 OS=Mus musculus GN=Reps1 PE=1 SV=2	SSSLDMNR	Phospho (ST)	495.192	19.5592	2	x0003000000	-0.299484	0.00185069	31.72	30	559	566	0.11	3790: Scan 5691 (rt=19.5592) [R_b1822p5_S23_SF607_24h_4HTA_Phos_R1.raw]	F002970.dat	34549.6	Reps1 pS561	p06411	0.0352155
SON_MOUSE	Protein SON OS=Mus musculus GN=Son PE=1 SV=2	SPDPYR	Phospho (ST)	407.661	16.1779	2	x03000000	-0.970116	0.000286517	40.48	40	905	910	25.6	2455: Scan 4227 (rt=16.1779) [R_b1822p5_S23_SF607_24h_4HTA_Phos_R1.raw]	F002970.dat	18241.4	Son pS905	p05773	0.00154321
LENG8_MOUSE	Leukocyte receptor cluster member 8 homolog OS=Mus musculus GN=Leng8 PE=1 SV=1	EPVAESPK	Phospho (ST)	468.708	15.0761	2	x0000003000	-0.249091	0.00476828	28.13	12	347	354	28.13	2110: Scan 3805 (rt=15.0761) [R_b1822p5_S7_SF621_24h_ETH_Phos_R1.raw]	F002938.dat	13521.8	Leng8 pS352	p01615	0.0591004
IF4G1_MOUSE	Eukaryotic translation initiation factor 4 gamma 1 OS=Mus musculus GN=Eif4g1 PE=1 SV=1	AASLTEDR	Phospho (ST)	471.7	17.33	2	x0003000000	-0.493953	9.21716e-06	56.32	55	1209	1216	8.75	3001: Scan 4799 (rt=17.33) [R_b1822p5_S11_SF622_24h_4HTA_Phos_R1.raw]	F002946.dat	33676.8	Eif4g1 pS1211	p00061	0
HNRL2_MOUSE	Heterogeneous nuclear ribonucleoprotein U-like protein 2 OS=Mus musculus GN=Hnrnpul2 PE=1 SV=2	SGDETPGSEAPGDK	2 Phospho (ST)	753.756	16.8659	2	x0300030000000000	-0.776489	0.00226776	32.41	12	159	172	15.72	2695: Scan 4521 (rt=16.8659) [R_b1822p5_S20_SF604_24h_4HTA_Phos_R2.raw]	F002999.dat	10737.7	Hnrnpul2 pS159 pT163	p05346	0.0352155
CENPC_MOUSE	Centromere protein C OS=Mus musculus GN=Cenpc PE=1 SV=2	LVLPSNSPNVR	Phospho (ST)	638.328	39.1763	2	x0000000300000	0.585264	0.00474611	31.84	7	693	703	18.08	11557: Sum of 2 scans in range 14196 (rt=39.1763) to 14259 (rt=39.3257) [R_b1822p5_S12_SF622_96h_4HTA_Phos_R2.raw]	F002949.dat	14646.8	Cenpc pS699	p03728	0.0352155
JIP4_MOUSE	C-Jun-amino-terminal kinase-interacting protein 4 OS=Mus musculus GN=Spag9 PE=1 SV=2	SASQSSLDKLDQELK	2 Phospho (ST)	603.598	46.3502	3	x00000330000000000	-0.0818691	0.284546	15.97	8	728	742	1.43	14518: Scan 17317 (rt=46.3502) [R_b1822p5_S7_SF621_24h_ETH_Phos_R1.raw]	F002938.dat	1982.5	Spag9 pS732 pS733	p05115	0.0660522
MILK1_MOUSE	MICAL-like protein 1 OS=Mus musculus GN=Micall1 PE=1 SV=3	KPSPSASPTVR	Phospho (ST)	603.799	15.5727	2	x0003000000000	-0.0895834	0.00039649	42.71	91	645	655	14.42	2269: Scan 4011 (rt=15.5727) [R_b1822p5_S11_SF622_24h_4HTA_Phos_R2.raw]	F002947.dat	21209.2	Micall1 pS647	p03094	0.00154321
CHD4_MOUSE	Chromodomain-helicase-DNA-binding protein 4 OS=Mus musculus GN=Chd4 PE=1 SV=1	MSQPGSPSPK	Phospho (ST)	548.232	29.8523	2	x000000003000	0.329847	0.229278	16.83	11	1523	1532	7.04	7770: Scan 10113 (rt=29.8523) [R_b1822p5_S18_SF603_96h_4HTA_Phos_R1.raw]	F003000.dat	28043.5	Chd4 pS1530	p03841	0.0660522
SLK_MOUSE	STE20-like serine/threonine-protein kinase OS=Mus musculus GN=Slk PE=1 SV=2	ATLEQPETDEVEQVSESNSIEELER	Phospho (ST)	981.102	55.9018	3	x000000000000000000030000000	-0.078224	0.000275096	47.78	7	629	653	13.79	18141: Scan 21349 (rt=55.9018) [R_b1822p5_S12_SF622_96h_4HTA_Phos_R2.raw]	F002949.dat	6576.06	Slk pS647	p00631	0.00369344
DEMA_MOUSE	Dematin OS=Mus musculus GN=Dmtn PE=1 SV=1	GNSLPCVLEQK	Phospho (ST)	662.802	40.9346	2	x0003000000000	-0.436692	0.00105441	39.19	20	331	341	39.19	11572: Scan 14571 (rt=40.9346) [R_b1822p5_S16_SF603_24h_ETH_Phos_R1.raw]	F002977.dat	10585.2	Dmtn pS333	p02217	0.00621891
CSKI2_MOUSE	Caskin-2 OS=Mus musculus GN=Caskin2 PE=1 SV=3	SPSQESIGAR	Phospho (ST)	556.243	17.7025	2	x000300000000	0.0234135	0.0199458	28.24	6	694	703	2.23	3008: Scan 4869 (rt=17.7025) [R_b1822p5_S18_SF603_96h_4HTA_Phos_R2.raw]	F003001.dat	8781.03	Caskin2 pS696	p06009	0.0591004
CTND1_MOUSE	Catenin delta-1 OS=Mus musculus GN=Ctnnd1 PE=1 SV=2	GSLASLDSLRK	Phospho (ST)	613.812	36.4961	2	x0030000000000	-0.0709853	0.0127396	26.62	13	345	355	19.45	10193: Scan 12947 (rt=36.4961) [R_b1822p5_S11_SF622_24h_4HTA_Phos_R2.raw]	F002947.dat	6589.7	Ctnnd1 pS346	p02357	0.0591004
DREB_MOUSE	Drebrin OS=Mus musculus GN=Dbn1 PE=1 SV=4	LSSPVLHR	Phospho (ST)	494.753	22.3967	2	x0003000000	-0.341269	0.000138538	45.66	75	140	147	15.33	5177: Scan 7109 (rt=22.3967) [R_b1822p5_S9_SF621_96h_4HTA_Phos_R1.raw]	F002942.dat	356268	Dbn1 pS142	p03678	0.00369344
MAST4_MOUSE	Microtubule-associated serine/threonine-protein kinase 4 OS=Mus musculus GN=Mast4 PE=2 SV=3	SRSLSPGR	2 Phospho (ST)	510.208	14.9199	2	x0300030000	-0.223881	0.0112278	25.12	17	351	358	0.8	2042: Scan 3733 (rt=14.9199) [R_b1822p5_S7_SF621_24h_ETH_Phos_R1.raw]	F002938.dat	107576	Mast4 pS351 pS355	p06205	0.0591004
PGM2L_MOUSE	Glucose 1,6-bisphosphate synthase OS=Mus musculus GN=Pgm2l1 PE=1 SV=1	AVAGVMITASHNR	Oxidation (M); Phospho (ST)	711.829	34.5536	2	x000000200030000	0.303872	0.179275	16.86	3	166	178	6.6	9941: Scan 12347 (rt=34.5536) [R_b1822p5_S9_SF621_96h_4HTA_Phos_R1.raw]	F002942.dat	13412.7	Pgm2l1 pS175	p00668	0.0660522
LRRF1_MOUSE	Leucine-rich repeat flightless-interacting protein 1 OS=Mus musculus GN=Lrrfip1 PE=1 SV=2	RGSGDTSISMDTEASIR	Phospho (ST)	931.903	105.669	2	x0003000000000000000	-0.169729	5.67467e-05	52.61	33	86	102	22.82	28656: Scan 37300 (rt=105.669) [R_b1822p5_S8_SF621_24h_4HTA_Phos_R1.raw]	F002940.dat	23175.3	Lrrfip1 pS88	p04666	0
NEST_MOUSE	Nestin OS=Mus musculus GN=Nes PE=1 SV=1	MEDQELMSPEHTLETVSFLGK	Phospho (ST)	1251.05	68.3469	2	x00000000300000000000000	0.950765	0.000169329	49.63	5	616	636	14.47	20455: Scan 25199 (rt=68.3469) [R_b1822p5_S24_SF607_96h_4HTA_Phos_R1.raw]	F002994.dat	3419.9	Nes pS623	p03761	0.00369344
TENS3_MOUSE	Tensin-3 OS=Mus musculus GN=Tns3 PE=1 SV=1	VMIGSPK	Phospho (ST)	406.194	33.7207	2	x000003000	0.00617001	0.321051	16.38	9	1432	1438	16.38	8951: Scan 11610 (rt=33.7207) [R_b1822p5_S23_SF607_24h_4HTA_Phos_R1.raw]	F002970.dat	21665.9	Tns3 pS1436	p07301	0.0660522
NEST_MOUSE	Nestin OS=Mus musculus GN=Nes PE=1 SV=1	MEDQELMSPEHTLETVSFLGK	Phospho (ST)	834.371	68.6691	3	x00000000300000000000000	0.0123996	7.62982e-09	93.12	32	616	636	46.48	20782: Scan 25486 (rt=68.6691) [R_b1822p5_S21_SF604_96h_4HTA_Phos_R2.raw]	F002991.dat	20107.7	Nes pS623	p03762	0
ERRFI_MOUSE	ERBB receptor feedback inhibitor 1 OS=Mus musculus GN=Errfi1 PE=1 SV=1	SHSGPAGSFNKPAIR	Phospho (ST)	535.923	26.082	3	x00030000000000000	-0.131485	0.000416532	43.37	47	249	263	5.06	6255: Scan 8468 (rt=26.082) [R_b1822p5_S23_SF607_24h_4HTA_Phos_R1.raw]	F002970.dat	53046.4	Errfi1 pS251	p05426	0.00154321
VINC_MOUSE	Vinculin OS=Mus musculus GN=Vcl PE=1 SV=4	DPNASPGDAGEQAIR	Phospho (ST)	789.332	28.0561	2	x00000300000000000	-0.372308	4.41882e-05	52.09	49	286	300	52.09	7404: Scan 9557 (rt=28.0561) [R_b1822p5_S9_SF621_96h_4HTA_Phos_R1.raw]	F002942.dat	180273	Vcl pS290	p00994	0
TUT7_MOUSE	Terminal uridylyltransferase 7 OS=Mus musculus GN=Zcchc6 PE=2 SV=3	YAGSGEEDALSEEDDLAEPAKGEDTGECGENVGGTLLIDLNR	2 Phospho (ST)	1139.73	74.3516	4	x00000000000300000000000003000000000000000000	-1.08104	0.00499242	35.77	2	881	922	0	24007: Sum of 2 scans in range 28707 (rt=74.3516) to 28710 (rt=74.3582) [R_b1822p5_S11_SF622_24h_4HTA_Phos_R2.raw]	F002947.dat	3036.58	Zcchc6 pS891 pT905	p07507	0.00598802
PLSL_MOUSE	Plastin-2 OS=Mus musculus GN=Lcp1 PE=1 SV=4	GSVSDEEMMELR	Phospho (ST)	731.785	45.5059	2	x00300000000000	-0.710205	5.43894e-08	77.83	22	4	15	9.22	14209: Scan 16976 (rt=45.5059) [R_b1822p5_S7_SF621_24h_ETH_Phos_R2.raw]	F002939.dat	10973.2	Lcp1 pS5	p02396	0
F177A_MOUSE	Protein FAM177A1 OS=Mus musculus GN=Fam177a1 PE=2 SV=1	VIHFVSGETMEEYSTDEDEVDGLDKK	2 Phospho (ST)	1044.76	51.141	3	x0000000000000033000000000000	0.525347	0.000214198	48.23	6	52	77	10.64	15479: Scan 18883 (rt=51.141) [R_b1822p5_S21_SF604_96h_4HTA_Phos_R1.raw]	F002990.dat	5597.65	Fam177a1 pS65 pT66	p07252	0.00369344
OXSR1_MOUSE	Serine/threonine-protein kinase OSR1 OS=Mus musculus GN=Oxsr1 PE=1 SV=1	TEDGGWEWSDDEFDEESEEGR	Phospho (ST)	1292.45	63.2099	2	x00000000030000000000000	-0.0143251	7.24852e-11	107.63	33	331	351	28	21020: Scan 24445 (rt=63.2099) [R_b1822p5_S12_SF622_96h_4HTA_Phos_R1.raw]	F002948.dat	14980.5	Oxsr1 pS339	p06739	0
CPSF2_MOUSE	Cleavage and polyadenylation specificity factor subunit 2 OS=Mus musculus GN=Cpsf2 PE=1 SV=1	EADIDSSDESDVEEDVDQPSAHK	3 Phospho (ST)	1378.97	42.8482	2	x0000003300300000000000000	-2.23519	3.37659e-05	50.03	12	414	436	50.03	12844: Scan 15720 (rt=42.8482) [R_b1822p5_S10_SF622_24h_ETH_Phos_R1.raw]	F002944.dat	4672.89	Cpsf2 pS419 pS420 pS423	p01168	0
HIRP3_MOUSE	HIRA-interacting protein 3 OS=Mus musculus GN=Hirip3 PE=1 SV=1	EESGSSEEEAVLQR	3 Phospho (ST)	895.303	49.9066	2	x0003033000000000	-1.63593	0.00150387	32.03	14	203	216	32.03	15773: Scan 18784 (rt=49.9066) [R_b1822p5_S12_SF622_96h_4HTA_Phos_R2.raw]	F002949.dat	18879	Hirip3 pS205 pS207 pS208	p01353	0.0244565
DDX27_MOUSE	Probable ATP-dependent RNA helicase DDX27 OS=Mus musculus GN=Ddx27 PE=1 SV=3	TIGENDEVPVEPESDSGDEEEEGPIVLGR	2 Phospho (ST)	1086.45	70.2024	3	x0300000000000000300000000000000	0.0135122	2.02424e-06	68.64	94	10	38	7.64	23601: Scan 27377 (rt=70.2024) [R_b1822p5_S12_SF622_96h_4HTA_Phos_R2.raw]	F002949.dat	40767	Ddx27 pT10 pS25	p06813	0
DCAF6_MOUSE	DDB1- and CUL4-associated factor 6 OS=Mus musculus GN=Dcaf6 PE=2 SV=1	DSALQDTDDSDDDPVLIPGAR	2 Phospho (ST)	1187.97	65.1556	2	x00000003003000000000000	-0.181556	0.0122863	28.72	8	664	684	2.88	18964: Scan 23733 (rt=65.1556) [R_b1822p5_S20_SF604_24h_4HTA_Phos_R2.raw]	F002999.dat	5545.65	Dcaf6 pT670 pS673	p01026	0.0591004
MPP10_MOUSE	U3 small nucleolar ribonucleoprotein protein MPP10 OS=Mus musculus GN=Mphosph10 PE=1 SV=2	KSPVFSDEDSDLDFDIGKLEQQTK	3 Phospho (ST)	994.412	69.6259	3	x00300030003000000000000000	0.0614051	0.0209513	27.86	8	163	186	24.9	22750: Scan 26896 (rt=69.6259) [R_b1822p5_S10_SF622_24h_ETH_Phos_R1.raw]	F002944.dat	11201.6	Mphosph10 pS164 pS168 pS172	p03147	0.0591004
CO052_MOUSE	Uncharacterized protein C15orf52 homolog OS=Mus musculus PE=1 SV=1	APLSPGVTTTLTDDEDAADAPGTFSMGHR	2 Phospho (ST)	1030.76	58.6253	3	x0000300030000000000000000000000	-1.2906	0.0335243	25.61	3	135	163	3.15	18128: Scan 21950 (rt=58.6253) [R_b1822p5_S21_SF604_96h_4HTA_Phos_R2.raw]	F002991.dat	4265.37	pS138 pT142	p00401	0.0436782
KNOP1_MOUSE	Lysine-rich nucleolar protein 1 OS=Mus musculus GN=Knop1 PE=1 SV=2	VVANVSEPETQYSVLNSNDYFIDASPPR	Phospho (ST)	1064.49	66.0712	3	x000000000000000000000000030000	-0.348854	0.000938532	42.58	38	27	54	36.03	20202: Scan 24644 (rt=66.0712) [R_b1822p5_S21_SF604_96h_4HTA_Phos_R2.raw]	F002991.dat	12243.9	Knop1 pS51	p07472	0.00154321
MAK16_MOUSE	Protein MAK16 homolog OS=Mus musculus GN=Mak16 PE=1 SV=1	QEAESDSEDEEEEEDEDEEEDVGKR	Gln->pyro-Glu (N-term Q); 2 Phospho (ST)	1033.68	35.873	3	x100003030000000000000000000	0.233698	1.34698e-05	53.62	11	193	217	53.62	10441: Scan 12862 (rt=35.873) [R_b1822p5_S7_SF621_24h_ETH_Phos_R2.raw]	F002939.dat	4502.4	Mak16 pS197 pS199	p04213	0
MAP1B_MOUSE	Microtubule-associated protein 1B OS=Mus musculus GN=Map1b PE=1 SV=2	KLGGDVSPTQIDVSQFGSFK	Phospho (ST)	730.685	58.0767	3	x0000000003000000000000	0.175419	0.00857396	31.46	27	1491	1510	0	18728: Scan 22190 (rt=58.0767) [R_b1822p5_S10_SF622_24h_ETH_Phos_R1.raw]	F002944.dat	13382.7	Map1b pT1499	p03026	0.0352155
NFIC_MOUSE	Nuclear factor 1 C-type OS=Mus musculus GN=Nfic PE=1 SV=1	NWTEDIEGGISSPVK	Phospho (ST)	856.384	51.9401	2	x00000000000030000	0.938184	0.00304675	35.29	5	312	326	0	15408: Scan 19052 (rt=51.9401) [R_b1822p5_S22_SF607_24h_ETH_Phos_R1.raw]	F002992.dat	6050.64	Nfic pS323	p04117	0.00621891
PKHO2_MOUSE	Pleckstrin homology domain-containing family O member 2 OS=Mus musculus GN=Plekho2 PE=1 SV=1	VSWENPSPEKPSAPESAQLSSSETPEATPR	Phospho (ST)	819.624	41.8763	4	x00000003000000000000000000000000	-1.18615	0.00525762	35.16	7	273	302	1.89	11671: Scan 14854 (rt=41.8763) [R_b1822p5_S22_SF607_24h_ETH_Phos_R2.raw]	F002996.dat	7719.9	Plekho2 pS279	p07452	0.00598802
LARP4_MOUSE	La-related protein 4 OS=Mus musculus GN=Larp4 PE=2 SV=2	SSSGSEHSTEGSVSLGDGPLSR	Phospho (ST)	738.317	34.8296	3	x000000000000300000000000	-2.30297	0.0419491	25.06	22	376	397	0	9034: Scan 11830 (rt=34.8296) [R_b1822p5_S24_SF607_96h_4HTA_Phos_R2.raw]	F002995.dat	5291.19	Larp4 pS387	p06409	0.0436782
GNL3_MOUSE	Guanine nucleotide-binding protein-like 3 OS=Mus musculus GN=Gnl3 PE=1 SV=2	ELSPEQSTAGKPSDGSSALDR	Phospho (ST)	1106.5	26.9021	2	x00030000000000000000000	-0.0791508	2.04512e-06	67.63	57	503	523	23.62	6704: Scan 8830 (rt=26.9021) [R_b1822p5_S23_SF607_24h_4HTA_Phos_R2.raw]	F002993.dat	39064.2	Gnl3 pS505	p01532	0
BOP1_MOUSE	Ribosome biogenesis protein BOP1 OS=Mus musculus GN=Bop1 PE=1 SV=1	TEEAGALAQDEYEEDSSDEEDIR	2 Phospho (ST)	1381	49.9253	2	x0000000000000000330000000	-0.26232	1.33019e-06	66.89	15	97	119	41	15781: Sum of 2 scans in range 18792 (rt=49.9253) to 18806 (rt=49.9569) [R_b1822p5_S12_SF622_96h_4HTA_Phos_R2.raw]	F002949.dat	8849.82	Bop1 pS112 pS113	p06741	0
IF5_MOUSE	Eukaryotic translation initiation factor 5 OS=Mus musculus GN=Eif5 PE=1 SV=1	EAEEESSGGEEEDEDENIEVVYSK	2 Phospho (ST)	1431.52	50.1697	2	x00000033000000000000000000	-0.406149	3.60001e-12	122.73	28	382	405	122.57	14926: Scan 18419 (rt=50.1697) [R_b1822p5_S20_SF604_24h_4HTA_Phos_R2.raw]	F002999.dat	9851.02	Eif5 pS387 pS388	p01176	0
SRRM1_MOUSE	Serine/arginine repetitive matrix protein 1 OS=Mus musculus GN=Srrm1 PE=1 SV=2	KVELSESEEDK	2 Phospho (ST)	726.781	18.1503	2	x0000030300000	-2.59241	0.00927455	25.95	3	457	467	24.96	1436: Scan 4328 (rt=18.1503) [R_b1822p5_S13_SF602_24h_ETH_Phos_R2.raw]	F002997.dat	5303.78	Srrm1 pS461 pS463	p03189	0.0436782
EP15R_MOUSE	Epidermal growth factor receptor substrate 15-like 1 OS=Mus musculus GN=Eps15l1 PE=1 SV=3	STPSHGSVSSLNSTGSLSPK	Phospho (ST)	670.645	28.8082	3	x0000000000000000003000	0.335505	0.0198999	28.25	1	238	257	9.3	7674: Scan 9822 (rt=28.8082) [R_b1822p5_S8_SF621_24h_4HTA_Phos_R2.raw]	F002941.dat	13978.6	Eps15l1 pS255	p06492	0.0591004
CJ088_MOUSE	Uncharacterized protein C10orf88 homolog OS=Mus musculus PE=2 SV=1	GPNSPPPGMPLR	Phospho (ST)	650.303	36.0323	2	x00003000000000	0.880959	0.000787936	39.9	14	420	431	39.9	9831: Scan 12566 (rt=36.0323) [R_b1822p5_S21_SF604_96h_4HTA_Phos_R1.raw]	F002990.dat	18193.6	pS423	p02245	0.00621891
MARCS_MOUSE	Myristoylated alanine-rich C-kinase substrate OS=Mus musculus GN=Marcks PE=1 SV=2	LSGFSFK	Phospho (ST)	433.198	46.3289	2	x000003000	-0.0196673	0.00165268	35.3	210	159	165	29.74	13766: Scan 16924 (rt=46.3289) [R_b1822p5_S21_SF604_96h_4HTA_Phos_R2.raw]	F002991.dat	264685	Marcks pS163	p03619	0.00621891
DDX21_MOUSE	Nucleolar RNA helicase 2 OS=Mus musculus GN=Ddx21 PE=1 SV=3	EIITEEPSEEEADMPKPK	Phospho (ST)	1076.48	38.5678	2	x00000000300000000000	0.123202	2.14877e-07	76.89	84	111	128	24.77	11454: Scan 14017 (rt=38.5678) [R_b1822p5_S8_SF621_24h_4HTA_Phos_R1.raw]	F002940.dat	94876.9	Ddx21 pS118	p01456	0
NKTR_MOUSE	NK-tumor recognition protein OS=Mus musculus GN=Nktr PE=1 SV=4	GEVVSPLANHR	Phospho (ST)	629.802	23.6091	2	x0000030000000	0.686235	8.45875e-05	49.27	6	1135	1145	49.27	5410: Sum of 2 scans in range 7425 (rt=23.6091) to 7433 (rt=23.6305) [R_b1822p5_S15_SF602_96h_4HTA_Phos_R1.raw]	F002975.dat	34768.6	Nktr pS1139	p02058	0.00369344
BCLF1_MOUSE	Bcl-2-associated transcription factor 1 OS=Mus musculus GN=Bclaf1 PE=1 SV=2	FHDSEGDDTEETEDYR	Phospho (ST)	675.573	25.408	3	x000030000000000000	-0.625589	3.85774e-05	48.53	71	392	407	11.14	6012: Scan 8187 (rt=25.408) [R_b1822p5_S23_SF607_24h_4HTA_Phos_R1.raw]	F002970.dat	117141	Bclaf1 pS395	p01861	0.00369344
LARP1_MOUSE	La-related protein 1 OS=Mus musculus GN=Larp1 PE=1 SV=3	ESPRPPAAAEAPAGSDGEDGGR	Phospho (ST)	725.31	23.3528	3	x000000000000000300000000	-0.86336	0.000242534	46.02	15	67	88	40.03	5244: Scan 7316 (rt=23.3528) [R_b1822p5_S23_SF607_24h_4HTA_Phos_R1.raw]	F002970.dat	17139.2	Larp1 pS81	p01704	0.00369344
NEDD4_MOUSE	E3 ubiquitin-protein ligase NEDD4 OS=Mus musculus GN=Nedd4 PE=1 SV=3	QISEDVDGPDNR	Gln->pyro-Glu (N-term Q); Phospho (ST)	704.275	39.5498	2	x10030000000000	0.00142193	0.00111947	36.09	64	307	318	36.09	11340: Scan 14157 (rt=39.5498) [R_b1822p5_S18_SF603_96h_4HTA_Phos_R1.raw]	F003000.dat	52928.2	Nedd4 pS309	p04296	0.00621891
PEA15_MOUSE	Astrocytic phosphoprotein PEA-15 OS=Mus musculus GN=Pea15 PE=1 SV=1	QPSEEEIIK	Phospho (ST)	576.764	29.7941	2	x00030000000	-0.0564476	0.00590962	30.38	107	114	122	30.38	7706: Scan 9999 (rt=29.7941) [R_b1822p5_S24_SF607_96h_4HTA_Phos_R1.raw]	F002994.dat	163911	Pea15 pS116	p04405	0.0352155
ING5_MOUSE	Inhibitor of growth protein 5 OS=Mus musculus GN=Ing5 PE=1 SV=1	MDGSDFESTGAR	Phospho (ST)	676.745	29.9678	2	x00003000000000	-0.600085	4.94362e-06	58.31	2	115	126	43.99	7826: Scan 10167 (rt=29.9678) [R_b1822p5_S10_SF622_24h_ETH_Phos_R2.raw]	F002945.dat	3310.26	Ing5 pS118	p03755	0
BMP2K_MOUSE	BMP-2-inducible protein kinase OS=Mus musculus GN=Bmp2k PE=1 SV=1	QNSVHGSFHSAETLR	Gln->pyro-Glu (N-term Q); Phospho (ST)	866.876	29.8505	2	x10030000000000000	-0.0635201	0.0220434	25.81	38	1085	1099	22.06	7423: Sum of 2 scans in range 9928 (rt=29.8505) to 9965 (rt=29.9414) [R_b1822p5_S3_SF619_96h_4HTA_Phos_R2.raw]	F002931.dat	35664.4	Bmp2k pS1087	p04382	0.0591004
SPTB2_MOUSE	Spectrin beta chain, non-erythrocytic 1 OS=Mus musculus GN=Sptbn1 PE=1 SV=2	ESSPVPSPTLDR	2 Phospho (ST)	722.792	36.567	2	x00030003000000	-0.01524	0.0118643	26.07	59	2162	2173	1.9	10217: Sum of 2 scans in range 12976 (rt=36.567) to 12979 (rt=36.5731) [R_b1822p5_S11_SF622_24h_4HTA_Phos_R2.raw]	F002947.dat	169644	Sptbn1 pS2164 pS2168	p01717	0.0591004
SMAG1_MOUSE	Protein Smaug homolog 1 OS=Mus musculus GN=Samd4a PE=1 SV=2	GFGQSNSLPTASSVGSGMGR	Phospho (ST)	988.93	44.3651	2	x0000000300000000000000	-1.27996	0.00127616	39.84	2	567	586	16.86	12633: Scan 15912 (rt=44.3651) [R_b1822p5_S22_SF607_24h_ETH_Phos_R1.raw]	F002992.dat	6641.73	Samd4a pS573	p02064	0.00598802
RHG31_MOUSE	Rho GTPase-activating protein 31 OS=Mus musculus GN=Arhgap31 PE=1 SV=1	RNSAPVSVSAVR	Phospho (ST)	441.558	25.5444	3	x00030000000000	-0.20656	0.000921852	39.19	50	1161	1172	24.37	6302: Scan 8359 (rt=25.5444) [R_b1822p5_S6_SF624_96h_4HTA_Phos_R2.raw]	F002937.dat	11360.9	Arhgap31 pS1163	p04775	0.00621891
CHSP1_MOUSE	Calcium-regulated heat stable protein 1 OS=Mus musculus GN=Carhsp1 PE=1 SV=1	DRSPSPLR	Phospho (ST)	504.238	16.735	2	x0003000000	-0.912109	0.0319248	26.42	62	29	36	13.2	2683: Scan 4471 (rt=16.735) [R_b1822p5_S23_SF607_24h_4HTA_Phos_R1.raw]	F002970.dat	147145	Carhsp1 pS31	p01021	0.0591004
SDPR_MOUSE	Serum deprivation-response protein OS=Mus musculus GN=Sdpr PE=1 SV=3	GNNSAVGSNADLTIEEDEEEEPVALQQAQQVR	2 Phospho (ST)	900.89	61.9465	4	x0000300030000000000000000000000000	-0.122238	3.92116e-05	56.28	40	356	387	0.01	19656: Scan 23476 (rt=61.9465) [R_b1822p5_S19_SF604_24h_ETH_Phos_R1.raw]	F002986.dat	17796.2	Sdpr pS359 pS363	p02210	0
SRC8_MOUSE	Src substrate cortactin OS=Mus musculus GN=Cttn PE=1 SV=2	KQTPPASPSPQPIEDRPPSSPIYEDAAPFK	Phospho (ST)	832.655	46.5643	4	x00000003000000000000000000000000	-0.0550114	0.0203642	28.51	27	399	428	1.64	13651: Scan 16938 (rt=46.5643) [R_b1822p5_S23_SF607_24h_4HTA_Phos_R1.raw]	F002970.dat	45643.7	Cttn pS405	p03119	0.0591004
PHF2_MOUSE	Lysine-specific demethylase PHF2 OS=Mus musculus GN=Phf2 PE=1 SV=2	DSDYVYPSLESDEDNPVFK	Phospho (ST)	766.983	63.7557	3	x000000000003000000000	0.49784	0.296766	15.67	2	866	884	6.43	19167: Scan 23606 (rt=63.7557) [R_b1822p5_S22_SF607_24h_ETH_Phos_R1.raw]	F002992.dat	2151.72	Phf2 pS876	p01035	0.0660522
BMP2K_MOUSE	BMP-2-inducible protein kinase OS=Mus musculus GN=Bmp2k PE=1 SV=1	RDSQSSNEFLTISDSK	Phospho (ST)	947.416	39.2369	2	x000300000000000000	0.568465	0.000119925	50.18	3	1008	1023	15.34	10763: Scan 13788 (rt=39.2369) [R_b1822p5_S22_SF607_24h_ETH_Phos_R1.raw]	F002992.dat	8470.1	Bmp2k pS1010	p04587	0
EP15R_MOUSE	Epidermal growth factor receptor substrate 15-like 1 OS=Mus musculus GN=Eps15l1 PE=1 SV=3	STPSHGSVSSLNSTGSLSPK	Phospho (ST)	1005.46	28.7889	2	x0000000000000000003000	-0.11449	0.00167805	38.79	4	238	257	9.29	7667: Scan 9814 (rt=28.7889) [R_b1822p5_S8_SF621_24h_4HTA_Phos_R2.raw]	F002941.dat	4736.86	Eps15l1 pS255	p06491	0.00621891
PO2F1_MOUSE	POU domain, class 2, transcription factor 1 OS=Mus musculus GN=Pou2f1 PE=2 SV=3	INPPSSGGTSSSPIK	Phospho (ST)	754.854	25.8233	2	x00000000000030000	-0.0212245	0.0212254	26	6	440	454	0	6535: Scan 8557 (rt=25.8233) [R_b1822p5_S7_SF621_24h_ETH_Phos_R2.raw]	F002939.dat	7275.31	Pou2f1 pS451	p02728	0.0591004
ATRX_MOUSE	Transcriptional regulator ATRX OS=Mus musculus GN=Atrx PE=1 SV=3	LTLSDGESGEEKPTKPK	2 Phospho (ST)	659.295	26.2043	3	x0000300030000000000	0.636501	0.00342282	34.95	1	1332	1348	11.42	6406: Scan 8567 (rt=26.2043) [R_b1822p5_S10_SF622_24h_ETH_Phos_R2.raw]	F002945.dat	20331.4	Atrx pS1335 pS1339	p03703	0.0352155
MACF1_MOUSE	Microtubule-actin cross-linking factor 1 OS=Mus musculus GN=Macf1 PE=1 SV=2	LNSQESDEEPQISDVPHISK	2 Phospho (ST)	804.673	44.7897	3	x0003003000000000000000	-0.0725842	0.00235547	36.81	77	3080	3099	32.65	13308: Scan 16357 (rt=44.7897) [R_b1822p5_S18_SF603_96h_4HTA_Phos_R1.raw]	F003000.dat	119464	Macf1 pS3082 pS3085	p03524	0.00621891
PLIN5_MOUSE	Perilipin-5 OS=Mus musculus GN=Plin5 PE=1 SV=1	LGSLSAR	Phospho (ST)	392.192	24.4376	2	x000300000	-0.531719	0.00167313	40.12	98	216	222	0.21	5812: Scan 7866 (rt=24.4376) [R_b1822p5_S12_SF622_96h_4HTA_Phos_R1.raw]	F002948.dat	20629.9	Plin5 pS218	p03382	0.00154321
TGFR2_MOUSE	TGF-beta receptor type-2 OS=Mus musculus GN=Tgfbr2 PE=1 SV=1	LGSSLAR	Phospho (ST)	392.192	24.4376	2	x000300000	-0.531719	0.00175602	39.91	49	375	381	13.28	5812: Scan 7866 (rt=24.4376) [R_b1822p5_S12_SF622_96h_4HTA_Phos_R1.raw]	F002948.dat	10314.9	Tgfbr2 pS377	p03389	0.00621891
TAOK2_MOUSE		LGLSASR	Phospho (ST)	392.192	24.4376	2	x000030000	-0.531719	0.0117362	31.66	48	1212	1218	0.22	5812: Scan 7866 (rt=24.4376) [R_b1822p5_S12_SF622_96h_4HTA_Phos_R1.raw]	F002948.dat	10314.9	TAOK2_MOUSE pS1215	p03374	0.0352155
AFAD_MOUSE	Afadin OS=Mus musculus GN=Mllt4 PE=1 SV=3	SSPNVANQPPSPGGK	2 Phospho (ST)	798.828	24.6316	2	x00300000000300000	-0.0695646	1.35161e-06	66.4	102	1172	1186	0	5872: Scan 7946 (rt=24.6316) [R_b1822p5_S12_SF622_96h_4HTA_Phos_R2.raw]	F002949.dat	51453.5	Mllt4 pS1173 pS1182	p06363	0
SDPR_MOUSE	Serum deprivation-response protein OS=Mus musculus GN=Sdpr PE=1 SV=3	GNNSAVGSNADLTIEEDEEEEPVALQQAQQVR	2 Phospho (ST)	1200.85	61.7838	3	x0000300000000300000000000000000000	0.0377827	1.82564e-10	109.6	192	356	387	10.43	18186: Scan 22606 (rt=61.7838) [R_b1822p5_S17_SF603_24h_4HTA_Phos_R1.raw]	F002982.dat	410821	Sdpr pS359 pT368	p02209	0
TB182_MOUSE	182 kDa tankyrase-1-binding protein OS=Mus musculus GN=Tnks1bp1 PE=1 SV=2	HSLGQEVIGIGGSQDESEVPVR	Phospho (ST)	791.709	45.138	3	x003000000000000000000000	-0.200244	0.0015637	38.57	38	795	816	38.57	11333: Scan 15166 (rt=45.138) [R_b1822p5_S14_SF602_24h_4HTA_Phos_R1.raw]	F002973.dat	54953.2	Tnks1bp1 pS796	p02550	0.00621891
SRRM1_MOUSE	Serine/arginine repetitive matrix protein 1 OS=Mus musculus GN=Srrm1 PE=1 SV=2	VSVSPGR	2 Phospho (ST)	861.329	35.6811	1	x003030000	-0.045332	0.0629193	17.81	3	426	432	15.89	10334: Scan 12782 (rt=35.6811) [R_b1822p5_S8_SF621_24h_4HTA_Phos_R1.raw]	F002940.dat	36171.2	Srrm1 pS427 pS429	p07448	0.0660522
AFAD_MOUSE	Afadin OS=Mus musculus GN=Mllt4 PE=1 SV=3	LFSQGQDVSDK	Phospho (ST)	652.281	36.5598	2	x0003000000000	-2.7239	0.00200183	34.62	14	1793	1803	29.01	10673: Sum of 2 scans in range 13158 (rt=36.5598) to 13228 (rt=36.7236) [R_b1822p5_S8_SF621_24h_4HTA_Phos_R1.raw]	F002940.dat	9881.81	Mllt4 pS1795	p03339	0.0244565
ARHG2_MOUSE	Rho guanine nucleotide exchange factor 2 OS=Mus musculus GN=Arhgef2 PE=1 SV=4	LQDSSDPDTGSEEEVSSR	Phospho (ST)	1009.4	21.1438	2	x00000300000000000000	0.0689218	0.092548	19.34	4	936	953	0	4554: Scan 6445 (rt=21.1438) [R_b1822p5_S6_SF624_96h_4HTA_Phos_R2.raw]	F002937.dat	4217.24	Arhgef2 pS940	p03565	0.0660522
SRRM1_MOUSE	Serine/arginine repetitive matrix protein 1 OS=Mus musculus GN=Srrm1 PE=1 SV=2	HRPSSPATPPPK	2 Phospho (ST)	477.88	13.4259	3	x00000300300000	0.0188731	0.00200902	35.39	61	397	408	3.66	1139: Scan 2913 (rt=13.4259) [R_b1822p5_S22_SF607_24h_ETH_Phos_R2.raw]	F002996.dat	176707	Srrm1 pS401 pT404	p02541	0.00621891
SSH1_MOUSE	Protein phosphatase Slingshot homolog 1 OS=Mus musculus GN=Ssh1 PE=1 SV=1	LGSLNFSTEDLSSEADTSTIADSQDAK	Phospho (ST)	961.42	58.2298	3	x00000000300000000000000000000	0.312018	0.0409515	25.71	14	974	1000	0	18052: Scan 21828 (rt=58.2298) [R_b1822p5_S18_SF603_96h_4HTA_Phos_R1.raw]	F003000.dat	5734.1	Ssh1 pT981	p03381	0.0591004
TMCC3_MOUSE	Transmembrane and coiled-coil domains protein 3 OS=Mus musculus GN=Tmcc3 PE=1 SV=2	FGSADNIAHLK	Phospho (ST)	626.79	33.6956	2	x0003000000000	-0.121448	0.00876759	28.53	26	214	224	28.53	9391: Sum of 2 scans in range 11792 (rt=33.6956) to 11804 (rt=33.7258) [R_b1822p5_S19_SF604_24h_ETH_Phos_R1.raw]	F002986.dat	19196.4	Tmcc3 pS216	p01853	0.0591004
SOX18_MOUSE	Transcription factor SOX-18 OS=Mus musculus GN=Sox18 PE=1 SV=3	SPPGYGAQDDPPSR	Phospho (ST)	762.313	24.9673	2	x0300000000000000	-0.302113	0.000608564	40.7	34	4	17	33.42	6136: Scan 8178 (rt=24.9673) [R_b1822p5_S8_SF621_24h_4HTA_Phos_R1.raw]	F002940.dat	10132.7	Sox18 pS4	p05889	0.00154321
PEAK1_MOUSE	Pseudopodium-enriched atypical kinase 1 OS=Mus musculus GN=Peak1 PE=1 SV=4	VCNGGISPGNPGNSK	Phospho (ST)	769.328	20.2599	2	x00000003000000000	0.274625	0.000387764	47.07	13	365	379	32.04	4057: Scan 6004 (rt=20.2599) [R_b1822p5_S20_SF604_24h_4HTA_Phos_R2.raw]	F002999.dat	8164.24	Peak1 pS371	p07136	0.00369344
CSKI2_MOUSE	Caskin-2 OS=Mus musculus GN=Caskin2 PE=1 SV=3	RLSSVSGSTEPPSLDGTSGPK	Phospho (ST)	1070	35.9689	2	x00030000000000000000000	-0.940137	0.000213367	48.17	19	872	892	5.66	10446: Scan 12906 (rt=35.9689) [R_b1822p5_S8_SF621_24h_4HTA_Phos_R1.raw]	F002940.dat	8120.75	Caskin2 pS874	p04766	0.00369344
K1671_MOUSE	Uncharacterized protein KIAA1671 OS=Mus musculus GN=Kiaa1671 PE=2 SV=1	RDESDEEPPR	Phospho (ST)	655.256	12.7344	2	x000030000000	-0.502867	0.0260692	25.57	2	202	211	25.57	840: Scan 2585 (rt=12.7344) [R_b1822p5_S17_SF603_24h_4HTA_Phos_R2.raw]	F002983.dat	9181.32	Kiaa1671 pS205	p04571	0.0591004
RERE_MOUSE	Arginine-glutamic acid dipeptide repeats protein OS=Mus musculus GN=Rere PE=1 SV=3	EKVASDTEDTDR	Phospho (ST)	723.294	12.8355	2	x00000300000000	-1.02176	0.00500726	35.27	9	652	663	19.04	1129: Scan 2802 (rt=12.8355) [R_b1822p5_S11_SF622_24h_4HTA_Phos_R1.raw]	F002946.dat	9889.6	Rere pS656	p01499	0.00598802
PTN12_MOUSE	Tyrosine-protein phosphatase non-receptor type 12 OS=Mus musculus GN=Ptpn12 PE=1 SV=3	QDSPPPKPPR	Gln->pyro-Glu (N-term Q); Phospho (ST)	591.271	21.1497	2	x100300000000	0.221935	0.0198073	29.1	5	329	338	26.09	4473: Scan 6423 (rt=21.1497) [R_b1822p5_S12_SF622_96h_4HTA_Phos_R2.raw]	F002949.dat	6667.5	Ptpn12 pS331	p04202	0.0591004
TBKB1_MOUSE	TANK-binding kinase 1-binding protein 1 OS=Mus musculus GN=Tbkbp1 PE=1 SV=1	SPASPSCPSPVPQR	Phospho (ST)	773.841	24.7729	2	x0300000000000000	0.129394	0.00261489	34.99	15	385	398	12.34	5823: Scan 7937 (rt=24.7729) [R_b1822p5_S17_SF603_24h_4HTA_Phos_R1.raw]	F002982.dat	8071.64	Tbkbp1 pS385	p05762	0.0352155
IPP2_MOUSE	Protein phosphatase inhibitor 2 OS=Mus musculus GN=Ppp1r2 PE=1 SV=3	TREQESSGEEDNDLSPEER	Phospho (ST)	1143.95	21.6237	2	x000000030000000000000	-0.886744	0.0266711	25.33	1	117	135	0	4703: Scan 6642 (rt=21.6237) [R_b1822p5_S18_SF603_96h_4HTA_Phos_R1.raw]	F003000.dat	8241.98	Ppp1r2 pS123	p06974	0.0591004
DNLI1_MOUSE	DNA ligase 1 OS=Mus musculus GN=Lig1 PE=1 SV=2	VAQVLSCEGEDEDEAPGTPK	Phospho (ST)	1105.96	45.3057	2	x0000000000000000003000	0.286437	0.177171	17.93	6	60	79	17.93	14086: Scan 16896 (rt=45.3057) [R_b1822p5_S9_SF621_96h_4HTA_Phos_R2.raw]	F002943.dat	4930.14	Lig1 pT77	p07126	0.0660522
CND1_MOUSE	Condensin complex subunit 1 OS=Mus musculus GN=Ncapd2 PE=1 SV=2	RTTPIR	Phospho (ST)	412.213	10.5623	2	x00030000	-0.482727	0.0077225	27.75	1	1378	1383	4.64	141: Scan 1929 (rt=10.5623) [R_b1822p5_S13_SF602_24h_ETH_Phos_R2.raw]	F002997.dat	5208.87	Ncapd2 pT1380	p04979	0.0591004
CD11B_MOUSE	Cyclin-dependent kinase 11B OS=Mus musculus GN=Cdk11b PE=1 SV=2	GTSPRPPEGGLGYSQLGDDDLK	2 Phospho (ST)	807.013	49.2097	3	x003300000000000000000000	0.0421834	0.000283282	46.97	5	739	760	16.53	14438: Scan 17936 (rt=49.2097) [R_b1822p5_S22_SF607_24h_ETH_Phos_R2.raw]	F002996.dat	3758.06	Cdk11b pT740 pS741	p02427	0.00369344
ETV6_MOUSE	Transcription factor ETV6 OS=Mus musculus GN=Etv6 PE=1 SV=1	SPLDNMSR	Phospho (ST)	500.203	23.6558	2	x0300000000	-0.153247	0.00151408	33.25	31	205	212	31.95	5366: Scan 7448 (rt=23.6558) [R_b1822p5_S23_SF607_24h_4HTA_Phos_R1.raw]	F002970.dat	86853.3	Etv6 pS205	p05845	0.0352155
PRKRA_MOUSE	Interferon-inducible double-stranded RNA-dependent protein kinase activator A OS=Mus musculus GN=Prkra PE=1 SV=1	EDSGTFSLGK	Phospho (ST)	560.732	34.9519	2	x000003000000	-0.0929029	6.01434e-05	49.69	69	16	25	6.27	9547: Scan 12126 (rt=34.9519) [R_b1822p5_S24_SF607_96h_4HTA_Phos_R1.raw]	F002994.dat	8741.36	Prkra pT20	p01261	0.00369344
IF2P_MOUSE	Eukaryotic translation initiation factor 5B OS=Mus musculus GN=Eif5b PE=1 SV=2	KTSFDENDSEELEDKDSK	2 Phospho (ST)	759.29	24.2654	3	x00030000030000000000	-0.185068	0.000853879	38.05	14	106	123	5.63	5721: Scan 7773 (rt=24.2654) [R_b1822p5_S18_SF603_96h_4HTA_Phos_R1.raw]	F003000.dat	13542	Eif5b pS108 pS114	p03170	0.00621891
DAB2P_MOUSE	Disabled homolog 2-interacting protein OS=Mus musculus GN=Dab2ip PE=1 SV=1	GDSPELKPR	Phospho (ST)	539.751	29.6135	2	x00030000000	-0.0900244	0.14217	15.59	12	976	984	15.59	8014: Scan 10227 (rt=29.6135) [R_b1822p5_S9_SF621_96h_4HTA_Phos_R1.raw]	F002942.dat	26423.4	Dab2ip pS978	p02013	0.0660522
MACF1_MOUSE	Microtubule-actin cross-linking factor 1 OS=Mus musculus GN=Macf1 PE=1 SV=2	LNSQESDEEPQISDVPHISK	2 Phospho (ST)	1206.5	44.7941	2	x0003003000000000000000	-0.16964	3.484e-06	65.11	58	3080	3099	26.15	13310: Scan 16359 (rt=44.7941) [R_b1822p5_S18_SF603_96h_4HTA_Phos_R1.raw]	F003000.dat	39949.1	Macf1 pS3082 pS3085	p03523	0
GRDN_MOUSE	Girdin OS=Mus musculus GN=Ccdc88a PE=1 SV=2	SSSQENLLDEVMK	Oxidation (M); Phospho (ST)	788.332	44.0562	2	x000300000000200	-3.22612	0.00123171	37.42	1	1702	1714	0	11047: Scan 14787 (rt=44.0562) [R_b1822p5_S14_SF602_24h_4HTA_Phos_R1.raw]	F002973.dat	3401.68	Ccdc88a pS1704	p06436	0
OTUB1_MOUSE	Ubiquitin thioesterase OTUB1 OS=Mus musculus GN=Otub1 PE=1 SV=2	QEPLGSDSEGVNCLAYDEAIMAQQDR	Phospho (ST)	992.75	63.7045	3	x0000000030000000000000000000	-0.278298	0.00122985	40.34	11	11	36	0	19367: Scan 23660 (rt=63.7045) [R_b1822p5_S24_SF607_96h_4HTA_Phos_R1.raw]	F002994.dat	4031.12	Otub1 pS18	p04225	0.00154321
TEBP_MOUSE	Prostaglandin E synthase 3 OS=Mus musculus GN=Ptges3 PE=1 SV=1	FSEMMDHMGGDEDVDLPEVDGADDDSQDSDDEKMPDLE	Oxidation (M); 2 Phospho (ST)	1102.39	72.5872	4	x0000000020000000000000000030030000000000	0.0867093	0.00310067	31.16	63	123	160	5.36	24419: Scan 28348 (rt=72.5872) [R_b1822p5_S12_SF622_96h_4HTA_Phos_R2.raw]	F002949.dat	61598	Ptges3 pS148 pS151	p01912	0.0352155
1433E_MOUSE	14-3-3 protein epsilon OS=Mus musculus GN=Ywhae PE=1 SV=1	AAFDDAIAELDTLSEESYK	Phospho (ST)	1084.47	68.3968	2	x000000000000003000000	0.0475328	0.00929742	30.75	16	197	215	6.54	20733: Sum of 2 scans in range 25404 (rt=68.3968) to 25411 (rt=68.4145) [R_b1822p5_S21_SF604_96h_4HTA_Phos_R2.raw]	F002991.dat	10111	Ywhae pS210	p00019	0.0352155
GFPT1_MOUSE	Glutamine--fructose-6-phosphate aminotransferase [isomerizing] 1 OS=Mus musculus GN=Gfpt1 PE=1 SV=3	VDSTTCLFPVEEK	Phospho (ST)	802.851	52.5717	2	x000300000000000	-1.04073	5.99127e-08	81.62	4	257	269	14.62	17024: Scan 19991 (rt=52.5717) [R_b1822p5_S8_SF621_24h_4HTA_Phos_R2.raw]	F002941.dat	18245.8	Gfpt1 pS259	p07158	0
SO4A1_MOUSE	Solute carrier organic anion transporter family member 4A1 OS=Mus musculus GN=Slco4a1 PE=1 SV=2	ASPASLR	Phospho (ST)	391.184	18.9648	2	x003000000	-0.897031	0.0154634	28.36	3	38	44	24.63	3604: Scan 5466 (rt=18.9648) [R_b1822p5_S12_SF622_96h_4HTA_Phos_R2.raw]	F002949.dat	9614.82	Slco4a1 pS39	p00550	0.0591004
ARHG2_MOUSE	Rho guanine nucleotide exchange factor 2 OS=Mus musculus GN=Arhgef2 PE=1 SV=4	SVSTTNIAGHFNDESPLGLR	Phospho (ST)	732.344	53.8681	3	x0003000000000000000000	-0.0897901	2.66853e-08	86.91	42	149	168	2.4	17452: Scan 20554 (rt=53.8681) [R_b1822p5_S8_SF621_24h_4HTA_Phos_R1.raw]	F002940.dat	17618.4	Arhgef2 pS151	p06602	0
HS90B_MOUSE	Heat shock protein HSP 90-beta OS=Mus musculus GN=Hsp90ab1 PE=1 SV=3	EKEISDDEAEEEKGEK	Phospho (ST)	972.901	17.8068	2	x000003000000000000	-1.41682	0.000142054	47.64	3	222	237	47.64	3319: Scan 5079 (rt=17.8068) [R_b1822p5_S9_SF621_96h_4HTA_Phos_R2.raw]	F002943.dat	31046.8	Hsp90ab1 pS226	p01476	0.00490196
CHAP1_MOUSE	Chromosome alignment-maintaining phosphoprotein 1 OS=Mus musculus GN=Champ1 PE=1 SV=1	GQESSSDQEQVDVESIDFSK	2 Phospho (ST)	791.974	56.34	3	x0000033000000000000000	0.0585783	0.0129194	28.43	12	638	657	0	17399: Scan 21070 (rt=56.34) [R_b1822p5_S18_SF603_96h_4HTA_Phos_R1.raw]	F003000.dat	3770.59	Champ1 pS642 pS643	p02285	0.0591004
FAM21_MOUSE	WASH complex subunit FAM21 OS=Mus musculus GN=Fam21 PE=1 SV=1	AGNSDSEEDDANERVDLILEPK	2 Phospho (ST)	859.354	60.2365	3	x000030300000000000000000	-0.605817	2.54042e-06	66.52	31	154	175	66.52	19847: Scan 23193 (rt=60.2365) [R_b1822p5_S12_SF622_96h_4HTA_Phos_R2.raw]	F002949.dat	26533.7	Fam21 pS157 pS159	p00240	0
RAGP1_MOUSE	Ran GTPase-activating protein 1 OS=Mus musculus GN=Rangap1 PE=1 SV=2	ILDPNSGEPAPVLSSPTPTDLSTFLSFPSPEK	Phospho (ST)	1140.89	86.0687	3	x0000000000000000030000000000000000	-0.0222245	9.58733e-05	50.79	31	416	447	0.77	27551: Scan 32894 (rt=86.0687) [R_b1822p5_S7_SF621_24h_ETH_Phos_R2.raw]	F002939.dat	27467.1	Rangap1 pT432	p02703	0
HDAC1_MOUSE	Histone deacetylase 1 OS=Mus musculus GN=Hdac1 PE=1 SV=1	MLPHAPGVQMQAIPEDAIPEESGDEDEEDPDKR	Phospho (ST)	932.156	53.2823	4	x00000000000000000000003000000000000	-0.0488644	4.73981e-05	55.27	77	372	404	55.27	17225: Scan 20269 (rt=53.2823) [R_b1822p5_S7_SF621_24h_ETH_Phos_R1.raw]	F002938.dat	195978	Hdac1 pS393	p03802	0
AKA12_MOUSE	A-kinase anchor protein 12 OS=Mus musculus GN=Akap12 PE=1 SV=1	QEQAAVEDSGPGEINEDDPDVPAVVPLSEYDAVER	Phospho (ST)	1273.9	78.6038	3	x0000000003000000000000000000000000000	0.21133	0.00605335	34.51	28	803	837	34.51	20011: Scan 26715 (rt=78.6038) [R_b1822p5_S24_SF607_96h_4HTA_Phos_R2.raw]	F002995.dat	12554.3	Akap12 pS811	p04227	0.0352155
NOP58_MOUSE	Nucleolar protein 58 OS=Mus musculus GN=Nop58 PE=1 SV=1	EEPLSEEEPCTSTAVPSPEK	Phospho (ST)	1148.48	41.2596	2	x0000030000000000000000	-0.205233	2.49301e-08	86.14	83	505	524	58.94	12492: Scan 15166 (rt=41.2596) [R_b1822p5_S9_SF621_96h_4HTA_Phos_R2.raw]	F002943.dat	60730.8	Nop58 pS509	p01332	0
DCP1A_MOUSE	mRNA-decapping enzyme 1A OS=Mus musculus GN=Dcp1a PE=1 SV=1	QKSPLLNQPVPELSHSSLVASQSPFR	Gln->pyro-Glu (N-term Q); Phospho (ST)	970.493	63.6802	3	x1003000000000000000000000000	-0.0508862	1.62128e-05	57.17	37	370	395	36.29	21169: Scan 24650 (rt=63.6802) [R_b1822p5_S12_SF622_96h_4HTA_Phos_R2.raw]	F002949.dat	16506.4	Dcp1a pS372	p04332	0
FND3B_MOUSE	Fibronectin type III domain-containing protein 3B OS=Mus musculus GN=Fndc3b PE=1 SV=1	SSDSDLQEYELEVK	Phospho (ST)	861.361	48.1875	2	x0030000000000000	-0.729351	4.68106e-08	85.98	1	260	273	0	14065: Scan 17513 (rt=48.1875) [R_b1822p5_S22_SF607_24h_ETH_Phos_R1.raw]	F002992.dat	5137.43	Fndc3b pS261	p06298	0
HDAC1_MOUSE	Histone deacetylase 1 OS=Mus musculus GN=Hdac1 PE=1 SV=1	IACEEEFSDSDEEGEGGR	2 Phospho (ST)	725.908	33.6485	3	x00000000303000000000	0.0294293	0.0465623	16.22	18	414	431	16.22	9000: Sum of 2 scans in range 11582 (rt=33.6485) to 11633 (rt=33.7719) [R_b1822p5_S16_SF603_24h_ETH_Phos_R2.raw]	F002978.dat	11992.1	Hdac1 pS421 pS423	p02592	0.0660522
LARP4_MOUSE	La-related protein 4 OS=Mus musculus GN=Larp4 PE=2 SV=2	VSCPVPAEDGQTDCTSAPLSISPSPPCTAEPPVLSTTQQEQDQMEDSAVPK	Phospho (ST)	1380.61	62.9547	4	x00000000000000000000000030000000000000000000000000000	-1.17588	0.000690342	44.15	28	517	567	0	19240: Scan 23444 (rt=62.9547) [R_b1822p5_S21_SF604_96h_4HTA_Phos_R1.raw]	F002990.dat	15876.6	Larp4 pS540	p07397	0.00823045
TMF1_MOUSE	TATA element modulatory factor OS=Mus musculus GN=Tmf1 PE=1 SV=2	SATPVNCDQPDILASPTAGSGGHSASGPATEQCEAVENQPK	Phospho (ST)	1054.71	40.9337	4	x0003000000000000000000000000000000000000000	-0.596705	0.00332103	37.34	5	397	437	0	11717: Scan 14711 (rt=40.9337) [R_b1822p5_S1_SF619_24h_ETH_Phos_R1.raw]	F002926.dat	5596.28	Tmf1 pT399	p05135	0.00621891
SRBS2_MOUSE	Sorbin and SH3 domain-containing protein 2 OS=Mus musculus GN=Sorbs2 PE=1 SV=2	VQSSPNLLAAGR	Phospho (ST)	646.822	36.1202	2	x00030000000000	-0.783508	0.000115673	48.06	3	25	36	13.66	9482: Scan 12356 (rt=36.1202) [R_b1822p5_S24_SF607_96h_4HTA_Phos_R2.raw]	F002995.dat	7375.24	Sorbs2 pS27	p07382	0.00369344
STRN_MOUSE	Striatin OS=Mus musculus GN=Strn PE=1 SV=2	FLESAAADVSDEDEDEDTDGR	Phospho (ST)	789.301	40.3126	3	x00000000003000000000000	-0.0448227	7.30928e-06	58.92	44	236	256	20.4	12150: Sum of 2 scans in range 14739 (rt=40.3126) to 14766 (rt=40.3748) [R_b1822p5_S7_SF621_24h_ETH_Phos_R1.raw]	F002938.dat	37751.4	Strn pS245	p01874	0
SC31A_MOUSE	Protein transport protein Sec31A OS=Mus musculus GN=Sec31a PE=1 SV=2	DSDQVAQSDGEESPAAEEQLLGER	Phospho (ST)	880.703	52.3068	3	x00000000300000000000000000	0.0166724	2.22176e-05	57.14	30	519	542	0.96	16753: Scan 19809 (rt=52.3068) [R_b1822p5_S12_SF622_96h_4HTA_Phos_R1.raw]	F002948.dat	54306.9	Sec31a pS526	p01033	0
NPM_MOUSE	Nucleophosmin OS=Mus musculus GN=Npm1 PE=1 SV=1	DELHIVEAEAMNYEGSPIK	Phospho (ST)	742.334	62.1661	3	x000000000000000030000	-0.0310255	3.67594e-07	75.96	128	55	73	28.09	20631: Scan 24017 (rt=62.1661) [R_b1822p5_S7_SF621_24h_ETH_Phos_R1.raw]	F002938.dat	125875	Npm1 pS70	p00812	0
TRM1_MOUSE	tRNA (guanine(26)-N(2))-dimethyltransferase OS=Mus musculus GN=Trmt1 PE=1 SV=2	KAQKPPSPPAMENGTR	Phospho (ST)	596.954	50.4541	3	x000000030000000000	-0.0592895	0.137832	18.88	3	29	44	17.02	16130: Scan 19070 (rt=50.4541) [R_b1822p5_S7_SF621_24h_ETH_Phos_R1.raw]	F002938.dat	7614.76	Trmt1 pS35	p02864	0.0660522
RHG31_MOUSE	Rho GTPase-activating protein 31 OS=Mus musculus GN=Arhgap31 PE=1 SV=1	TTGNSHWTLEAPFSSSCANLETER	Phospho (ST)	925.729	56.2385	3	x00000000000000003000000000	0.241514	0.00468671	34.89	1	946	969	6.78	18382: Scan 21525 (rt=56.2385) [R_b1822p5_S7_SF621_24h_ETH_Phos_R1.raw]	F002938.dat	3574.15	Arhgap31 pS961	p07053	0.0352155
PERQ1_MOUSE	PERQ amino acid-rich with GYF domain-containing protein 1 OS=Mus musculus GN=Gigyf1 PE=1 SV=2	GLSLSPR	Phospho (ST)	405.201	32.1695	2	x000003000	0.035874	0.00196746	37.63	54	404	410	13.97	8828: Scan 11191 (rt=32.1695) [R_b1822p5_S12_SF622_96h_4HTA_Phos_R1.raw]	F002948.dat	6572.44	Gigyf1 pS408	p02176	0.00621891
CE030_MOUSE	UNC119-binding protein C5orf30 homolog OS=Mus musculus GN=D1Ertd622e PE=2 SV=1	SLDYLNLDK	Phospho (ST)	580.766	53.3221	2	x03000000000	-0.622674	0.0145064	26.48	1	167	175	17.61	17235: Scan 20322 (rt=53.3221) [R_b1822p5_S8_SF621_24h_4HTA_Phos_R1.raw]	F002940.dat	647.43	D1Ertd622e pS167	p05555	0.0591004
NELFE_MOUSE	Negative elongation factor E OS=Mus musculus GN=Nelfe PE=1 SV=2	SVWGSLAVQNSPK	Phospho (ST)	726.849	48.416	2	x000000000003000	-0.410559	0.0113353	29.21	10	347	359	21.45	14137: Scan 17601 (rt=48.416) [R_b1822p5_S22_SF607_24h_ETH_Phos_R2.raw]	F002996.dat	2717.8	Nelfe pS357	p06616	0.0591004
IF5_MOUSE	Eukaryotic translation initiation factor 5 OS=Mus musculus GN=Eif5 PE=1 SV=1	EAEEESSGGEEEDEDENIEVVYSK	2 Phospho (ST)	954.684	53.4475	3	x00000033000000000000000000	-0.579514	4.70223e-11	111.57	51	382	405	111.57	17201: Scan 20294 (rt=53.4475) [R_b1822p5_S12_SF622_96h_4HTA_Phos_R1.raw]	F002948.dat	42433.3	Eif5 pS387 pS388	p01177	0
EDC4_MOUSE	Enhancer of mRNA-decapping protein 4 OS=Mus musculus GN=Edc4 PE=1 SV=2	GPGQVSTAASALSLDLQEVEPLGLPQASPSR	Phospho (ST)	789.647	81.4869	4	x000000000000000000000000000030000	-0.222535	0.000189781	47.45	20	700	730	6.24	27273: Scan 31835 (rt=81.4869) [R_b1822p5_S12_SF622_96h_4HTA_Phos_R2.raw]	F002949.dat	18240.4	Edc4 pS727	p02237	0.00369344
SRRM2_MOUSE	Serine/arginine repetitive matrix protein 2 OS=Mus musculus GN=Srrm2 PE=1 SV=3	SEQPLSQVLPSLSPEHK	Phospho (ST)	652.655	51.0361	3	x0000000000000300000	-0.0061383	0.000624597	42.13	73	1204	1220	14.06	15608: Scan 18954 (rt=51.0361) [R_b1822p5_S18_SF603_96h_4HTA_Phos_R1.raw]	F003000.dat	204719	Srrm2 pS1216	p05260	0.00154321
HIRP3_MOUSE	HIRA-interacting protein 3 OS=Mus musculus GN=Hirip3 PE=1 SV=1	MGLEESSEGEAEGSVR	2 Phospho (ST)	913.833	39.5989	2	x000000330000000000	0.0635391	1.04e-07	75.57	68	147	162	63.17	11359: Scan 14178 (rt=39.5989) [R_b1822p5_S18_SF603_96h_4HTA_Phos_R1.raw]	F003000.dat	20718	Hirip3 pS152 pS153	p03783	0
DC1L1_MOUSE	Cytoplasmic dynein 1 light intermediate chain 1 OS=Mus musculus GN=Dync1li1 PE=1 SV=1	DFQEYVEPGEDFPASPQRR	Phospho (ST)	783.006	51.5559	3	x000000000000000300000	-0.0255755	0.000717646	42.41	45	193	211	42.41	15950: Scan 19337 (rt=51.5559) [R_b1822p5_S11_SF622_24h_4HTA_Phos_R2.raw]	F002947.dat	61508.1	Dync1li1 pS207	p00839	0.00154321
MON1A_MOUSE	Vacuolar fusion protein MON1 homolog A OS=Mus musculus GN=Mon1a PE=1 SV=3	SYEDLTELEDR	Phospho (ST)	725.291	49.0318	2	x0300000000000	-0.0227811	2.12322e-07	77.28	12	56	66	11.81	15572: Scan 18463 (rt=49.0318) [R_b1822p5_S7_SF621_24h_ETH_Phos_R1.raw]	F002938.dat	4753.35	Mon1a pS56	p06621	0
EDC4_MOUSE	Enhancer of mRNA-decapping protein 4 OS=Mus musculus GN=Edc4 PE=1 SV=2	TRSPDVISSASTALSQDIPEIASEALSR	Phospho (ST)	994.49	79.4656	3	x000300000000000000000000000000	0.280831	1.14919e-08	89.81	48	731	758	2.26	26219: Scan 30876 (rt=79.4656) [R_b1822p5_S9_SF621_96h_4HTA_Phos_R1.raw]	F002942.dat	59420.8	Edc4 pS733	p06982	0
SLU7_MOUSE	Pre-mRNA-splicing factor SLU7 OS=Mus musculus GN=Slu7 PE=1 SV=1	DHNSEDEDEDKYADDIDMPGQNFDSK	Phospho (Y)	1037.06	43.5021	3	x0000000000004000000000000000	-0.059521	2.04015e-06	65.74	2	232	257	0.38	12490: Scan 15654 (rt=43.5021) [R_b1822p5_S20_SF604_24h_4HTA_Phos_R2.raw]	F002999.dat	8618.95	Slu7 pY243	p00869	0
NCOA2_MOUSE	Nuclear receptor coactivator 2 OS=Mus musculus GN=Ncoa2 PE=1 SV=3	LLQDSSSPVDLAK	Phospho (ST)	726.853	40.9792	2	x000000030000000	-0.664054	0.0254239	25.49	11	693	705	3.74	12429: Scan 15043 (rt=40.9792) [R_b1822p5_S7_SF621_24h_ETH_Phos_R2.raw]	F002939.dat	4058.24	Ncoa2 pS699	p03491	0.0591004
SLU7_MOUSE	Pre-mRNA-splicing factor SLU7 OS=Mus musculus GN=Slu7 PE=1 SV=1	DHNSEDEDEDKYADDIDMPGQNFDSK	Phospho (ST)	1037.06	43.5749	3	x0000300000000000000000000000	-0.831686	0.0179185	26.36	21	232	257	4.07	12558: Scan 15701 (rt=43.5749) [R_b1822p5_S23_SF607_24h_4HTA_Phos_R1.raw]	F002970.dat	11914.2	Slu7 pS235	p00868	0.0591004
NCOR2_MOUSE	Nuclear receptor corepressor 2 OS=Mus musculus GN=Ncor2 PE=1 SV=3	LEPVSPPSPPHADPELELAPSR	2 Phospho (ST)	832.381	56.0671	3	x000003003000000000000000	-0.0092217	0.000100465	52.22	99	145	166	52.2	16982: Scan 20785 (rt=56.0671) [R_b1822p5_S23_SF607_24h_4HTA_Phos_R1.raw]	F002970.dat	86490.2	Ncor2 pS149 pS152	p03317	0
CUL4B_MOUSE	Cullin-4B OS=Mus musculus GN=Cul4b PE=1 SV=1	EDFDSTSSSSTPPQPR	Phospho (ST)	909.366	27.8854	2	x000000000003000000	0.427695	7.80744e-05	49.4	7	130	145	10.48	7338: Scan 9482 (rt=27.8854) [R_b1822p5_S9_SF621_96h_4HTA_Phos_R1.raw]	F002942.dat	10384.1	Cul4b pT140	p01233	0.00369344
ZCH18_MOUSE	Zinc finger CCCH domain-containing protein 18 OS=Mus musculus GN=Zc3h18 PE=1 SV=1	KRPLSPQSK	Phospho (ST)	560.798	12.4465	2	x00000300000	0.146483	0.00231416	33.68	22	884	892	19.07	976: Scan 2623 (rt=12.4465) [R_b1822p5_S11_SF622_24h_4HTA_Phos_R2.raw]	F002947.dat	6270.77	Zc3h18 pS888	p03129	0.0352155
NAF1_MOUSE	H/ACA ribonucleoprotein complex non-core subunit NAF1 OS=Mus musculus GN=Naf1 PE=1 SV=2	NDQEPPPEVLDFSDDEKEK	Phospho (ST)	770.993	45.7423	3	x000000000000030000000	-0.326846	8.28756e-06	61.19	78	296	314	61.19	14300: Scan 17077 (rt=45.7423) [R_b1822p5_S7_SF621_24h_ETH_Phos_R2.raw]	F002939.dat	41776	Naf1 pS308	p03876	0
LRRF1_MOUSE	Leucine-rich repeat flightless-interacting protein 1 OS=Mus musculus GN=Lrrfip1 PE=1 SV=2	RGSGDTSISMDTEASIR	Phospho (ST)	621.605	36.4304	3	x0003000000000000000	-0.140725	0.000560083	42.75	17	86	102	2.69	10630: Scan 13082 (rt=36.4304) [R_b1822p5_S7_SF621_24h_ETH_Phos_R1.raw]	F002938.dat	3483.62	Lrrfip1 pS88	p04667	0.00154321
RNH2A_MOUSE	Ribonuclease H2 subunit A OS=Mus musculus GN=Rnaseh2a PE=1 SV=2	EAEDVIWEDSEAEEDPERPGK	Phospho (ST)	837.349	43.9827	3	x00000000003000000000000	-1.6082	0.0424956	26.4	3	249	269	26.4	13618: Scan 16373 (rt=43.9827) [R_b1822p5_S9_SF621_96h_4HTA_Phos_R1.raw]	F002942.dat	8483.15	Rnaseh2a pS258	p01175	0.0436782
PRP4B_MOUSE	Serine/threonine-protein kinase PRP4 homolog OS=Mus musculus GN=Prpf4b PE=1 SV=3	LCDFGSASHVADNDITPYLVSR	Phospho (ST)	839.71	55.4537	3	x000000000000000000000300	1.05838	0.000160372	49.41	1	832	853	0	17465: Scan 20992 (rt=55.4537) [R_b1822p5_S11_SF622_24h_4HTA_Phos_R2.raw]	F002947.dat	8519.66	Prpf4b pS852	p03256	0.00490196
LARP1_MOUSE	La-related protein 1 OS=Mus musculus GN=Larp1 PE=1 SV=3	SLPTTVPESPNYR	2 Phospho (ST)	810.84	45.209	2	x030000000300000	-1.92448	0.00835168	28.81	64	743	755	11.93	13158: Scan 16378 (rt=45.209) [R_b1822p5_S23_SF607_24h_4HTA_Phos_R1.raw]	F002970.dat	37660.7	Larp1 pS743 pS751	p05614	0.0436782
PRP4B_MOUSE	Serine/threonine-protein kinase PRP4 homolog OS=Mus musculus GN=Prpf4b PE=1 SV=3	LCDFGSASHVADNDITPYLVSR	Phospho (Y)	839.712	57.103	3	x000000000000000000400000	-0.122014	1.21585e-07	80.55	18	832	853	16.55	18610: Scan 21860 (rt=57.103) [R_b1822p5_S12_SF622_96h_4HTA_Phos_R2.raw]	F002949.dat	19472.4	Prpf4b pY849	p03257	0
STRN3_MOUSE	Striatin-3 OS=Mus musculus GN=Strn3 PE=1 SV=1	NLEQILNGGESPK	Phospho (ST)	739.85	49.7665	2	x000000000003000	-2.70898	0.000837609	40.36	54	219	231	27.8	15065: Scan 18369 (rt=49.7665) [R_b1822p5_S21_SF604_96h_4HTA_Phos_R2.raw]	F002991.dat	17155.2	Strn3 pS229	p03954	0.00823045
CA131_MOUSE	Uncharacterized protein C1orf131 homolog OS=Mus musculus PE=2 SV=1	LREELQSAPAAPSEVPVTTAVSLSPPK	Phospho (ST)	952.159	52.761	3	x00000000000000000000000030000	-0.0515165	0.00308483	33.8	32	83	109	0.46	16196: Scan 19646 (rt=52.761) [R_b1822p5_S18_SF603_96h_4HTA_Phos_R1.raw]	F003000.dat	10383.6	pS106	p03595	0.0352155
LS14A_MOUSE	Protein LSM14 homolog A OS=Mus musculus GN=Lsm14a PE=1 SV=1	SSPQLDPLRK	Phospho (ST)	610.807	29.0356	2	x003000000000	-0.0393573	0.00698648	30.07	80	182	191	0	7274: Scan 9679 (rt=29.0356) [R_b1822p5_S23_SF607_24h_4HTA_Phos_R1.raw]	F002970.dat	180934	Lsm14a pS183	p06375	0.0352155
HUWE1_MOUSE	E3 ubiquitin-protein ligase HUWE1 OS=Mus musculus GN=Huwe1 PE=1 SV=5	REESPMDVDQPSPSAQDTQSIVISDGTPQGEK	Phospho (ST)	1170.18	46.5751	3	x0000000000003000000000000000000000	-1.59485	0.000331037	47.39	4	3807	3838	7.74	14642: Sum of 2 scans in range 17426 (rt=46.5751) to 17531 (rt=46.818) [R_b1822p5_S8_SF621_24h_4HTA_Phos_R2.raw]	F002941.dat	6617	Huwe1 pS3818	p04604	0.00490196
UBP8_MOUSE	Ubiquitin carboxyl-terminal hydrolase 8 OS=Mus musculus GN=Usp8 PE=1 SV=2	SYSSPDITQALQEEEKR	Phospho (ST)	687.644	44.5754	3	x0003000000000000000	-0.0703914	0.0123225	29.7	11	678	694	1.59	12912: Scan 16088 (rt=44.5754) [R_b1822p5_S16_SF603_24h_ETH_Phos_R1.raw]	F002977.dat	11112.3	Usp8 pS680	p06646	0.0591004
SRF_MOUSE	Serum response factor OS=Mus musculus GN=Srf PE=1 SV=1	ALIQTCLNSPDSPPR	Phospho (ST)	874.902	45.462	2	x00000000000030000	0.635657	0.185919	17.76	6	209	223	9.46	12026: Scan 15726 (rt=45.462) [R_b1822p5_S14_SF602_24h_4HTA_Phos_R2.raw]	F002974.dat	8392.58	Srf pS220	p00341	0.0660522
NMD3_MOUSE	60S ribosomal export protein NMD3 OS=Mus musculus GN=Nmd3 PE=2 SV=1	DATIPVESDTDDEGAPR	Phospho (ST)	934.386	38.2265	2	x0000000000300000000	0.108745	0.000694529	39.94	14	461	477	8.84	11189: Scan 13790 (rt=38.2265) [R_b1822p5_S12_SF622_96h_4HTA_Phos_R2.raw]	F002949.dat	15999.8	Nmd3 pT470	p00755	0.00621891
MAP1B_MOUSE	Microtubule-associated protein 1B OS=Mus musculus GN=Map1b PE=1 SV=2	FEDEGAGFEESSETGDYEEK	Phospho (ST)	1167.93	40.042	2	x0000000000003000000000	-0.350067	0.000418212	41.15	62	923	942	8.92	11526: Scan 14366 (rt=40.042) [R_b1822p5_S18_SF603_96h_4HTA_Phos_R1.raw]	F003000.dat	80157.2	Map1b pS934	p01832	0.00154321
NVL_MOUSE	Nuclear valosin-containing protein-like OS=Mus musculus GN=Nvl PE=1 SV=1	ESLPLDLSDDQSNSK	Phospho (ST)	864.375	46.8078	2	x00000000300000000	0.532799	0.0191616	26.93	14	183	197	19.12	13942: Scan 17125 (rt=46.8078) [R_b1822p5_S21_SF604_96h_4HTA_Phos_R2.raw]	F002991.dat	63242.8	Nvl pS190	p01696	0.0591004
TCOF_MOUSE	Treacle protein OS=Mus musculus GN=Tcof1 PE=1 SV=1	AGAVTSSASLSSPALAK	Phospho (ST)	799.396	35.1195	2	x0000000000003000000	-0.136525	0.000125826	48.87	35	582	598	10.67	10167: Sum of 2 scans in range 12590 (rt=35.1195) to 12608 (rt=35.1614) [R_b1822p5_S9_SF621_96h_4HTA_Phos_R1.raw]	F002942.dat	35540.8	Tcof1 pS593	p00215	0.00369344
VIR_MOUSE	Protein virilizer homolog OS=Mus musculus GN=Kiaa1429 PE=1 SV=1	SFLSEPSSPGR	Phospho (ST)	622.272	36.1806	2	x0000000030000	0.0160962	0.000776856	39.09	43	1571	1581	6.47	10525: Scan 13004 (rt=36.1806) [R_b1822p5_S9_SF621_96h_4HTA_Phos_R2.raw]	F002943.dat	10952.2	Kiaa1429 pS1578	p05307	0.00621891
NECP2_MOUSE	Adaptin ear-binding coat-associated protein 2 OS=Mus musculus GN=Necap2 PE=1 SV=1	ARPTSAGGLSLLPPPPGGK	Phospho (ST)	618.328	46.8985	3	x000003000000000000000	-0.17441	0.00386663	32.7	70	177	195	0	13777: Scan 17078 (rt=46.8985) [R_b1822p5_S23_SF607_24h_4HTA_Phos_R1.raw]	F002970.dat	51122.1	Necap2 pS181	p00491	0.0352155
PGRC1_MOUSE	Membrane-associated progesterone receptor component 1 OS=Mus musculus GN=Pgrmc1 PE=1 SV=4	EGEEPTVYSDDEEPKDETAR	Phospho (ST)	792.653	27.5664	3	x0000000003000000000000	0.149899	6.63888e-07	70.7	96	173	192	45.68	6774: Scan 9082 (rt=27.5664) [R_b1822p5_S23_SF607_24h_4HTA_Phos_R1.raw]	F002970.dat	629378	Pgrmc1 pS181	p01390	0
SRS10_MOUSE	Serine/arginine-rich splicing factor 10 OS=Mus musculus GN=Srsf10 PE=1 SV=2	SFDYNYR	Phospho (ST)	522.696	35.4423	2	x030000000	-0.0440877	0.00080805	34.25	154	133	139	18.59	9571: Scan 12325 (rt=35.4423) [R_b1822p5_S23_SF607_24h_4HTA_Phos_R1.raw]	F002970.dat	137543	Srsf10 pS133	p05298	0.0352155
PP6R3_MOUSE	Serine/threonine-protein phosphatase 6 regulatory subunit 3 OS=Mus musculus GN=Ppp6r3 PE=1 SV=1	IQQFDDGGSDEEDIWEEK	Phospho (ST)	1110.44	57.1009	2	x00000000030000000000	-0.769766	1.46642e-09	96.85	43	580	597	96.85	18609: Scan 21859 (rt=57.1009) [R_b1822p5_S12_SF622_96h_4HTA_Phos_R2.raw]	F002949.dat	26579.2	Ppp6r3 pS588	p02747	0
MCM2_MOUSE	DNA replication licensing factor MCM2 OS=Mus musculus GN=Mcm2 PE=1 SV=3	RISDPLTSSPGR	2 Phospho (ST)	723.314	32.8426	2	x00030000030000	-0.0581471	0.00706114	29.07	46	19	30	4.85	8656: Scan 11261 (rt=32.8426) [R_b1822p5_S20_SF604_24h_4HTA_Phos_R2.raw]	F002999.dat	122863	Mcm2 pS21 pS27	p04694	0.0591004
CTND1_MOUSE	Catenin delta-1 OS=Mus musculus GN=Ctnnd1 PE=1 SV=2	GSLASLDSLR	Phospho (ST)	549.764	45.9633	2	x000003000000	-0.976756	1.24112e-06	67.87	70	345	354	35.36	14402: Scan 17221 (rt=45.9633) [R_b1822p5_S9_SF621_96h_4HTA_Phos_R1.raw]	F002942.dat	10033.9	Ctnnd1 pS349	p02354	0
TLR2_MOUSE		NLTSLDISR	Phospho (ST)	549.765	46.3534	2	x00030000000	-1.19543	0.0158518	27.19	58	414	422	8.08	14541: Scan 17338 (rt=46.3535) [R_b1822p5_S7_SF621_24h_ETH_Phos_R2.raw]	F002939.dat	9971.75	TLR2_MOUSE pT416	p03973	0.0436782
CIP4_MOUSE	Cdc42-interacting protein 4 OS=Mus musculus GN=Trip10 PE=1 SV=2	VPSDSSLGTPDGRPELR	Phospho (ST)	621.627	34.4254	3	x0003000000000000000	-0.104734	5.19243e-05	53.85	64	294	310	12.36	9005: Scan 11786 (rt=34.4254) [R_b1822p5_S22_SF607_24h_ETH_Phos_R2.raw]	F002996.dat	23689.8	Trip10 pS296	p07347	0
FXR1_MOUSE	Fragile X mental retardation syndrome-related protein 1 OS=Mus musculus GN=Fxr1 PE=1 SV=2	DPDSNPYSLLDNTESDQTADTDASESHHSTNR	Phospho (ST)	1200.49	40.9018	3	x0000300000000000000000000000000000	2.59946	0.00811468	32.08	1	500	531	0.57	11559: Scan 14557 (rt=40.9018) [R_b1822p5_S16_SF603_24h_ETH_Phos_R1.raw]	F002977.dat	5058.16	Fxr1 pS503	p00985	0.0244565
ZBTB3_MOUSE	Zinc finger and BTB domain-containing protein 3 OS=Mus musculus GN=Zbtb3 PE=2 SV=3	VEAIVISDEEADLSEEQPHR	Phospho (ST)	782.688	47.7033	3	x0000000300000000000000	-0.725787	0.0194694	28.75	1	302	321	24.85	15098: Scan 17968 (rt=47.7033) [R_b1822p5_S9_SF621_96h_4HTA_Phos_R1.raw]	F002942.dat	3028.71	Zbtb3 pS308	p07159	0.0591004
ZRAB2_MOUSE	Zinc finger Ran-binding domain-containing protein 2 OS=Mus musculus GN=Zranb2 PE=1 SV=2	EESDGEYDEFGR	Phospho (ST)	756.763	35.2426	2	x00030000000000	0.109824	7.05284e-11	105.83	106	118	129	72.99	9497: Scan 12241 (rt=35.2426) [R_b1822p5_S23_SF607_24h_4HTA_Phos_R1.raw]	F002970.dat	280621	Zranb2 pS120	p01346	0
EF1B_MOUSE	Elongation factor 1-beta OS=Mus musculus GN=Eef1b PE=1 SV=5	YGPSSVEDTTGSGAADAKDDDDIDLFGSDDEEESEEAKK	Phospho (ST)	1044.43	51.1235	4	x00000000000000000000000000003000000000000	0.245827	8.14908e-06	62.75	117	79	117	37.78	16263: Scan 19309 (rt=51.1235) [R_b1822p5_S12_SF622_96h_4HTA_Phos_R2.raw]	F002949.dat	704263	Eef1b pS106	p07555	0
SEPT7_MOUSE	Septin-7 OS=Mus musculus GN=Sept7 PE=1 SV=1	SPLAQMEEER	Phospho (ST)	635.264	34.1069	2	x030000000000	-0.177373	0.00041973	40.76	17	333	342	40.76	9118: Scan 11786 (rt=34.1069) [R_b1822p5_S20_SF604_24h_4HTA_Phos_R2.raw]	F002999.dat	24506.1	Sept7 pS333	p05843	0.00154321
PTN12_MOUSE	Tyrosine-protein phosphatase non-receptor type 12 OS=Mus musculus GN=Ptpn12 PE=1 SV=3	NLSFEIK	Phospho (ST)	465.721	49.9394	2	x000300000	-0.377653	0.009034	28.4	46	432	438	19.67	15811: Scan 18793 (rt=49.9394) [R_b1822p5_S12_SF622_96h_4HTA_Phos_R1.raw]	F002948.dat	7100.13	Ptpn12 pS434	p03966	0.0591004
NCOR1_MOUSE	Nuclear receptor corepressor 1 OS=Mus musculus GN=Ncor1 PE=1 SV=1	SPGSISYLPSFFTK	Phospho (ST)	805.881	69.3451	2	x0300000000000000	0.178911	0.00905614	29.9	50	2198	2211	14.84	20001: Scan 25112 (rt=69.3451) [R_b1822p5_S15_SF602_96h_4HTA_Phos_R2.raw]	F002976.dat	9967.55	Ncor1 pS2198	p05826	0.0591004
ATF7_MOUSE	Cyclic AMP-dependent transcription factor ATF-7 OS=Mus musculus GN=Atf7 PE=1 SV=1	TDSVIIADQTPTPTR	Phospho (ST)	847.904	36.8669	2	x00000000000030000	-0.257411	0.00541758	33.25	6	42	56	9.11	10362: Scan 13045 (rt=36.8669) [R_b1822p5_S18_SF603_96h_4HTA_Phos_R1.raw]	F003000.dat	19151.5	Atf7 pT53	p06733	0.0352155
MTMR2_MOUSE	Myotubularin-related protein 2 OS=Mus musculus GN=Mtmr2 PE=1 SV=3	SASAISSDSISTSADNFSPDLR	Phospho (ST)	770.007	50.3099	3	x000000000000000000300000	0.0112701	8.56918e-05	51.99	18	41	62	40.7	14455: Scan 18134 (rt=50.3099) [R_b1822p5_S24_SF607_96h_4HTA_Phos_R2.raw]	F002995.dat	3893.63	Mtmr2 pS58	p05094	0
SVIL_MOUSE	Supervillin OS=Mus musculus GN=Svil PE=1 SV=1	YQTQPVTLGEVEQVQSGK	Phospho (ST)	1035.99	49.574	2	x00030000000000000000	0.278265	1.59656e-05	59.52	30	809	826	20.89	15778: Scan 18727 (rt=49.574) [R_b1822p5_S8_SF621_24h_4HTA_Phos_R1.raw]	F002940.dat	17572	Svil pT811	p07587	0
PHRF1_MOUSE	PHD and RING finger domain-containing protein 1 OS=Mus musculus GN=Phrf1 PE=2 SV=2	GSAEGTSDLEQEGLGEIEPTEIR	Phospho (ST)	1249.06	60.9821	2	x0000000300000000000000000	-3.1273	8.366e-08	82.91	11	913	935	0	20168: Scan 23505 (rt=60.9821) [R_b1822p5_S12_SF622_96h_4HTA_Phos_R1.raw]	F002948.dat	6281.14	Phrf1 pS919	p02322	0
UIMC1_MOUSE	BRCA1-A complex subunit RAP80 OS=Mus musculus GN=Uimc1 PE=1 SV=2	MPSPEVEEASCSR	Phospho (ST)	779.8	30.4284	2	x000300000000000	-0.322294	0.00249109	32.32	50	663	675	32.32	8089: Sum of 2 scans in range 10441 (rt=30.4284) to 10501 (rt=30.5688) [R_b1822p5_S10_SF622_24h_ETH_Phos_R1.raw]	F002944.dat	20544.7	Uimc1 pS665	p03815	0.0352155
SDPR_MOUSE	Serum deprivation-response protein OS=Mus musculus GN=Sdpr PE=1 SV=3	RGNNSAVGSNADLTIEEDEEEEPVALQQAQQVR	2 Phospho (ST)	939.917	59.0952	4	x00000300030000000000000000000000000	-0.0173073	1.02849e-05	62.37	50	355	387	12.22	19393: Scan 22706 (rt=59.0952) [R_b1822p5_S12_SF622_96h_4HTA_Phos_R2.raw]	F002949.dat	36957.9	Sdpr pS359 pS363	p04650	0
NELFB_MOUSE	Negative elongation factor B OS=Mus musculus GN=Nelfb PE=1 SV=2	KPSPTQAAETPALDLPLPSVPAPATL	Phospho (ST)	888.131	81.3778	3	x0000030000000000000000000000	0.108591	0.000106207	47.52	11	555	580	0	27255: Scan 31775 (rt=81.3778) [R_b1822p5_S12_SF622_96h_4HTA_Phos_R1.raw]	F002948.dat	21536.3	Nelfb pT559	p03099	0.00369344
SYNJ1_MOUSE	Synaptojanin-1 OS=Mus musculus GN=Synj1 PE=1 SV=3	TSPCQSPTVPEYSAPSLPIRPSR	2 Phospho (ST)	896.407	56.1376	3	x0030003000000000000000000	0.0193583	2.3381e-06	67.94	11	1048	1070	43.11	18257: Scan 21441 (rt=56.1376) [R_b1822p5_S12_SF622_96h_4HTA_Phos_R1.raw]	F002948.dat	21783.9	Synj1 pS1049 pS1053	p07009	0
MXRA7_MOUSE	Matrix-remodeling-associated protein 7 OS=Mus musculus GN=Mxra7 PE=1 SV=2	VAEPEESEAEEPAAEGR	Phospho (ST)	940.386	25.6623	2	x0000000300000000000	-1.42435	2.51081e-08	85.14	62	73	89	85.14	6013: Scan 8238 (rt=25.6623) [R_b1822p5_S22_SF607_24h_ETH_Phos_R1.raw]	F002992.dat	42156.6	Mxra7 pS79	p07110	0
SDPR_MOUSE	Serum deprivation-response protein OS=Mus musculus GN=Sdpr PE=1 SV=3	RGNNSAVGSNADLTIEEDEEEEPVALQQAQQVR	3 Phospho (ST)	959.908	60.9763	4	x00000300030000300000000000000000000	-1.65529	0.000255932	47.85	17	355	387	47.07	19828: Scan 23409 (rt=60.9763) [R_b1822p5_S10_SF622_24h_ETH_Phos_R1.raw]	F002944.dat	6912.59	Sdpr pS359 pS363 pT368	p04652	0.00490196
MAP1B_MOUSE	Microtubule-associated protein 1B OS=Mus musculus GN=Map1b PE=1 SV=2	SPCDSGYSYETIEK	Phospho (ST)	858.328	35.3855	2	x0300000000000000	-0.442075	6.90335e-05	47.63	8	1911	1924	24.29	9573: Sum of 2 scans in range 12280 (rt=35.3855) to 12317 (rt=35.4748) [R_b1822p5_S16_SF603_24h_ETH_Phos_R1.raw]	F002977.dat	28436.5	Map1b pS1911	p05768	0.00369344
AN32B_MOUSE	Acidic leucine-rich nuclear phosphoprotein 32 family member B OS=Mus musculus GN=Anp32b PE=1 SV=1	LLPQLSYLDGYDREDQEAPDSDVEVDSVEEAPDSDGEVDGVDK	Phospho (ST); 2 Phospho (Y)	1238.25	82.4285	4	x000000040004000000000000000000000030000000000	-0.176198	0.004141	35.1	1	138	180	0	27553: Scan 32191 (rt=82.4285) [R_b1822p5_S12_SF622_96h_4HTA_Phos_R2.raw]	F002949.dat	11747.4	Anp32b pS171	p03487	0.00621891
DIDO1_MOUSE	Death-inducer obliterator 1 OS=Mus musculus GN=Dido1 PE=1 SV=4	NTTKPETIPDMEDSPPVSDSEEQQESVR	2 Phospho (ST)	1102.45	42.6187	3	x000000000000003000300000000000	-1.1376	0.000138305	50.25	23	789	816	39.64	12399: Scan 15381 (rt=42.6187) [R_b1822p5_S21_SF604_96h_4HTA_Phos_R2.raw]	F002991.dat	22611.1	Dido1 pS802 pS806	p04102	0
SDPR_MOUSE	Serum deprivation-response protein OS=Mus musculus GN=Sdpr PE=1 SV=3	RGNNSAVGSNADLTIEEDEEEEPVALQQAQQVR	Phospho (ST)	919.925	53.3035	4	x00000000030000000000000000000000000	-0.256008	1.15344e-06	71.71	6	355	387	4.74	16619: Scan 20077 (rt=53.3035) [R_b1822p5_S11_SF622_24h_4HTA_Phos_R2.raw]	F002947.dat	26950.4	Sdpr pS363	p04654	0
RAF1_MOUSE	RAF proto-oncogene serine/threonine-protein kinase OS=Mus musculus GN=Raf1 PE=1 SV=2	YSTPHAFTFNTSSPSSEGSLSQR	Phospho (ST)	856.706	47.0352	3	x0030000000000000000000000	-0.880762	0.0218976	28.61	1	232	254	2.83	14375: Scan 17485 (rt=47.0352) [R_b1822p5_S11_SF622_24h_4HTA_Phos_R1.raw]	F002946.dat	4566.21	Raf1 pS233	p07609	0.0591004
SYAP1_MOUSE	Synapse-associated protein 1 OS=Mus musculus GN=Syap1 PE=1 SV=1	TPPVVIK	Phospho (ST)	833.455	30.2322	1	x030000000	1.07034	0.00127405	36.43	1	262	268	24.15	8254: Scan 10494 (rt=30.2322) [R_b1822p5_S9_SF621_96h_4HTA_Phos_R1.raw]	F002942.dat	36252.7	Syap1 pT262	p06933	0.00598802
SRRM2_MOUSE	Serine/arginine repetitive matrix protein 2 OS=Mus musculus GN=Srrm2 PE=1 SV=3	SMLQTPPDQNLSGSK	Phospho (ST)	841.877	34.9849	2	x00000300000000000	-0.170657	1.89445e-05	56.67	66	969	983	22.49	9464: Scan 12146 (rt=34.9849) [R_b1822p5_S15_SF602_96h_4HTA_Phos_R2.raw]	F002976.dat	104082	Srrm2 pT973	p05696	0
ATX2_MOUSE	Ataxin-2 OS=Mus musculus GN=Atxn2 PE=1 SV=1	TNSPSISPSMLSNAEHK	2 Phospho (ST)	980.399	43.042	2	x0003000300000000000	-0.13682	4.51356e-06	62.85	19	830	846	2.07	12681: Scan 15637 (rt=43.042) [R_b1822p5_S18_SF603_96h_4HTA_Phos_R1.raw]	F003000.dat	18369.1	Atxn2 pS832 pS836	p06869	0
TYY1_MOUSE	Transcriptional repressor protein YY1 OS=Mus musculus GN=Yy1 PE=1 SV=1	EEVVGGDDSDGLR	Phospho (ST)	714.286	28.8004	2	x000000000300000	-2.54599	4.48795e-05	51	16	112	124	51	7367: Scan 9666 (rt=28.8004) [R_b1822p5_S18_SF603_96h_4HTA_Phos_R1.raw]	F003000.dat	13865.2	Yy1 pS120	p01369	0
SPTB2_MOUSE	Spectrin beta chain, non-erythrocytic 1 OS=Mus musculus GN=Sptbn1 PE=1 SV=2	VSEEAESQQWDTSKGDQVSQNGLPAEQGSPR	Phospho (ST)	1142.17	39.9557	3	x000000000000000000030000000000000	-0.0078867	0.000253411	48.03	25	2109	2139	13.81	11860: Scan 14529 (rt=39.9557) [R_b1822p5_S12_SF622_96h_4HTA_Phos_R2.raw]	F002949.dat	52431.9	Sptbn1 pS2127	p07402	0.00369344
IF4G3_MOUSE	Eukaryotic translation initiation factor 4 gamma 3 OS=Mus musculus GN=Eif4g3 PE=1 SV=2	EEDAPPVPSPTSCTAASGPSLTDNSDICK	Phospho (ST)	1028.44	46.9747	3	x0000000000000030000000000000000	-0.120041	9.33655e-06	62.03	61	306	334	0	13806: Scan 17110 (rt=46.9747) [R_b1822p5_S23_SF607_24h_4HTA_Phos_R1.raw]	F002970.dat	30136.2	Eif4g3 pT319	p01283	0
PGRC1_MOUSE	Membrane-associated progesterone receptor component 1 OS=Mus musculus GN=Pgrmc1 PE=1 SV=4	EGEEPTVYSDDEEPKDETAR	Phospho (ST)	1188.47	27.1069	2	x0000000003000000000000	0.0387379	2.03932e-08	85.99	89	173	192	33.53	6765: Scan 8966 (rt=27.1069) [R_b1822p5_S18_SF603_96h_4HTA_Phos_R1.raw]	F003000.dat	216310	Pgrmc1 pS181	p01389	0
VIME_MOUSE	Vimentin OS=Mus musculus GN=Vim PE=1 SV=3	ETNLESLPLVDTHSK	Phospho (ST)	881.917	44.9212	2	x00000030000000000	-0.136223	8.49864e-06	60.98	44	425	439	31.26	13252: Sum of 2 scans in range 16297 (rt=44.9212) to 16337 (rt=45.014) [R_b1822p5_S15_SF602_96h_4HTA_Phos_R1.raw]	F002975.dat	36190.5	Vim pS430	p01734	0
DDX21_MOUSE	Nucleolar RNA helicase 2 OS=Mus musculus GN=Ddx21 PE=1 SV=3	SNSSDAPGEESSSETEKEIPVEQK	2 Phospho (ST)	1362.55	21.4024	2	x03000000000000030000000000	-0.471526	0.284658	15.91	5	233	256	0.99	4447: Scan 6443 (rt=21.4024) [R_b1822p5_S21_SF604_96h_4HTA_Phos_R1.raw]	F002990.dat	6197.29	Ddx21 pS233 pT247	p05729	0.0660522
MAN1_MOUSE	Inner nuclear membrane protein Man1 OS=Mus musculus GN=Lemd3 PE=1 SV=2	EHYSDSEEEEEEGEEDGDVAPAR	Phospho (ST)	896.662	29.2025	3	x0000003000000000000000000	-0.636034	0.00509542	30.99	7	258	280	1.81	7666: Scan 9913 (rt=29.2025) [R_b1822p5_S12_SF622_96h_4HTA_Phos_R1.raw]	F002948.dat	6165.64	Lemd3 pS263	p01441	0.0352155
CT2NL_MOUSE	CTTNBP2 N-terminal-like protein OS=Mus musculus GN=Cttnbp2nl PE=1 SV=1	SPTIPR	Phospho (ST)	750.355	22.2255	1	x03000000	-0.168146	0.00114758	35.53	45	567	572	1.12	5078: Scan 6988 (rt=22.2255) [R_b1822p5_S7_SF621_24h_ETH_Phos_R2.raw]	F002939.dat	39470.1	Cttnbp2nl pS567	p06030	0.00621891
NEMF_MOUSE	Nuclear export mediator factor Nemf OS=Mus musculus GN=Nemf PE=1 SV=2	NPYLLSEEEDGDGDASIENSDAEAPK	Phospho (ST)	949.058	50.5983	3	x0000003000000000000000000000	0.434576	0.000908948	41.75	1	412	437	5.47	16168: Scan 19156 (rt=50.5983) [R_b1822p5_S9_SF621_96h_4HTA_Phos_R2.raw]	F002943.dat	1741.81	Nemf pS417	p04005	0.00154321
RHG21_MOUSE	Rho GTPase-activating protein 21 OS=Mus musculus GN=Arhgap21 PE=1 SV=1	QLSHDQESVGPPSLDGQHSSK	Gln->pyro-Glu (N-term Q); Phospho (ST)	766	42.8174	3	x10030000000000000000000	0.0840966	0.234619	16.73	10	848	868	4.15	12481: Scan 15467 (rt=42.8174) [R_b1822p5_S21_SF604_96h_4HTA_Phos_R2.raw]	F002991.dat	5468.23	Arhgap21 pS850	p04349	0.0660522
PINX1_MOUSE	PIN2/TERF1-interacting telomerase inhibitor 1 OS=Mus musculus GN=Pinx1 PE=2 SV=2	AELQPGGPSEDECSDASVEAAEDCVQTPDIQDDVPKPK	3 Phospho (ST)	1441.9	57.7918	3	x0000000003000030030000000000000000000000	-0.875383	0.00673353	31.26	3	261	298	11.04	17802: Scan 21578 (rt=57.7918) [R_b1822p5_S21_SF604_96h_4HTA_Phos_R1.raw]	F002990.dat	3744.19	Pinx1 pS269 pS274 pS277	p00177	0.0352155
TB182_MOUSE	182 kDa tankyrase-1-binding protein OS=Mus musculus GN=Tnks1bp1 PE=1 SV=2	ENYEDQEPLVGHESPITLAAR	Phospho (ST)	816.708	47.0748	3	x00000000000000300000000	-0.798088	0.00727312	32.75	35	589	609	14.28	14162: Scan 17312 (rt=47.0748) [R_b1822p5_S18_SF603_96h_4HTA_Phos_R1.raw]	F003000.dat	41006.6	Tnks1bp1 pS602	p01588	0.0352155
FKB15_MOUSE	FK506-binding protein 15 OS=Mus musculus GN=Fkbp15 PE=1 SV=2	DSAAPSPIPASDSLSADPVVTPLPLPLKPGEPGLR	Phospho (ST)	886.209	76.7311	4	x0000003000000000000000000000000000000	-2.12522	0.00354743	32.63	4	305	339	1.93	25830: Scan 30025 (rt=76.7311) [R_b1822p5_S12_SF622_96h_4HTA_Phos_R2.raw]	F002949.dat	6200.8	Fkbp15 pS310	p01025	0.0244565
ZN148_MOUSE	Zinc finger protein 148 OS=Mus musculus GN=Znf148 PE=1 SV=2	SGMNSPLR	Phospho (ST)	471.2	23.3187	2	x0000030000	-1.73865	0.000901696	36.47	18	661	668	36.47	5348: Scan 7373 (rt=23.3187) [R_b1822p5_S12_SF622_96h_4HTA_Phos_R2.raw]	F002949.dat	8649.68	Znf148 pS665	p05365	0.00598802
PRC2B_MOUSE	Protein PRRC2B OS=Mus musculus GN=Prrc2b PE=1 SV=1	SPGIEKVSPPENGPVVR	2 Phospho (ST)	641.299	38.7492	3	x0300000030000000000	0.13067	0.00160193	38.94	3	555	571	38.94	10919: Scan 13801 (rt=38.7493) [R_b1822p5_S1_SF619_24h_ETH_Phos_R1.raw]	F002926.dat	2970.55	Prrc2b pS555 pS562	p05817	0.00621891
KMT2D_MOUSE	Histone-lysine N-methyltransferase 2D OS=Mus musculus GN=Kmt2d PE=1 SV=2	LCPQPEEPYLSPQPEEPR	Phospho (ST)	1123.5	43.2369	2	x00000000000300000000	2.06505	0.0129654	29.7	1	717	734	12.54	12751: Scan 15717 (rt=43.2369) [R_b1822p5_S18_SF603_96h_4HTA_Phos_R1.raw]	F003000.dat	12330.5	Kmt2d pS727	p03259	0.0436782
STIM2_MOUSE	Stromal interaction molecule 2 OS=Mus musculus GN=Stim2 PE=1 SV=2	KPSPPSSLEMYQTLSSR	Phospho (ST)	663.312	48.5753	3	x0000000300000000000	0.0186219	0.00669515	34.72	1	607	623	0	14950: Scan 18087 (rt=48.5753) [R_b1822p5_S6_SF624_96h_4HTA_Phos_R2.raw]	F002937.dat	1880.79	Stim2 pS613	p03091	0.0352155
STRN3_MOUSE	Striatin-3 OS=Mus musculus GN=Strn3 PE=1 SV=1	RPPGDVLETFNFLENADDSDEEENDMIEGIPEGK	Phospho (ST)	976.174	80.1647	4	x000000000000000000030000000000000000	0.694498	0.00201034	38.8	4	239	272	23.6	26330: Scan 31069 (rt=80.1647) [R_b1822p5_S9_SF621_96h_4HTA_Phos_R2.raw]	F002943.dat	3627.67	Strn3 pS257	p04831	0.00621891
NCOA3_MOUSE	Nuclear receptor coactivator 3 OS=Mus musculus GN=Ncoa3 PE=1 SV=2	GSSPPSAMMSSR	Phospho (ST)	637.748	28.5379	2	x00030000000000	-2.93055	0.00863107	26.55	1	1302	1313	2.61	7409: Scan 9628 (rt=28.5379) [R_b1822p5_S12_SF622_96h_4HTA_Phos_R1.raw]	F002948.dat	3142.26	Ncoa3 pS1304	p02390	0.0436782
RMXL1_MOUSE	RNA binding motif protein, X-linked-like-1 OS=Mus musculus GN=Rbmxl1 PE=1 SV=1	DSYGGPPR	Phospho (ST)	464.682	19.8724	2	x0030000000	-0.762389	0.00442994	28.16	5	185	192	14.86	3965: Scan 5866 (rt=19.8724) [R_b1822p5_S12_SF622_96h_4HTA_Phos_R2.raw]	F002949.dat	5984.73	Rbmxl1 pS186	p01079	0.0591004
MFF_MOUSE	Mitochondrial fission factor OS=Mus musculus GN=Mff PE=1 SV=1	SMSENAVR	Oxidation (M); Phospho (ST)	495.192	10.1535	2	x0023000000	-0.117365	5.61746e-05	46.57	3	129	136	15.78	164: Scan 1668 (rt=10.1535) [R_b1822p5_S14_SF602_24h_4HTA_Phos_R2.raw]	F002974.dat	7797.1	Mff pS131	p05700	0.00369344
ZN592_MOUSE	Zinc finger protein 592 OS=Mus musculus GN=Znf592 PE=2 SV=3	VEAPDSEACSGEEVAMETK	Phospho (ST)	1059.92	37.0332	2	x000000000030000000000	-0.638866	0.00900869	29.29	3	1193	1211	7.14	10727: Scan 13274 (rt=37.0332) [R_b1822p5_S12_SF622_96h_4HTA_Phos_R1.raw]	F002948.dat	1543.9	Znf592 pS1202	p07160	0.0591004
MB12B_MOUSE	Multivesicular body subunit 12B OS=Mus musculus GN=Mvb12b PE=2 SV=2	LPPSPTR	Phospho (ST)	424.208	18.5649	2	x000030000	-0.929821	0.0290463	26.39	10	304	310	10.86	3420: Scan 5270 (rt=18.5649) [R_b1822p5_S10_SF622_24h_ETH_Phos_R2.raw]	F002945.dat	12491.9	Mvb12b pS307	p03546	0.0591004
RPRD2_MOUSE	Regulation of nuclear pre-mRNA domain-containing protein 2 OS=Mus musculus GN=Rprd2 PE=1 SV=1	NTGVSSASRPSPGIPTSPSNLSSGLK	Phospho (ST)	860.09	66.0508	3	x0000000000000000030000000000	0.4272	0.266514	17.11	11	488	513	1.68	22078: Scan 25650 (rt=66.0508) [R_b1822p5_S12_SF622_96h_4HTA_Phos_R2.raw]	F002949.dat	12333.1	Rprd2 pS504	p04095	0.0660522
DEMA_MOUSE	Dematin OS=Mus musculus GN=Dmtn PE=1 SV=1	STSPPPSPEVWAESR	2 Phospho (ST)	893.859	50.0703	2	x00030003000000000	1.13177	0.000210414	45.03	4	90	104	0	15665: Scan 18803 (rt=50.0703) [R_b1822p5_S10_SF622_24h_ETH_Phos_R1.raw]	F002944.dat	28983.6	Dmtn pS92 pS96	p06512	0.00490196
UB2V1_MOUSE	Ubiquitin-conjugating enzyme E2 variant 1 OS=Mus musculus GN=Ube2v1 PE=1 SV=1	LPQPPEGQCYSN	Phospho (ST)	735.293	36.5716	2	x00000000000300	-0.499806	0.0148376	25.69	6	136	147	25.69	10372: Scan 13009 (rt=36.5716) [R_b1822p5_S6_SF624_96h_4HTA_Phos_R2.raw]	F002937.dat	6523.84	Ube2v1 pS146	p03549	0.0591004
DLGP4_MOUSE	Disks large-associated protein 4 OS=Mus musculus GN=Dlgap4 PE=1 SV=1	QNSATESADSIEIYVPEAQTR	Phospho (ST)	1195.03	66.9484	2	x00000300000000000000000	-0.560709	3.67589e-07	75.93	11	971	991	0	20148: Scan 24748 (rt=66.9484) [R_b1822p5_S24_SF607_96h_4HTA_Phos_R1.raw]	F002994.dat	12666.2	Dlgap4 pT975	p04379	0
FOXC2_MOUSE	Forkhead box protein C2 OS=Mus musculus GN=Foxc2 PE=2 SV=2	VETLSPEGALQASPR	2 Phospho (ST)	857.879	47.0226	2	x00000300000003000	-0.0910291	8.83096e-06	59.96	56	227	241	27.96	14027: Scan 17216 (rt=47.0226) [R_b1822p5_S21_SF604_96h_4HTA_Phos_R2.raw]	F002991.dat	17454.2	Foxc2 pS231 pS239	p07206	0
AP3D1_MOUSE	AP-3 complex subunit delta-1 OS=Mus musculus GN=Ap3d1 PE=1 SV=1	HSSLPTESDEDIAPAQR	Phospho (ST)	644.95	32.6564	3	x0000000030000000000	-0.587527	3.68335e-05	53.88	39	753	769	7.56	9203: Scan 11536 (rt=32.6564) [R_b1822p5_S9_SF621_96h_4HTA_Phos_R1.raw]	F002942.dat	58257.3	Ap3d1 pS760	p02566	0
RAIN_MOUSE	Ras-interacting protein 1 OS=Mus musculus GN=Rasip1 PE=1 SV=3	GGSPAPYVDTFLNAPDILPR	Phospho (ST)	727.353	81.2838	3	x0003000000000000000000	-1.18768	0.0124025	30.12	8	411	430	1.67	25889: Scan 31224 (rt=81.2838) [R_b1822p5_S11_SF622_24h_4HTA_Phos_R2.raw]	F002947.dat	1698.38	Rasip1 pS413	p02104	0.0244565
RHG31_MOUSE	Rho GTPase-activating protein 31 OS=Mus musculus GN=Arhgap31 PE=1 SV=1	SMDSLCSVPVEGK	2 Phospho (ST)	784.793	35.549	2	x030030000000000	0.149914	0.0836067	17.59	2	343	355	16.02	9633: Scan 12348 (rt=35.549) [R_b1822p5_S16_SF603_24h_ETH_Phos_R1.raw]	F002977.dat	3836.84	Arhgap31 pS343 pS346	p05681	0.0660522
CHSP1_MOUSE	Calcium-regulated heat stable protein 1 OS=Mus musculus GN=Carhsp1 PE=1 SV=1	TFSATVR	Phospho (ST)	861.387	26.6241	1	x000300000	-0.115066	0.00601436	30.69	7	51	57	6.97	6450: Scan 8694 (rt=26.6241) [R_b1822p5_S23_SF607_24h_4HTA_Phos_R1.raw]	F002970.dat	86065.6	Carhsp1 pS53	p06772	0.0352155
AATF_MOUSE	Protein AATF OS=Mus musculus GN=Aatf PE=1 SV=1	EEDRNSEDDGVVAAFSSVK	Phospho (ST)	1067.45	48.1518	2	x000000300000000000000	0.152375	0.00144857	38.54	2	165	183	38.54	15275: Scan 18160 (rt=48.1518) [R_b1822p5_S9_SF621_96h_4HTA_Phos_R1.raw]	F002942.dat	3993.99	Aatf pS170	p01290	0.00621891
MAP1B_MOUSE	Microtubule-associated protein 1B OS=Mus musculus GN=Map1b PE=1 SV=2	ESVVSGDDR	Phospho (ST)	522.207	53.864	2	x00000300000	-0.121835	0.169977	17.19	6	988	996	14.57	16921: Scan 20239 (rt=53.864) [R_b1822p5_S19_SF604_24h_ETH_Phos_R1.raw]	F002986.dat	13358.9	Map1b pS992	p01724	0.0660522
RHG31_MOUSE	Rho GTPase-activating protein 31 OS=Mus musculus GN=Arhgap31 PE=1 SV=1	LENGAPFSSPGIELSELGDTK	Phospho (ST)	747.683	59.7419	3	x00000000030000000000000	-0.346425	0.342192	16.49	4	1108	1128	0	19730: Scan 23036 (rt=59.7419) [R_b1822p5_S9_SF621_96h_4HTA_Phos_R2.raw]	F002943.dat	2097.97	Arhgap31 pS1116	p03312	0.0660522
SRRM2_MOUSE	Serine/arginine repetitive matrix protein 2 OS=Mus musculus GN=Srrm2 PE=1 SV=3	SAVRPSPSPER	2 Phospho (ST)	671.781	16.5672	2	x0000003030000	-1.15166	0.0102945	26.82	10	344	354	14.31	2412: Scan 4257 (rt=16.5672) [R_b1822p5_S2_SF619_24h_4HTA_Phos_R2.raw]	F002929.dat	140594	Srrm2 pS349 pS351	p05145	0.0436782
DNMT1_MOUSE	DNA (cytosine-5)-methyltransferase 1 OS=Mus musculus GN=Dnmt1 PE=1 SV=5	SKSDSDTLSVETSPSSVATR	Phospho (ST)	1067.48	33.063	2	x0000000300000000000000	-0.28177	0.00456612	34.16	8	138	157	0	9086: Scan 11537 (rt=33.063) [R_b1822p5_S6_SF624_96h_4HTA_Phos_R2.raw]	F002937.dat	2248.77	Dnmt1 pT144	p05511	0.0352155
ULK1_MOUSE	Serine/threonine-protein kinase ULK1 OS=Mus musculus GN=Ulk1 PE=1 SV=1	IEQNLQSPTQQQTAR	Phospho (ST)	911.429	24.7613	2	x00000003000000000	-0.0516245	0.0357999	25.18	2	444	458	0.79	5928: Scan 8004 (rt=24.7613) [R_b1822p5_S12_SF622_96h_4HTA_Phos_R2.raw]	F002949.dat	2699.48	Ulk1 pS450	p02649	0.0591004
SNRK_MOUSE	SNF-related serine/threonine-protein kinase OS=Mus musculus GN=Snrk PE=2 SV=1	SASPSNIK	Phospho (ST)	442.201	13.5617	2	x0003000000	1.95719	0.00804871	32.66	1	349	356	17.67	1431: Scan 3117 (rt=13.5617) [R_b1822p5_S11_SF622_24h_4HTA_Phos_R2.raw]	F002947.dat	5190.79	Snrk pS351	p05112	0.0244565
M3K7_MOUSE	Mitogen-activated protein kinase kinase kinase 7 OS=Mus musculus GN=Map3k7 PE=1 SV=1	RMSADMSEIEAR	Phospho (ST)	738.305	9.79249	2	x00030000000000	-0.654418	0.365762	16.86	4	387	398	7.61	44: Scan 1519 (rt=9.79249) [R_b1822p5_S23_SF607_24h_4HTA_Phos_R2.raw]	F002993.dat	6187.25	Map3k7 pS389	p04771	0.0660522
GIT1_MOUSE	ARF GTPase-activating protein GIT1 OS=Mus musculus GN=Git1 PE=1 SV=1	KGVSASSVPFTPSSPLLSCSQEGSR	Phospho (ST)	882.415	23.3569	3	x000000000000003000000000000	-0.709472	0.336261	16.21	4	567	591	1.28	5363: Scan 7390 (rt=23.3569) [R_b1822p5_S12_SF622_96h_4HTA_Phos_R2.raw]	F002949.dat	14095.7	Git1 pS580	p02988	0.0660522
RABE2_MOUSE	Rab GTPase-binding effector protein 2 OS=Mus musculus GN=Rabep2 PE=2 SV=3	QPASLHGSTELLPLSR	Gln->pyro-Glu (N-term Q); Phospho (ST)	884.937	56.9245	2	x100000000300000000	-0.398223	0.00129894	39.97	12	173	188	0	17611: Scan 21309 (rt=56.9245) [R_b1822p5_S18_SF603_96h_4HTA_Phos_R1.raw]	F003000.dat	3931.85	Rabep2 pT181	p04385	0.00621891
LEO1_MOUSE	RNA polymerase-associated protein LEO1 OS=Mus musculus GN=Leo1 PE=1 SV=2	KLNSDEEGESSGKR	Phospho (ST)	808.352	11.209	2	x0000300000000000	-0.462009	0.420936	17.27	2	628	641	17.27	457: Scan 2062 (rt=11.209) [R_b1822p5_S18_SF603_96h_4HTA_Phos_R2.raw]	F003001.dat	5730.73	Leo1 pS631	p03030	0.0660522
SVIL_MOUSE	Supervillin OS=Mus musculus GN=Svil PE=1 SV=1	RVTESR	2 Phospho (ST)	454.176	37.8529	2	x00030300	0.0573739	0.0608642	17.07	8	1129	1134	6.1	10469: Scan 13335 (rt=37.8529) [R_b1822p5_S20_SF604_24h_4HTA_Phos_R2.raw]	F002999.dat	575353	Svil pT1131 pS1133	p05006	0.0660522
RAI1_MOUSE	Retinoic acid-induced protein 1 OS=Mus musculus GN=Rai1 PE=1 SV=3	AGWVSPCHLSGEPAVLLGPSVGAQSK	Phospho (ST)	895.436	61.9431	3	x0000000000300000000000000000	0.0514295	0.0244564	26.53	2	895	920	0	20551: Scan 23935 (rt=61.9431) [R_b1822p5_S7_SF621_24h_ETH_Phos_R2.raw]	F002939.dat	2953.21	Rai1 pS904	p00261	0.0591004
SMRC1_MOUSE	SWI/SNF complex subunit SMARCC1 OS=Mus musculus GN=Smarcc1 PE=1 SV=2	KPSPSPPPPTATESR	2 Phospho (ST)	570.25	16.5095	3	x00030300000000000	-0.0720256	0.382584	15.89	19	325	339	13.03	2592: Scan 4372 (rt=16.5095) [R_b1822p5_S23_SF607_24h_4HTA_Phos_R1.raw]	F002970.dat	18571.1	Smarcc1 pS327 pS329	p03096	0.0660522
TB182_MOUSE	182 kDa tankyrase-1-binding protein OS=Mus musculus GN=Tnks1bp1 PE=1 SV=2	LANISVPASESPR	Phospho (ST)	710.846	35.0285	2	x000000000003000	-0.581119	0.0105121	28.14	25	290	302	5.24	9479: Scan 12164 (rt=35.0285) [R_b1822p5_S15_SF602_96h_4HTA_Phos_R2.raw]	F002976.dat	16516.6	Tnks1bp1 pS300	p03233	0.0591004
PHLB2_MOUSE	Pleckstrin homology-like domain family B member 2 OS=Mus musculus GN=Phldb2 PE=1 SV=2	SGAASMPSSPK	2 Phospho (ST)	590.212	20.9301	2	x0000000033000	0.0118804	0.0246276	19.51	2	195	205	5.49	4518: Scan 6395 (rt=20.9301) [R_b1822p5_S8_SF621_24h_4HTA_Phos_R2.raw]	F002941.dat	6849.56	Phldb2 pS202 pS203	p05333	0.0660522
AFAD_MOUSE	Afadin OS=Mus musculus GN=Mllt4 PE=1 SV=3	ITSVSTGNLCTEEQSPPPRPEAYPIPTQTYTR	2 Phospho (ST)	1250.9	56.8604	3	x0000003000030000000000000000000000	0.0944083	0.000239551	48.22	8	1197	1228	20.71	18515: Scan 21757 (rt=56.8604) [R_b1822p5_S12_SF622_96h_4HTA_Phos_R2.raw]	F002949.dat	16175.5	Mllt4 pT1202 pT1207	p02816	0.00369344
IF2B_MOUSE	Eukaryotic translation initiation factor 2 subunit 2 OS=Mus musculus GN=Eif2s2 PE=1 SV=1	DASDDLDDLNFFNQK	Phospho (ST)	918.871	69.226	2	x00030000000000000	0.517506	0.00123623	37.53	2	65	79	37.53	20891: Scan 25658 (rt=69.226) [R_b1822p5_S21_SF604_96h_4HTA_Phos_R2.raw]	F002991.dat	2274.73	Eif2s2 pS67	p00745	0.00621891
TANC1_MOUSE	Protein TANC1 OS=Mus musculus GN=Tanc1 PE=2 SV=2	GVSMSLPSSPLLPR	Phospho (ST)	760.883	56.6444	2	x0000000003000000	-0.355322	0.285385	15.2	3	56	69	0	18181: Scan 21586 (rt=56.6444) [R_b1822p5_S10_SF622_24h_ETH_Phos_R1.raw]	F002944.dat	3961.12	Tanc1 pS64	p02460	0.0660522
TPM1_MOUSE	Tropomyosin alpha-1 chain OS=Mus musculus GN=Tpm1 PE=1 SV=1	LVIIESDLER	Phospho (ST)	633.821	49.8557	2	x000000300000	-0.38953	0.0164473	26.76	5	169	178	26.76	15016: Scan 18354 (rt=49.8557) [R_b1822p5_S21_SF604_96h_4HTA_Phos_R1.raw]	F002990.dat	3197.79	Tpm1 pS174	p03726	0.0591004
SHAN3_MOUSE	SH3 and multiple ankyrin repeat domains protein 3 OS=Mus musculus GN=Shank3 PE=1 SV=3	AALAVGSPGPVGGSFAR	Phospho (ST)	797.39	49.8416	2	x0000000300000000000	-0.0765961	0.000598833	46.02	3	966	982	35.08	15774: Scan 18752 (rt=49.8416) [R_b1822p5_S12_SF622_96h_4HTA_Phos_R1.raw]	F002948.dat	3606.11	Shank3 pS972	p00032	0.00369344
FMNL3_MOUSE	Formin-like protein 3 OS=Mus musculus GN=Fmnl3 PE=1 SV=2	SIEDLQPPNALSAPFTNSLAR	Phospho (ST)	774.379	70.6533	3	x03000000000000000000000	0.884009	0.0199247	27.42	2	174	194	25.01	23568: Scan 27487 (rt=70.6533) [R_b1822p5_S7_SF621_24h_ETH_Phos_R2.raw]	F002939.dat	3687.93	Fmnl3 pS174	p05460	0.0591004
BAZ1B_MOUSE	Tyrosine-protein kinase BAZ1B OS=Mus musculus GN=Baz1b PE=1 SV=2	NTGSPDRKPSK	Phospho (ST)	422.867	63.2673	3	x0000300000000	-0.0758548	0.200387	15.93	9	309	319	11.04	19002: Scan 23425 (rt=63.2673) [R_b1822p5_S22_SF607_24h_ETH_Phos_R2.raw]	F002996.dat	35145.5	Baz1b pS312	p04093	0.0660522
AKA12_MOUSE	A-kinase anchor protein 12 OS=Mus musculus GN=Akap12 PE=1 SV=1	KDEGEGAEASVGAGDHQEPGVETVGESASK	Phospho (ST)	1003.1	28.0383	3	x00000000003000000000000000000000	-0.591763	1.1476e-06	71.09	9	185	214	49.01	7122: Scan 9410 (rt=28.0383) [R_b1822p5_S11_SF622_24h_4HTA_Phos_R1.raw]	F002946.dat	16640.2	Akap12 pS194	p02891	0
ADDG_MOUSE	Gamma-adducin OS=Mus musculus GN=Add3 PE=1 SV=2	NMSPDLR	Phospho (ST)	456.685	27.4379	2	x000300000	-3.51675	0.00273025	31.32	4	40	46	31.05	6961: Scan 9152 (rt=27.4379) [R_b1822p5_S12_SF622_96h_4HTA_Phos_R2.raw]	F002949.dat	5358.32	Add3 pS42	p03980	0.0454545
UBP2L_MOUSE	Ubiquitin-associated protein 2-like OS=Mus musculus GN=Ubap2l PE=1 SV=1	STSAPQMSPGSSDNQSSSPQPAQQK	2 Phospho (ST)	898.025	24.0004	3	x030000000000000000300000000	0.0330726	0.00497669	33.18	3	480	504	11.21	5526: Scan 7589 (rt=24.0004) [R_b1822p5_S16_SF603_24h_ETH_Phos_R1.raw]	F002977.dat	7204.85	Ubap2l pS480 pS497	p06498	0.0352155
CCNK_MOUSE	Cyclin-K OS=Mus musculus GN=Ccnk PE=1 SV=3	RAVVVSPK	Phospho (ST)	468.258	32.2624	2	x0000003000	-0.212948	0.255592	16.68	10	336	343	9.27	8864: Scan 11231 (rt=32.2624) [R_b1822p5_S12_SF622_96h_4HTA_Phos_R1.raw]	F002948.dat	9881.43	Ccnk pS341	p04568	0.0660522
SRRM1_MOUSE	Serine/arginine repetitive matrix protein 1 OS=Mus musculus GN=Srrm1 PE=1 SV=2	QRSPTVTK	Phospho (ST)	498.748	32.0167	2	x0003000000	-0.31643	0.145907	16.62	11	662	669	2.05	8780: Scan 11093 (rt=32.0167) [R_b1822p5_S19_SF604_24h_ETH_Phos_R1.raw]	F002986.dat	31936.7	Srrm1 pS664	p04453	0.0660522
MYPT1_MOUSE	Protein phosphatase 1 regulatory subunit 12A OS=Mus musculus GN=Ppp1r12a PE=1 SV=2	SPLIESTANMENNQPQK	Oxidation (M); Phospho (ST)	998.939	27.2002	2	x0300000000200000000	0.70546	0.0160036	28.45	1	299	315	28.45	6258: Scan 8654 (rt=27.2002) [R_b1822p5_S14_SF602_24h_4HTA_Phos_R2.raw]	F002974.dat	11306	Ppp1r12a pS299	p05856	0.0591004
SMRC1_MOUSE	SWI/SNF complex subunit SMARCC1 OS=Mus musculus GN=Smarcc1 PE=1 SV=2	NEEPVRSPER	Phospho (ST)	646.787	14.6801	2	x000000030000	-1.60117	0.0148076	27.38	6	303	312	18.02	1893: Scan 3613 (rt=14.6801) [R_b1822p5_S18_SF603_96h_4HTA_Phos_R1.raw]	F003000.dat	10492.2	Smarcc1 pS309	p03886	0.0436782
ABLM3_MOUSE	Actin-binding LIM protein 3 OS=Mus musculus GN=Ablim3 PE=1 SV=2	QGMSPTFSR	Phospho (ST)	545.724	28.7408	2	x00003000000	-0.0679253	1.58055e-05	55.13	2	385	393	19.7	7193: Scan 9574 (rt=28.7408) [R_b1822p5_S20_SF604_24h_4HTA_Phos_R2.raw]	F002999.dat	2303.03	Ablim3 pS388	p04261	0
PROX1_MOUSE	Prospero homeobox protein 1 OS=Mus musculus GN=Prox1 PE=1 SV=2	SEILDAR	Phospho (ST)	883.395	27.3287	1	x030000000	0.876034	0.00698725	30.1	3	281	287	12.88	6856: Scan 9061 (rt=27.3287) [R_b1822p5_S5_SF624_24h_4HTA_Phos_R2.raw]	F002935.dat	10169	Prox1 pS281	p05239	0.0352155
PP1R7_MOUSE	Protein phosphatase 1 regulatory subunit 7 OS=Mus musculus GN=Ppp1r7 PE=1 SV=2	RVESEESGDEEGKK	2 Phospho (ST)	869.833	10.5244	2	x0000300300000000	0.222715	5.754e-07	69.39	7	21	34	67.89	350: Scan 1860 (rt=10.5244) [R_b1822p5_S11_SF622_24h_4HTA_Phos_R2.raw]	F002947.dat	15576.5	Ppp1r7 pS24 pS27	p04984	0
HDGF_MOUSE	Hepatoma-derived growth factor OS=Mus musculus GN=Hdgf PE=1 SV=2	KGSAEGSSDEEGKLVIDEPAK	3 Phospho (ST)	1193.48	37.026	2	x00030003300000000000000	-0.171493	0.00566486	32.68	4	126	146	32.68	10017: Scan 12889 (rt=37.026) [R_b1822p5_S20_SF604_24h_4HTA_Phos_R1.raw]	F002988.dat	6487.88	Hdgf pS128 pS132 pS133	p02965	0.0352155
NCOR2_MOUSE	Nuclear receptor corepressor 2 OS=Mus musculus GN=Ncor2 PE=1 SV=3	ASTSPQKPLDLK	Phospho (ST)	682.844	10.0196	2	x00003000000000	-0.272792	0.236019	15.05	7	952	963	1.01	170: Scan 1652 (rt=10.0196) [R_b1822p5_S18_SF603_96h_4HTA_Phos_R1.raw]	F003000.dat	39594.9	Ncor2 pS955	p00600	0.0660522
SF3B1_MOUSE	Splicing factor 3B subunit 1 OS=Mus musculus GN=Sf3b1 PE=1 SV=1	LSSWDQAETPGHTPSLR	2 Phospho (ST)	681.286	13.7323	3	x0000000003000300000	-0.0406696	0.191399	17.33	8	215	231	7.07	1397: Scan 3138 (rt=13.7323) [R_b1822p5_S20_SF604_24h_4HTA_Phos_R2.raw]	F002999.dat	12307.7	Sf3b1 pT223 pT227	p03684	0.0660522
PRP4B_MOUSE	Serine/threonine-protein kinase PRP4 homolog OS=Mus musculus GN=Prpf4b PE=1 SV=3	DASPINRWSPTR	2 Phospho (ST)	780.326	37.2048	2	x00030000030000	-0.0340042	0.0187448	25.23	27	429	440	8.28	10931: Scan 13412 (rt=37.2048) [R_b1822p5_S7_SF621_24h_ETH_Phos_R1.raw]	F002938.dat	25733	Prpf4b pS431 pS437	p00749	0.0591004
RBM33_MOUSE	RNA-binding protein 33 OS=Mus musculus GN=Rbm33 PE=1 SV=2	AADEDWDSELEDDLLGEDLLSGK	Phospho (ST)	872.37	88.5462	3	x0000000030000000000000000	0.145366	0.0386554	25.2	5	34	56	25.2	27923: Scan 33551 (rt=88.5462) [R_b1822p5_S7_SF621_24h_ETH_Phos_R1.raw]	F002938.dat	1613.5	Rbm33 pS41	p00006	0.0591004
CDK13_MOUSE	Cyclin-dependent kinase 13 OS=Mus musculus GN=Cdk13 PE=1 SV=3	HSSISPSTLTLK	2 Phospho (ST)	715.822	40.6355	2	x00030300000000	-0.682697	0.00200387	35.93	11	436	447	10.03	11671: Scan 14533 (rt=40.6355) [R_b1822p5_S23_SF607_24h_4HTA_Phos_R2.raw]	F002993.dat	5858	Cdk13 pS438 pS440	p02560	0.00621891
IF2P_MOUSE	Eukaryotic translation initiation factor 5B OS=Mus musculus GN=Eif5b PE=1 SV=2	EVSETLEISAPVEAVDQGGPEKEETPPSVEPEEEEDTEDAGLDDWEAMASDEER	Phospho (ST)	1496.14	70.3574	4	x00000000000000000000000000000000000000000000000000300000	-0.586406	0.00803871	32.68	8	461	514	32.68	23383: Scan 27349 (rt=70.3574) [R_b1822p5_S9_SF621_96h_4HTA_Phos_R2.raw]	F002943.dat	3474.82	Eif5b pS510	p01794	0.0352155
CSTF2_MOUSE	Cleavage stimulation factor subunit 2 OS=Mus musculus GN=Cstf2 PE=1 SV=2	QVPVMQGAGMQGASMQGGSQPGGFSPGQSQVTPQDHEK	Gln->pyro-Glu (N-term Q); Phospho (ST)	1296.9	54.7643	3	x1000000000000000000000000300000000000000	0.00977449	0.0346187	27.36	10	503	540	2.03	16377: Scan 20195 (rt=54.7643) [R_b1822p5_S20_SF604_24h_4HTA_Phos_R2.raw]	F002999.dat	4752.55	Cstf2 pS527	p04527	0.0591004
ICAL_MOUSE	Calpastatin OS=Mus musculus GN=Cast PE=1 SV=2	EQKPFTPASPVQSTPSKPSDK	Phospho (ST)	1168.56	25.0264	2	x00000000030000000000000	1.6072	0.00937368	31.25	2	211	231	7.12	6012: Scan 8098 (rt=25.0264) [R_b1822p5_S18_SF603_96h_4HTA_Phos_R1.raw]	F003000.dat	13421	Cast pS219	p01633	0.0244565
PCBP1_MOUSE	Poly(rC)-binding protein 1 OS=Mus musculus GN=Pcbp1 PE=1 SV=1	VMTIPYQPMPASSPVICAGGQDR	Phospho (ST)	1278.08	58.344	2	x0000000000000300000000000	0.428715	0.020726	28.93	7	178	200	0	17778: Scan 21712 (rt=58.344) [R_b1822p5_S23_SF607_24h_4HTA_Phos_R1.raw]	F002970.dat	5841.88	Pcbp1 pS190	p07305	0.0591004
TB182_MOUSE	182 kDa tankyrase-1-binding protein OS=Mus musculus GN=Tnks1bp1 PE=1 SV=2	HSLGQEVIGIGGSQDESEVPVR	Phospho (ST)	1187.06	44.8243	2	x003000000000000000000000	-0.796341	0.033461	26.09	2	795	816	26.09	13214: Scan 16256 (rt=44.8243) [R_b1822p5_S15_SF602_96h_4HTA_Phos_R1.raw]	F002975.dat	9275.85	Tnks1bp1 pS796	p02549	0.0591004
BIN1_MOUSE	Myc box-dependent-interacting protein 1 OS=Mus musculus GN=Bin1 PE=1 SV=1	VNHEPEPASGASPGATIPK	Phospho (ST)	969.952	18.3243	2	x000000000000300000000	-0.00464423	0.14066	19.47	60	313	331	0	3312: Scan 5159 (rt=18.3243) [R_b1822p5_S23_SF607_24h_4HTA_Phos_R1.raw]	F002970.dat	22988.2	Bin1 pS324	p07314	0.0660522
SYNPO_MOUSE	Synaptopodin OS=Mus musculus GN=Synpo PE=1 SV=2	VASLSPARTPPASLYHGYLPENGVLRPEPTK	2 Phospho (ST)	870.18	20.5596	4	x000303000000000000000000000000000	0.147554	0.143431	19.42	14	761	791	0.84	4111: Scan 6077 (rt=20.5596) [R_b1822p5_S21_SF604_96h_4HTA_Phos_R1.raw]	F002990.dat	32536.6	Synpo pS763 pS765	p07129	0.0660522
MYPT1_MOUSE	Protein phosphatase 1 regulatory subunit 12A OS=Mus musculus GN=Ppp1r12a PE=1 SV=2	STGVSFWTQDSDENEQERQSDTEDGSSK	2 Phospho (ST)	1103.75	21.4665	3	x000000000003000000003000000000	-0.485154	0.091903	18.22	3	851	878	13.82	4605: Scan 6532 (rt=21.4665) [R_b1822p5_S21_SF604_96h_4HTA_Phos_R2.raw]	F002991.dat	23888.3	Ppp1r12a pS861 pS870	p06482	0.0660522
4EBP2_MOUSE	Eukaryotic translation initiation factor 4E-binding protein 2 OS=Mus musculus GN=Eif4ebp2 PE=2 SV=1	NSPMAQTPPCHLPNIPGVTSPGALIEDSK	Oxidation (M); Phospho (ST)	1042.16	58.822	3	x0000200300000000000000000000000	-1.39462	0.0233507	28.71	3	64	92	0	14711: Scan 19757 (rt=58.822) [R_b1822p5_S14_SF602_24h_4HTA_Phos_R1.raw]	F002973.dat	4133.8	Eif4ebp2 pT70	p04043	0.0436782
DOCK1_MOUSE	Dedicator of cytokinesis protein 1 OS=Mus musculus GN=Dock1 PE=1 SV=3	RFSVSPASPSSQQTPPPVTPR	Phospho (ST)	768.377	37.7622	3	x00000300000000000000000	-0.450022	0.011678	30.1	5	1754	1774	0	11181: Scan 13670 (rt=37.7622) [R_b1822p5_S7_SF621_24h_ETH_Phos_R2.raw]	F002939.dat	3414.97	Dock1 pS1758	p04640	0.0352155
TP53B_MOUSE	Tumor suppressor p53-binding protein 1 OS=Mus musculus GN=Tp53bp1 PE=1 SV=2	ETVVSGPLGVEDISPSMSPDDK	Phospho (ST)	1170.03	58.0874	2	x000000000000000000300000	1.3259	0.0242593	27.55	7	1398	1419	8.57	18009: Scan 21774 (rt=58.0874) [R_b1822p5_S18_SF603_96h_4HTA_Phos_R1.raw]	F003000.dat	3139.8	Tp53bp1 pS1415	p01747	0.0436782
TCOF_MOUSE	Treacle protein OS=Mus musculus GN=Tcof1 PE=1 SV=1	NSSPAVPAPTPEGVQAVNTTK	Phospho (ST)	1073.02	15.2884	2	x00030000000000000000000	0.0802233	0.337243	15.86	33	851	871	0	2087: Scan 3837 (rt=15.2884) [R_b1822p5_S12_SF622_96h_4HTA_Phos_R2.raw]	F002949.dat	13019.8	Tcof1 pS853	p04065	0.0660522
OGFR_MOUSE	Opioid growth factor receptor OS=Mus musculus GN=Ogfr PE=2 SV=1	KVEEGAEGDGVASNTQVQASALSPTPSECPESQK	Phospho (ST)	1189.87	32.9739	3	x000000000000000000000003000000000000	-3.69768	0.00153806	40.61	5	430	463	4.05	8833: Scan 11322 (rt=32.9739) [R_b1822p5_S15_SF602_96h_4HTA_Phos_R1.raw]	F002975.dat	3905.42	Ogfr pS452	p03187	0
CTGE5_MOUSE	cTAGE family member 5 OS=Mus musculus GN=Ctage5 PE=1 SV=1	GESSYDRLSDAPR	Phospho (ST)	511.551	44.8222	3	x000000000300000	-0.329061	0.142974	16.96	2	553	565	10.62	13003: Scan 16212 (rt=44.8222) [R_b1822p5_S23_SF607_24h_4HTA_Phos_R1.raw]	F002970.dat	9779.25	Ctage5 pS561	p02053	0.0660522
MAP1S_MOUSE	Microtubule-associated protein 1S OS=Mus musculus GN=Map1s PE=1 SV=2	APVLAAPLTAPVAECPGEAENILESERPPAPSPTLSPAQSPPPTAPGNSPER	3 Phospho (ST)	1369.64	75.1169	4	x000000000000000000000000000000000030300030000000000000	-0.6238	0.00852555	31.98	13	538	589	0	22712: Scan 27817 (rt=75.1169) [R_b1822p5_S19_SF604_24h_ETH_Phos_R1.raw]	F002986.dat	5059.5	Map1s pT571 pS573 pS577	p00444	0.0352155
AKA12_MOUSE	A-kinase anchor protein 12 OS=Mus musculus GN=Akap12 PE=1 SV=1	AVTSAEERSPSWISASMTEPLEHAEGVATPPVGEVTEK	Phospho (ST)	1015.73	18.2196	4	x0000300000000000000000000000000000000000	-0.0721874	0.211056	18.77	5	882	919	0	3367: Scan 5191 (rt=18.2196) [R_b1822p5_S11_SF622_24h_4HTA_Phos_R1.raw]	F002946.dat	6320.45	Akap12 pS885	p00708	0.0660522
ZO1_MOUSE	Tight junction protein ZO-1 OS=Mus musculus GN=Tjp1 PE=1 SV=2	HTSDYEDTDTEGGAYTDQELDETLNDEVGTPPESAITR	2 Phospho (ST)	1444.58	62.1792	3	x0000000000000000300000030000000000000000	0.0207818	0.013126	30.17	4	839	876	0	19175: Scan 23274 (rt=62.1792) [R_b1822p5_S21_SF604_96h_4HTA_Phos_R2.raw]	F002991.dat	3748.18	Tjp1 pT854 pT861	p02578	0.0352155
TEBP_MOUSE	Prostaglandin E synthase 3 OS=Mus musculus GN=Ptges3 PE=1 SV=1	FSEMMDHMGGDEDVDLPEVDGADDDSQDSDDEKMPDLE	2 Oxidation (M); 2 Phospho (ST)	1474.85	59.528	3	x0000000020000000000000000030030000200000	0.0314372	0.0107155	26.28	2	123	160	0	14826: Scan 19953 (rt=59.528) [R_b1822p5_S14_SF602_24h_4HTA_Phos_R1.raw]	F002973.dat	4774.62	Ptges3 pS148 pS151	p01908	0.0591004
AKA12_MOUSE	A-kinase anchor protein 12 OS=Mus musculus GN=Akap12 PE=1 SV=1	QEQAAVEDSGPGEINEDDPDVPAVVPLSEYDAVER	Gln->pyro-Glu (N-term Q); Phospho (ST)	1268.22	21.2642	3	x1000000003000000000000000000000000000	-0.488736	0.469676	15.47	5	803	837	13.23	4421: Scan 6390 (rt=21.2642) [R_b1822p5_S16_SF603_24h_ETH_Phos_R2.raw]	F002978.dat	5112.49	Akap12 pS811	p04226	0.0660522
CCD86_MOUSE	Coiled-coil domain-containing protein 86 OS=Mus musculus GN=Ccdc86 PE=1 SV=2	EEVIPGSPEPCPGQQAPGPEPSQPAQELTVQAPSSPER	2 Phospho (ST)	1379.94	57.5808	3	x0000000300000000000000000000000000030000	-0.448172	0.00882916	33.43	13	219	256	0	17511: Scan 21401 (rt=57.5808) [R_b1822p5_S23_SF607_24h_4HTA_Phos_R1.raw]	F002970.dat	13584.5	Ccdc86 pS225 pS253	p01368	0.0352155
KINH_MOUSE	Kinesin-1 heavy chain OS=Mus musculus GN=Kif5b PE=1 SV=3	GGGSFVQNNQPVGLR	Phospho (ST)	805.382	41.102	2	x00003000000000000	2.21664	0.00014755	48.46	3	942	956	48.46	11702: Scan 14755 (rt=41.102) [R_b1822p5_S5_SF624_24h_4HTA_Phos_R1.raw]	F002934.dat	5043.54	Kif5b pS945	p02087	0.00490196
FOXK2_MOUSE	Forkhead box protein K2 OS=Mus musculus GN=Foxk2 PE=1 SV=3	FAQSAPGSPLSSQPVLITVQR	Phospho (ST)	1132.08	56.4318	2	x00000000300000000000000	1.19488	0.00137345	37.43	4	412	432	10.76	17429: Scan 21106 (rt=56.4318) [R_b1822p5_S18_SF603_96h_4HTA_Phos_R1.raw]	F003000.dat	5654.83	Foxk2 pS419	p01821	0.00598802
MAP1B_MOUSE	Microtubule-associated protein 1B OS=Mus musculus GN=Map1b PE=1 SV=2	SKPLAASPKPGALK	Phospho (ST)	482.27	24.6338	3	x0000000300000000	-0.68362	0.0179793	27.32	3	2261	2274	27.32	6005: Scan 8034 (rt=24.6338) [R_b1822p5_S8_SF621_24h_4HTA_Phos_R1.raw]	F002940.dat	5668.5	Map1b pS2267	p05508	0.0591004
HCFC1_MOUSE	Host cell factor 1 OS=Mus musculus GN=Hcfc1 PE=1 SV=2	GTSVMVTHYFLPPDDAVQSDDDSGTVPDYNQLK	Phospho (ST)	1231.21	28.8663	3	x00000000000000000000000003000000000	-0.914214	0.465622	16.13	22	1830	1862	0	7442: Scan 9660 (rt=28.8663) [R_b1822p5_S23_SF607_24h_4HTA_Phos_R2.raw]	F002993.dat	10772.6	Hcfc1 pT1854	p02433	0.0660522
EIF3B_MOUSE	Eukaryotic translation initiation factor 3 subunit B OS=Mus musculus GN=Eif3b PE=1 SV=1	AKPAAQSEEETATSPAASPTPQSAER	2 Phospho (ST)	1386.59	22.2995	2	x0000000000000030003000000000	-1.77326	0.000330919	46.09	10	62	87	21.73	4960: Scan 6932 (rt=22.2995) [R_b1822p5_S18_SF603_96h_4HTA_Phos_R1.raw]	F003000.dat	10025.5	Eif3b pS75 pS79	p00291	0.00490196
TB182_MOUSE	182 kDa tankyrase-1-binding protein OS=Mus musculus GN=Tnks1bp1 PE=1 SV=2	VNLFPGLSPSALK	Phospho (ST)	711.874	66.6409	2	x000000003000000	-0.324253	0.0299105	25.22	8	1636	1648	9.41	19588: Scan 24389 (rt=66.6409) [R_b1822p5_S16_SF603_24h_ETH_Phos_R1.raw]	F002977.dat	4294.13	Tnks1bp1 pS1643	p07318	0.0591004
MDC1_MOUSE	Mediator of DNA damage checkpoint protein 1 OS=Mus musculus GN=Mdc1 PE=1 SV=1	EIIPDSPMDVDEALTVTQPESQPPR	Phospho (ST)	948.774	21.1837	3	x000000300000000000000000000	-0.266592	0.380613	16.37	9	456	480	9.12	4411: Scan 6385 (rt=21.1837) [R_b1822p5_S23_SF607_24h_4HTA_Phos_R1.raw]	F002970.dat	2974.94	Mdc1 pS461	p01453	0.0660522
CRKL_MOUSE	Crk-like protein OS=Mus musculus GN=Crkl PE=1 SV=2	NSNSYGIPEPAHAYAQPQTTTPLPTVASTPGAAINPLPSTQNGPVFAK	Phospho (ST)	1239.11	66.7097	4	x00003000000000000000000000000000000000000000000000	-0.826872	0.0278789	26.02	7	194	241	0	22188: Scan 25898 (rt=66.7097) [R_b1822p5_S9_SF621_96h_4HTA_Phos_R2.raw]	F002943.dat	7876.72	Crkl pS197	p04035	0.0591004
NMT1_MOUSE	Glycylpeptide N-tetradecanoyltransferase 1 OS=Mus musculus GN=Nmt1 PE=1 SV=1	LPAPSLPLMMEGNGNGHEHCSDCENEEDNSHNR	Oxidation (M); Phospho (ST)	961.626	45.4047	4	x00000000002000000000030000000000000	-2.45389	0.00336375	34.71	5	11	43	0	13568: Scan 16723 (rt=45.4047) [R_b1822p5_S11_SF622_24h_4HTA_Phos_R2.raw]	F002947.dat	5084.47	Nmt1 pS31	p03536	0.0244565
TISD_MOUSE	Zinc finger protein 36, C3H1 type-like 2 OS=Mus musculus GN=Zfp36l2 PE=1 SV=2	NQQQGLTGPAPPPAQPPAAPAPPSPPFGFQLPR	Phospho (ST)	1136.9	73.9041	3	x00000000000000000000000030000000000	0.663794	0.00239793	36.33	12	393	425	36.33	24866: Scan 28880 (rt=73.9041) [R_b1822p5_S12_SF622_96h_4HTA_Phos_R2.raw]	F002949.dat	18752.1	Zfp36l2 pS416	p04009	0.00621891
HCLS1_MOUSE	Hematopoietic lineage cell-specific protein OS=Mus musculus GN=Hcls1 PE=1 SV=2	QSPLQNHLEDNEEPPALPPR	Gln->pyro-Glu (N-term Q); Phospho (ST)	1172.53	32.6707	2	x1030000000000000000000	0.0960285	0.0875714	25.68	4	332	351	25.68	8753: Scan 11192 (rt=32.6707) [R_b1822p5_S24_SF607_96h_4HTA_Phos_R1.raw]	F002994.dat	5998.66	Hcls1 pS333	p04477	0.0591004
PPR18_MOUSE	Phostensin OS=Mus musculus GN=Ppp1r18 PE=1 SV=1	SSPGNLR	Phospho (ST)	405.68	67.215	2	x003000000	-0.41268	0.0593594	18.65	3	125	131	0	20048: Scan 24761 (rt=67.215) [R_b1822p5_S20_SF604_24h_4HTA_Phos_R1.raw]	F002988.dat	11967.7	Ppp1r18 pS126	p06353	0.0660522
PGAM1_MOUSE	Phosphoglycerate mutase 1 OS=Mus musculus GN=Pgam1 PE=1 SV=3	SYDVPPPPMEPDHPFYSNISK	Phospho (ST)	1249.05	52.6677	2	x03000000000000000000000	1.35653	0.00141027	39.89	3	118	138	2.92	15947: Scan 19448 (rt=52.6677) [R_b1822p5_S24_SF607_96h_4HTA_Phos_R1.raw]	F002994.dat	10404.7	Pgam1 pS118	p06619	0.00598802
CHD8_MOUSE	Chromodomain-helicase-DNA-binding protein 8 OS=Mus musculus GN=Chd8 PE=1 SV=1	SQEVTAGGILGPGNHLLDSPSLTPGEDGDSPVPTPR	Phospho (ST)	1216.58	65.9503	3	x00000000000000000000000000000030000000	-1.17037	0.0276269	27.49	2	2184	2219	11.94	22037: Scan 25607 (rt=65.9503) [R_b1822p5_S12_SF622_96h_4HTA_Phos_R2.raw]	F002949.dat	3641.96	Chd8 pS2213	p06108	0.0436782
M4K4_MOUSE	Mitogen-activated protein kinase kinase kinase kinase 4 OS=Mus musculus GN=Map4k4 PE=1 SV=1	GEKDETEYEYSGSEEEEEEVPEQEGEPSSIVNVPGESTLR	2 Phospho (ST)	1158.97	59.4944	4	x000000300003000000000000000000000000000000	-0.0757794	0.0372404	25.72	10	313	352	0	19639: Scan 22904 (rt=59.4944) [R_b1822p5_S7_SF621_24h_ETH_Phos_R1.raw]	F002938.dat	6024.32	Map4k4 pT318 pS323	p02039	0.0591004
ULK1_MOUSE	Serine/threonine-protein kinase ULK1 OS=Mus musculus GN=Ulk1 PE=1 SV=1	SPLPPILGSPTK	Phospho (ST)	643.843	54.3738	2	x00000000030000	-0.265232	0.00906901	28.52	8	614	625	8.77	17040: Scan 20532 (rt=54.3738) [R_b1822p5_S11_SF622_24h_4HTA_Phos_R2.raw]	F002947.dat	4035.22	Ulk1 pS622	p05862	0.0591004
CAMP1_MOUSE	Calmodulin-regulated spectrin-associated protein 1 OS=Mus musculus GN=Camsap1 PE=1 SV=1	APVHFVEPLSPTGVPGHR	Phospho (ST)	659.664	42.9687	3	x00000000003000000000	-0.593634	0.0166564	28.41	8	1060	1077	16.26	12652: Scan 15606 (rt=42.9687) [R_b1822p5_S18_SF603_96h_4HTA_Phos_R1.raw]	F003000.dat	3547	Camsap1 pS1069	p00443	0.0591004
UBP2L_MOUSE	Ubiquitin-associated protein 2-like OS=Mus musculus GN=Ubap2l PE=1 SV=1	QAFTPSSTMMEVFLQEKPPAVATSTAAPPPPSSPLPSK	Phospho (ST)	1001.99	74.6752	4	x0000000000000000000000000000000003000000	-0.182321	0.0171577	28.3	23	442	479	0	25156: Scan 29186 (rt=74.6752) [R_b1822p5_S12_SF622_96h_4HTA_Phos_R1.raw]	F002948.dat	17430.7	Ubap2l pS474	p04148	0.0591004
ARHG7_MOUSE	Rho guanine nucleotide exchange factor 7 OS=Mus musculus GN=Arhgef7 PE=1 SV=2	VLSSLVTLNK	Phospho (ST)	577.316	59.5783	2	x000030000000	-2.59931	0.0150354	28.42	4	100	109	0	19729: Scan 23019 (rt=59.5783) [R_b1822p5_S9_SF621_96h_4HTA_Phos_R1.raw]	F002942.dat	985.568	Arhgef7 pS103	p07296	0.0436782
CD2AP_MOUSE	CD2-associated protein OS=Mus musculus GN=Cd2ap PE=1 SV=3	ELESTEDGETHNAQEESEVPLTGPTSPLPSPGNGSEPAPGSVAQPK	Phospho (ST)	1184.29	48.1719	4	x000000000000000000000000003000000000000000000000	0.417484	0.0373659	26.33	5	164	209	0	14571: Scan 17769 (rt=48.1719) [R_b1822p5_S18_SF603_96h_4HTA_Phos_R1.raw]	F003000.dat	5340.06	Cd2ap pS189	p01507	0.0591004
PNISR_MOUSE	Arginine/serine-rich protein PNISR OS=Mus musculus GN=Pnisr PE=2 SV=1	QRSPIALPVK	Phospho (ST)	396.889	44.4369	3	x000300000000	-0.243339	0.116504	17.33	5	209	218	17.33	13340: Scan 16334 (rt=44.4369) [R_b1822p5_S6_SF624_96h_4HTA_Phos_R1.raw]	F002936.dat	1461.68	Pnisr pS211	p04451	0.0660522
SCAF8_MOUSE	Protein SCAF8 OS=Mus musculus GN=Scaf8 PE=1 SV=1	ASEPVKEPVQTAQSPAPVEK	Phospho (ST)	1086.53	27.091	2	x0000000000000030000000	0.251491	0.000794919	41.45	7	604	623	0	7034: Scan 9106 (rt=27.091) [R_b1822p5_S7_SF621_24h_ETH_Phos_R2.raw]	F002939.dat	5971.62	Scaf8 pS617	p00520	0.00154321
EIF3G_MOUSE	Eukaryotic translation initiation factor 3 subunit G OS=Mus musculus GN=Eif3g PE=1 SV=2	GIPLPTGDTSPEPELLPGDPLPPPK	2 Phospho (ST)	1347.64	82.2913	2	x000000000330000000000000000	-0.509791	0.0157707	29.26	4	33	57	0	27510: Scan 32138 (rt=82.2913) [R_b1822p5_S12_SF622_96h_4HTA_Phos_R2.raw]	F002949.dat	2446.97	Eif3g pT41 pS42	p02128	0.0591004
SEPT1_MOUSE	Septin-1 OS=Mus musculus GN=Sept1 PE=2 SV=2	QSATEIPLPMLPLADTEK	Gln->pyro-Glu (N-term Q); Phospho (ST)	1008.98	92.9841	2	x10300000000000000000	0.402291	0.0245573	26.89	14	313	330	1.41	28347: Scan 34726 (rt=92.9841) [R_b1822p5_S9_SF621_96h_4HTA_Phos_R1.raw]	F002942.dat	22277.1	Sept1 pS314	p04454	0.0591004
STRN3_MOUSE	Striatin-3 OS=Mus musculus GN=Strn3 PE=1 SV=1	RPPGDVLETFNFLENADDSDEEENDMIEGIPEGK	Oxidation (M); Phospho (ST)	1306.56	74.4435	3	x000000000000000000030000002000000000	-1.15252	0.0070361	33.43	9	239	272	19.63	21737: Scan 27125 (rt=74.4435) [R_b1822p5_S24_SF607_96h_4HTA_Phos_R1.raw]	F002994.dat	6935.38	Strn3 pS257	p04829	0.0244565
ASPP1_MOUSE	Apoptosis-stimulating of p53 protein 1 OS=Mus musculus GN=Ppp1r13b PE=2 SV=2	GPPPIPGVGKPLPPSYGTYPSSGPLGPGSTSSLER	Phospho (ST)	1161.91	46.3802	3	x0000000000000000000000000000000030000	-0.327044	0.245469	16.65	7	445	479	0	14381: Scan 17273 (rt=46.3802) [R_b1822p5_S12_SF622_96h_4HTA_Phos_R2.raw]	F002949.dat	11527.7	Ppp1r13b pS476	p02250	0.0660522
CCNL1_MOUSE	Cyclin-L1 OS=Mus musculus GN=Ccnl1 PE=1 SV=1	SPVSINVK	Phospho (ST)	462.234	48.9818	2	x0300000000	0.3946	0.297475	16.68	8	358	365	15.7	15551: Scan 18441 (rt=48.9817) [R_b1822p5_S7_SF621_24h_ETH_Phos_R1.raw]	F002938.dat	18805.3	Ccnl1 pS358	p06085	0.0660522
AKA12_MOUSE	A-kinase anchor protein 12 OS=Mus musculus GN=Akap12 PE=1 SV=1	ALGSLEGSPSLPDQDKADCIEVQVQSSDTPVTQTTEAVK	2 Phospho (ST)	1420.97	59.0691	3	x00003000300000000000000000000000000000000	-2.02493	0.0483937	25.52	2	1348	1386	2.4	17622: Scan 21773 (rt=59.0691) [R_b1822p5_S20_SF604_24h_4HTA_Phos_R2.raw]	F002999.dat	1820.32	Akap12 pS1351 pS1355	p00337	0.0436782
PININ_MOUSE	Pinin OS=Mus musculus GN=Pnn PE=1 SV=4	DTSGLER	Phospho (ST)	429.175	15.166	2	x000300000	-1.1631	0.0281701	25.14	6	664	670	12.24	2095: Scan 3828 (rt=15.166) [R_b1822p5_S18_SF603_96h_4HTA_Phos_R1.raw]	F003000.dat	12654.3	Pnn pS666	p01095	0.0436782
IF4G1_MOUSE	Eukaryotic translation initiation factor 4 gamma 1 OS=Mus musculus GN=Eif4g1 PE=1 SV=1	ITKPGSIDSNNQLFAPGGR	Phospho (ST)	684.668	20.1787	3	x000000000300000000000	-0.410535	0.325316	15.13	6	1076	1094	0	4213: Scan 6066 (rt=20.1787) [R_b1822p5_S8_SF621_24h_4HTA_Phos_R2.raw]	F002941.dat	3973.17	Eif4g1 pS1084	p02808	0.0660522
SHRM4_MOUSE	Protein Shroom4 OS=Mus musculus GN=Shroom4 PE=1 SV=1	GPLSQLCDTNEAVEETQEPPESPPLSASNASLLPSYK	Phospho (ST)	1345.95	67.3557	3	x000000000000000000000030000000000000000	-2.27494	0.0445093	26.14	2	601	637	5.71	21544: Scan 25744 (rt=67.3557) [R_b1822p5_S6_SF624_96h_4HTA_Phos_R2.raw]	F002937.dat	3519.19	Shroom4 pS622	p02244	0.0436782
ATRX_MOUSE	Transcriptional regulator ATRX OS=Mus musculus GN=Atrx PE=1 SV=3	EVIEIEDASPTKCPITTK	Phospho (ST)	1056	41.5876	2	x00000000030000000000	-0.583415	0.000326442	45.45	8	1504	1521	10.27	12261: Scan 15166 (rt=41.5876) [R_b1822p5_S11_SF622_24h_4HTA_Phos_R1.raw]	F002946.dat	4885.42	Atrx pS1512	p01783	0.00369344
FLNB_MOUSE	Filamin-B OS=Mus musculus GN=Flnb PE=1 SV=3	VRESITR	Phospho (ST)	470.735	77.0096	2	x000030000	0.420457	0.174274	16.28	3	2095	2101	5.43	25499: Scan 29940 (rt=77.0096) [R_b1822p5_S8_SF621_24h_4HTA_Phos_R1.raw]	F002940.dat	14954.5	Flnb pS2098	p07389	0.0660522
CD2B2_MOUSE	CD2 antigen cytoplasmic tail-binding protein 2 OS=Mus musculus GN=Cd2bp2 PE=1 SV=1	HSLDSDEEDDDEEGSSKYDILASEDVEGQEAATLPSEGGVR	Phospho (ST)	1115.97	54.3578	4	x0000000000000000000000030000000000000000000	1.36843	0.00177303	39.74	3	45	85	0	17191: Scan 20589 (rt=54.3578) [R_b1822p5_S11_SF622_24h_4HTA_Phos_R1.raw]	F002946.dat	5461	Cd2bp2 pS67	p02548	0.00598802
ICAL_MOUSE	Calpastatin OS=Mus musculus GN=Cast PE=1 SV=2	SNEQMVSEKPSESK	Phospho (ST)	830.354	24.3797	2	x0300000000000000	1.05565	0.0599517	25.1	4	165	178	25.1	5849: Scan 7858 (rt=24.3796) [R_b1822p5_S6_SF624_96h_4HTA_Phos_R2.raw]	F002937.dat	21815.9	Cast pS165	p05712	0.0436782
F134A_MOUSE	Protein FAM134A OS=Mus musculus GN=Fam134a PE=1 SV=2	SAPPAGDEPLAETESESEAELAGFSPVVDVK	2 Phospho (ST)	1096.81	18.4213	3	x000000000000000303000000000000000	-0.228752	0.340564	17.17	5	262	292	0	3380: Scan 5227 (rt=18.4213) [R_b1822p5_S12_SF622_96h_4HTA_Phos_R2.raw]	F002949.dat	4755.84	Fam134a pS276 pS278	p05081	0.0660522
PPR18_MOUSE	Phostensin OS=Mus musculus GN=Ppp1r18 PE=1 SV=1	EVLESILSPGEPGDQK	Phospho (ST)	889.418	22.1098	2	x000000003000000000	-0.79074	0.36647	15.06	12	217	232	13.85	4774: Scan 6784 (rt=22.1098) [R_b1822p5_S23_SF607_24h_4HTA_Phos_R1.raw]	F002970.dat	4684.88	Ppp1r18 pS224	p01787	0.0660522
ICAL_MOUSE	Calpastatin OS=Mus musculus GN=Cast PE=1 SV=2	KKEQKPFTPASPVQSTPSKPSDK	Phospho (ST)	648.832	23.8733	4	x0000000000030000000000000	-0.428357	0.00263798	35.61	2	209	231	0	5574: Scan 7642 (rt=23.8733) [R_b1822p5_S11_SF622_24h_4HTA_Phos_R1.raw]	F002946.dat	12996.9	Cast pS219	p03006	0.00621891
PDLI1_MOUSE	PDZ and LIM domain protein 1 OS=Mus musculus GN=Pdlim1 PE=2 SV=4	SAMPFTASPAPSTR	Oxidation (M); Phospho (ST)	758.83	28.6908	2	x0002000030000000	-2.39833	0.000619902	40.71	6	123	136	13.14	6492: Scan 9077 (rt=28.6908) [R_b1822p5_S14_SF602_24h_4HTA_Phos_R1.raw]	F002973.dat	4358.09	Pdlim1 pS130	p05071	0.00823045
ELYS_MOUSE	Protein ELYS OS=Mus musculus GN=Ahctf1 PE=1 SV=1	LDSSQLPLQTGLDVPATPR	Phospho (ST)	1044.53	57.7906	2	x000000000000000003000	0.981777	0.00961	29.95	2	1938	1956	23.49	17926: Scan 21666 (rt=57.7906) [R_b1822p5_S18_SF603_96h_4HTA_Phos_R1.raw]	F003000.dat	4069.35	Ahctf1 pT1954	p03287	0.0591004
CIC_MOUSE	Protein capicua homolog OS=Mus musculus GN=Cic PE=1 SV=2	AQSVSPVQATPSGGSAQLLPGK	Phospho (ST)	720.695	42.7873	3	x000300000000000000000000	0.0968013	0.0127689	29.45	9	1805	1826	5.87	12711: Scan 15630 (rt=42.7873) [R_b1822p5_S6_SF624_96h_4HTA_Phos_R2.raw]	F002937.dat	4191.72	Cic pS1807	p00479	0.0591004
MYPT1_MOUSE	Protein phosphatase 1 regulatory subunit 12A OS=Mus musculus GN=Ppp1r12a PE=1 SV=2	STGVSFWTQDSDENEQERQSDTEDGSSKR	2 Phospho (ST)	1155.79	40.9498	3	x0000000000030000000030000000000	0.487828	0.0280073	25.35	4	851	879	7.76	11672: Scan 14624 (rt=40.9498) [R_b1822p5_S21_SF604_96h_4HTA_Phos_R1.raw]	F002990.dat	11755.9	Ppp1r12a pS861 pS870	p06483	0.0591004
TBCD4_MOUSE	TBC1 domain family member 4 OS=Mus musculus GN=Tbc1d4 PE=1 SV=2	EGVPKSR	Phospho (ST)	426.703	58.081	2	x000000300	-0.0528547	0.0700469	17.83	52	926	932	7.33	17525: Scan 21529 (rt=58.081) [R_b1822p5_S22_SF607_24h_ETH_Phos_R2.raw]	F002996.dat	512965	Tbc1d4 pS931	p01432	0.0660522
CO052_MOUSE	Uncharacterized protein C15orf52 homolog OS=Mus musculus PE=1 SV=1	GESGTSTASLAPDSPQHSDLAPLDLSVGGASSR	Phospho (ST)	1083.17	53.1273	3	x00000000000000300000000000000000000	-1.20162	0.000283033	47.14	4	410	442	4.17	15943: Scan 19579 (rt=53.1273) [R_b1822p5_S20_SF604_24h_4HTA_Phos_R1.raw]	F002988.dat	9930.64	pS423	p02048	0.00490196
TYB4_MOUSE	Thymosin beta-4 OS=Mus musculus GN=Tmsb4x PE=1 SV=1	KTETQEKNPLPSK	Phospho (ST)	790.391	13.1479	2	x000030000000000	0.352807	0.00757308	33.76	1	26	38	4.03	472: Scan 2678 (rt=13.1479) [R_b1822p5_S13_SF602_24h_ETH_Phos_R2.raw]	F002997.dat	3137.99	Tmsb4x pT29	p03160	0.0352155
MTA2_MOUSE	Metastasis-associated protein MTA2 OS=Mus musculus GN=Mta2 PE=1 SV=1	GHLSRPEAQSLSPYTTSANR	Phospho (ST)	751.353	34.0522	3	x0000000000003000000000	-1.08706	0.0175502	30.8	2	424	443	13.73	9699: Scan 12096 (rt=34.0522) [R_b1822p5_S9_SF621_96h_4HTA_Phos_R2.raw]	F002943.dat	2765.05	Mta2 pS435	p02115	0.0244565
SDPR_MOUSE	Serum deprivation-response protein OS=Mus musculus GN=Sdpr PE=1 SV=3	EGESSVENETK	Phospho (ST)	644.753	29.6156	2	x0000030000000	0.130487	0.0972061	16.89	3	304	314	7.59	7806: Scan 10091 (rt=29.6156) [R_b1822p5_S12_SF622_96h_4HTA_Phos_R2.raw]	F002949.dat	13567.3	Sdpr pS308	p01394	0.0660522
RBP1_MOUSE	RalA-binding protein 1 OS=Mus musculus GN=Ralbp1 PE=1 SV=4	TPSSEEISPTKFPGLYR	Phospho (ST)	663.653	51.7727	3	x0003000000000000000	-0.199705	0.00274081	37.02	5	27	43	1.64	16335: Scan 19531 (rt=51.7727) [R_b1822p5_S10_SF622_24h_ETH_Phos_R1.raw]	F002944.dat	2595.51	Ralbp1 pS29	p06948	0.00621891
OSTP_MOUSE	Osteopontin OS=Mus musculus GN=Spp1 PE=1 SV=1	LEHSKESQESADQSDVIDSQASSK	Phospho (ST)	895.721	25.5459	3	x00000000003000000000000000	-2.08707	0.00237804	37.73	1	225	248	0	6241: Scan 8343 (rt=25.5459) [R_b1822p5_S12_SF622_96h_4HTA_Phos_R1.raw]	F002948.dat	2758.21	Spp1 pS234	p03310	0.00598802
TPD54_MOUSE	Tumor protein D54 OS=Mus musculus GN=Tpd52l2 PE=1 SV=1	ENGSDNLPPSPGSGDQTLPDHAPF	Phospho (ST)	1265.03	23.8027	2	x00000000003000000000000000	0.13726	0.271869	16.52	19	197	220	13.21	5422: Scan 7512 (rt=23.8027) [R_b1822p5_S23_SF607_24h_4HTA_Phos_R1.raw]	F002970.dat	10779.9	Tpd52l2 pS206	p01568	0.0660522
BUD13_MOUSE	BUD13 homolog OS=Mus musculus GN=Bud13 PE=1 SV=1	ASDSDLSPPR	3 Phospho (ST)	642.702	27.6113	2	x003030030000	0.55634	0.0847	15.84	4	370	379	15.84	6937: Scan 9172 (rt=27.6113) [R_b1822p5_S18_SF603_96h_4HTA_Phos_R1.raw]	F003000.dat	3770.46	Bud13 pS371 pS373 pS376	p00512	0.0660522
SFPQ_MOUSE	Splicing factor, proline- and glutamine-rich OS=Mus musculus GN=Sfpq PE=1 SV=1	GMGPGTPAGYGR	Phospho (ST)	600.747	28.511	2	x00000030000000	-0.912063	0.000495505	39.23	1	674	685	39.23	7375: Scan 9615 (rt=28.511) [R_b1822p5_S12_SF622_96h_4HTA_Phos_R2.raw]	F002949.dat	3865.26	Sfpq pT679	p02188	0.00621891
SLAI2_MOUSE	SLAIN motif-containing protein 2 OS=Mus musculus GN=Slain2 PE=1 SV=2	SGAVQGAGLLGPGSPAR	Phospho (ST)	787.888	25.1849	2	x0000000000000030000	-0.292293	0.130745	19.17	4	35	51	19.17	5927: Scan 8092 (rt=25.1849) [R_b1822p5_S23_SF607_24h_4HTA_Phos_R1.raw]	F002970.dat	6924.12	Slain2 pS48	p05340	0.0660522
DKC1_MOUSE	H/ACA ribonucleoprotein complex subunit 4 OS=Mus musculus GN=Dkc1 PE=1 SV=4	KRDSESESDETPTVPQLK	3 Phospho (ST)	1143.45	37.3076	2	x00003030300000000000	-1.83642	0.0054099	31.15	2	448	465	9.1	10275: Scan 13111 (rt=37.3076) [R_b1822p5_S20_SF604_24h_4HTA_Phos_R2.raw]	F002999.dat	14945.7	Dkc1 pS451 pS453 pS455	p03123	0.0244565
FOXK1_MOUSE	Forkhead box protein K1 OS=Mus musculus GN=Foxk1 PE=1 SV=2	SAPASPTHPGLMSPR	3 Phospho (ST)	873.333	22.6231	2	x03000300000003000	0.0458546	0.0868528	16.74	8	402	416	7.39	5217: Scan 7138 (rt=22.6231) [R_b1822p5_S7_SF621_24h_ETH_Phos_R1.raw]	F002938.dat	11910.5	Foxk1 pS402 pS406 pS414	p05077	0.0660522
HMGN1_MOUSE	Non-histone chromosomal protein HMG-14 OS=Mus musculus GN=Hmgn1 PE=1 SV=2	QADVADQQTTELPAENGETENQSPASEEEK	Gln->pyro-Glu (N-term Q); 2 Phospho (ST)	1130.12	55.0878	3	x10000000000000000000000300300000	1.19711	0.00534495	33.86	12	62	91	11.79	17821: Scan 21002 (rt=55.0878) [R_b1822p5_S12_SF622_96h_4HTA_Phos_R2.raw]	F002949.dat	11421.5	Hmgn1 pS84 pS87	p04140	0.0244565
MAP1B_MOUSE	Microtubule-associated protein 1B OS=Mus musculus GN=Map1b PE=1 SV=2	SLMSSPEDLTK	Oxidation (M); 2 Phospho (ST)	692.263	39.136	2	x0002330000000	-0.233633	0.000547397	38.18	14	825	835	25.27	11182: Scan 13982 (rt=39.136) [R_b1822p5_S18_SF603_96h_4HTA_Phos_R1.raw]	F003000.dat	20370.1	Map1b pS828 pS829	p05607	0.00621891
NOP58_MOUSE	Nucleolar protein 58 OS=Mus musculus GN=Nop58 PE=1 SV=1	EEPLSEEEPCTSTAVPSPEKK	2 Phospho (ST)	1252.51	36.5359	2	x00000300000000000300000	-0.93887	0.00336041	35.15	19	505	525	15.35	10236: Scan 12905 (rt=36.5359) [R_b1822p5_S18_SF603_96h_4HTA_Phos_R1.raw]	F003000.dat	17523.7	Nop58 pS509 pS521	p01334	0.00621891
4EBP1_MOUSE	Eukaryotic translation initiation factor 4E-binding protein 1 OS=Mus musculus GN=Eif4ebp1 PE=1 SV=3	TPPKDLPAIPGVTSPTSDEPPMQASQSQLPSSPEDK	2 Phospho (ST)	1297.26	22.5159	3	x03000000000000000000000000000000300000	-0.481647	0.448032	15.74	22	69	104	9.83	5047: Scan 7026 (rt=22.5159) [R_b1822p5_S18_SF603_96h_4HTA_Phos_R1.raw]	F003000.dat	26985.8	Eif4ebp1 pT69 pS100	p06909	0.0660522
TP53B_MOUSE	Tumor suppressor p53-binding protein 1 OS=Mus musculus GN=Tp53bp1 PE=1 SV=2	LHDDEAMETEKPLLPSQPTVSPQASTPVSR	Phospho (ST)	1114.2	50.5676	3	x00000000000000000000030000000000	-0.242546	0.442812	15.03	2	403	432	1.75	14932: Scan 18487 (rt=50.5676) [R_b1822p5_S16_SF603_24h_ETH_Phos_R2.raw]	F002978.dat	8924.43	Tp53bp1 pS423	p03406	0.0660522
RBM14_MOUSE	RNA-binding protein 14 OS=Mus musculus GN=Rbm14 PE=1 SV=1	GQPGSAYDGTGQPSAAYLSMSQGAVANANSTPPPYER	Phospho (ST)	1259.89	41.5283	3	x000000000000000000000000000000030000000	-0.423922	0.0583248	25.33	13	542	578	1	11575: Scan 14726 (rt=41.5283) [R_b1822p5_S22_SF607_24h_ETH_Phos_R1.raw]	F002992.dat	29004.9	Rbm14 pT572	p02293	0.0591004
FOXK1_MOUSE	Forkhead box protein K1 OS=Mus musculus GN=Foxk1 PE=1 SV=2	EEAPASPLRPLYPQISPLK	Phospho (ST)	729.381	59.1511	3	x000000300000000000000	-1.13037	0.00869564	29.5	21	194	212	26.76	19068: Sum of 2 scans in range 22563 (rt=59.1511) to 22626 (rt=59.2985) [R_b1822p5_S10_SF622_24h_ETH_Phos_R2.raw]	F002945.dat	18179	Foxk1 pS199	p01277	0.0436782
MY18A_MOUSE	Unconventional myosin-XVIIIa OS=Mus musculus GN=Myo18a PE=1 SV=2	LEGDSDVDSELEDRVDGVK	Phospho (ST)	719.646	49.0482	3	x000003000000000000000	0.011596	0.00519306	33.18	2	1962	1980	32.62	15434: Scan 18417 (rt=49.0482) [R_b1822p5_S12_SF622_96h_4HTA_Phos_R2.raw]	F002949.dat	2119.37	Myo18a pS1966	p03306	0.0352155
REPS1_MOUSE	RalBP1-associated Eps domain-containing protein 1 OS=Mus musculus GN=Reps1 PE=1 SV=2	SSSSQTLTQFDSNIAPADPDTAIVHPVPIR	2 Phospho (ST)	1108.85	66.5741	3	x00003030000000000000000000000000	0.132992	0.0108961	32.18	2	428	457	2.27	20071: Scan 24633 (rt=66.5741) [R_b1822p5_S24_SF607_96h_4HTA_Phos_R1.raw]	F002994.dat	3379.73	Reps1 pS431 pT433	p06443	0.0352155
ACINU_MOUSE	Apoptotic chromatin condensation inducer in the nucleus OS=Mus musculus GN=Acin1 PE=1 SV=3	SPSPDSVASRPQSSPGSK	Phospho (ST)	925.919	19.8421	2	x00030000000000000000	0.618438	0.0297875	25.43	2	593	610	5.11	4152: Scan 5990 (rt=19.8421) [R_b1822p5_S9_SF621_96h_4HTA_Phos_R1.raw]	F002942.dat	2663.15	Acin1 pS595	p05981	0.0591004
PROX1_MOUSE	Prospero homeobox protein 1 OS=Mus musculus GN=Prox1 PE=1 SV=2	GMSHSPSVALR	Oxidation (M); Phospho (ST)	413.184	23.0408	3	x0020030000000	0.388991	0.0132215	28.03	2	175	185	0	5250: Scan 7259 (rt=23.0408) [R_b1822p5_S12_SF622_96h_4HTA_Phos_R1.raw]	F002948.dat	1941.28	Prox1 pS179	p02193	0.0591004
REPS1_MOUSE	RalBP1-associated Eps domain-containing protein 1 OS=Mus musculus GN=Reps1 PE=1 SV=2	TSSDHTNPTSPLLVKPSDLSEENK	Phospho (ST)	892.752	39.5136	3	x00000000003000000000000000	0.287825	0.0434325	25.16	6	473	496	1.34	11326: Scan 14142 (rt=39.5136) [R_b1822p5_S18_SF603_96h_4HTA_Phos_R1.raw]	F003000.dat	16452.9	Reps1 pS482	p07026	0.0591004
CREM_MOUSE	cAMP-responsive element modulator OS=Mus musculus GN=Crem PE=1 SV=2	APTTALPQGVVMAASPGSLHSPQQLAEEATR	Phospho (ST)	1065.86	62.0239	3	x000000000000000300000000000000000	-0.0732499	0.00507236	34.02	4	270	300	5.46	20573: Scan 23946 (rt=62.0239) [R_b1822p5_S12_SF622_96h_4HTA_Phos_R1.raw]	F002948.dat	13140.8	Crem pS284	p00442	0.0352155
PTN12_MOUSE	Tyrosine-protein phosphatase non-receptor type 12 OS=Mus musculus GN=Ptpn12 PE=1 SV=3	IADGNEITTGTMVSSIDSEKQDSPPPKPPR	Phospho (ST)	1083.18	27.6005	3	x00000000000000000000000300000000	-0.266132	0.306558	17.59	8	309	338	4.08	6932: Scan 9167 (rt=27.6005) [R_b1822p5_S18_SF603_96h_4HTA_Phos_R1.raw]	F003000.dat	6932.22	Ptpn12 pS331	p02595	0.0660522
CTNA2_MOUSE	Catenin alpha-2 OS=Mus musculus GN=Ctnna2 PE=1 SV=3	SRTSVQTEDDQLIAGQSAR	Phospho (ST)	1071.49	41.1864	2	x000030000000000000000	-0.066792	0.174727	18.44	14	651	669	0	12511: Scan 15120 (rt=41.1864) [R_b1822p5_S8_SF621_24h_4HTA_Phos_R2.raw]	F002941.dat	25224.6	Ctnna2 pS654	p06279	0.0660522
T2FA_MOUSE	General transcription factor IIF subunit 1 OS=Mus musculus GN=Gtf2f1 PE=1 SV=2	VNGKSGR	Phospho (ST)	399.187	17.7505	2	x000003000	-0.106736	0.0932729	18.12	11	102	108	1.09	3063: Scan 4890 (rt=17.7505) [R_b1822p5_S16_SF603_24h_ETH_Phos_R1.raw]	F002977.dat	42791.5	Gtf2f1 pS106	p07313	0.0660522
ITB4_MOUSE	Integrin beta-4 OS=Mus musculus GN=Itgb4 PE=2 SV=1	DYHSLTR	Phospho (ST)	486.202	21.1886	2	x000030000	-0.615216	0.026299	19.78	2	1487	1493	4.58	4533: Scan 6453 (rt=21.1886) [R_b1822p5_S6_SF624_96h_4HTA_Phos_R1.raw]	F002936.dat	5562.81	Itgb4 pS1490	p01143	0.0660522
IF4G1_MOUSE	Eukaryotic translation initiation factor 4 gamma 1 OS=Mus musculus GN=Eif4g1 PE=1 SV=1	TASTPTPPQTGGSLEPQPNGESPQVAVIIRPDDR	2 Phospho (ST)	918.931	14.3893	4	x000000000030030000000000000000000000	0.797998	0.318797	16.91	5	209	242	0	1769: Scan 3483 (rt=14.3893) [R_b1822p5_S18_SF603_96h_4HTA_Phos_R1.raw]	F003000.dat	7134.74	Eif4g1 pT218 pS221	p06712	0.0660522
RERE_MOUSE	Arginine-glutamic acid dipeptide repeats protein OS=Mus musculus GN=Rere PE=1 SV=3	EEALDEAEEPESPPPPPRSPSPEPTVVDTPSHASQSAR	3 Phospho (ST)	1065.7	43.9407	4	x0000000000003000000303000000000000000000	-0.0154974	0.00588194	34.18	37	1087	1124	21.44	13170: Scan 16100 (rt=43.9407) [R_b1822p5_S10_SF622_24h_ETH_Phos_R2.raw]	F002945.dat	34233.2	Rere pS1098 pS1105 pS1107	p01275	0.0352155
ILF3_MOUSE	Interleukin enhancer-binding factor 3 OS=Mus musculus GN=Ilf3 PE=1 SV=2	RPMEEDGEEKSPSKK	Phospho (ST)	609.606	11.629	3	x00000000000300000	0.862639	0.000216772	46.44	1	372	386	10.09	660: Scan 2271 (rt=11.629) [R_b1822p5_S11_SF622_24h_4HTA_Phos_R2.raw]	F002947.dat	7768.29	Ilf3 pS382	p04824	0.00369344
TRA2B_MOUSE	Transformer-2 protein homolog beta OS=Mus musculus GN=Tra2b PE=2 SV=1	RRSPSPYYSR	2 Phospho (ST)	714.796	20.4957	2	x000303000000	-0.332732	0.00652763	29.67	24	262	271	15.22	4349: Scan 6202 (rt=20.4957) [R_b1822p5_S7_SF621_24h_ETH_Phos_R1.raw]	F002938.dat	39873.3	Tra2b pS264 pS266	p04895	0.0591004
PRC2A_MOUSE	Protein PRRC2A OS=Mus musculus GN=Prrc2a PE=1 SV=1	LKFSDEEDGRDSDEEGAEGHK	2 Phospho (ST)	837.32	28.0884	3	x00003000000030000000000	1.65688	0.0168693	26.18	2	339	359	26.18	7213: Scan 9433 (rt=28.0884) [R_b1822p5_S12_SF622_96h_4HTA_Phos_R2.raw]	F002949.dat	41793.6	Prrc2a pS342 pS350	p03442	0.0436782
HMGN1_MOUSE	Non-histone chromosomal protein HMG-14 OS=Mus musculus GN=Hmgn1 PE=1 SV=2	QADVADQQTTELPAENGETENQSPASEEEKEAK	Gln->pyro-Glu (N-term Q); 2 Phospho (ST)	1239.51	34.5222	3	x10000000000000000000000300300000000	-0.241422	0.260328	17.72	12	62	94	2.44	9232: Scan 11917 (rt=34.5222) [R_b1822p5_S17_SF603_24h_4HTA_Phos_R1.raw]	F002982.dat	6708.74	Hmgn1 pS84 pS87	p04145	0.0660522
YBOX3_MOUSE	Y-box-binding protein 3 OS=Mus musculus GN=Ybx3 PE=1 SV=2	NYAGEEEEEGSGSSEGFEPPAADGQFSGAR	2 Phospho (ST); Phospho (Y)	1101.06	40.9996	3	x00400000000003300000000000000000	-0.358166	0.119016	16.19	2	183	212	0	12110: Scan 14857 (rt=40.9996) [R_b1822p5_S19_SF604_24h_ETH_Phos_R1.raw]	F002986.dat	9049.37	Ybx3 pS195 pS196	p04119	0.0660522
ARGL1_MOUSE	Arginine and glutamate-rich protein 1 OS=Mus musculus GN=Arglu1 PE=1 SV=2	ASSPPDRIDIFGR	Phospho (ST)	504.241	46.0915	3	x000300000000000	-0.239121	0.0139179	29.77	20	73	85	11.53	13643: Scan 16873 (rt=46.0915) [R_b1822p5_S1_SF619_24h_ETH_Phos_R1.raw]	F002926.dat	7728.9	Arglu1 pS75	p00591	0.0591004
CHD4_MOUSE	Chromodomain-helicase-DNA-binding protein 4 OS=Mus musculus GN=Chd4 PE=1 SV=1	KRSSSEDDDLDVESDFDDASINSYSVSDGSTSR	3 Phospho (ST)	1275.82	60.4447	3	x00000300000000300000300000000000000	-0.169438	0.00865123	29.82	3	299	331	0	19549: Scan 23103 (rt=60.4447) [R_b1822p5_S10_SF622_24h_ETH_Phos_R2.raw]	F002945.dat	1432.54	Chd4 pS303 pS312 pS318	p03132	0.0591004
K2C7_MOUSE	Keratin, type II cytoskeletal 7 OS=Mus musculus GN=Krt7 PE=1 SV=1	SSQLPR	Phospho (ST)	384.176	44.2809	2	x03000000	-0.417571	0.166882	18.09	10	128	133	2.42	12602: Scan 15877 (rt=44.2809) [R_b1822p5_S22_SF607_24h_ETH_Phos_R1.raw]	F002992.dat	48213.1	Krt7 pS128	p06394	0.0660522
PROX1_MOUSE	Prospero homeobox protein 1 OS=Mus musculus GN=Prox1 PE=1 SV=2	DSPPECLSPFGRPTMSQFDVDR	Phospho (ST)	873.376	61.7124	3	x000000003000000000000000	-0.891446	0.024965	27.93	17	135	156	16.57	20432: Scan 23823 (rt=61.7124) [R_b1822p5_S12_SF622_96h_4HTA_Phos_R2.raw]	F002949.dat	27650.3	Prox1 pS142	p01056	0.0591004
CREB1_MOUSE	Cyclic AMP-responsive element-binding protein 1 OS=Mus musculus GN=Creb1 PE=1 SV=1	TAPTSTIAPGVVMASSPALPTQPAEEAAR	Phospho (ST)	967.809	54.8365	3	x0000003000000000000000000000000	0.223762	0.0118551	30.16	5	256	284	0	16415: Scan 20207 (rt=54.8365) [R_b1822p5_S16_SF603_24h_ETH_Phos_R1.raw]	F002977.dat	4566.37	Creb1 pT261	p06668	0.0352155
CT2NL_MOUSE	CTTNBP2 N-terminal-like protein OS=Mus musculus GN=Cttnbp2nl PE=1 SV=1	FTNQGPIKPVSPNSSPFGTDYR	Phospho (ST)	830.39	40.1818	3	x000000000003000000000000	-0.45737	0.347761	16.56	7	512	533	7.16	11241: Scan 14237 (rt=40.1818) [R_b1822p5_S17_SF603_24h_4HTA_Phos_R1.raw]	F002982.dat	19058.7	Cttnbp2nl pS522	p01940	0.0660522
CNN3_MOUSE	Calponin-3 OS=Mus musculus GN=Cnn3 PE=1 SV=1	YCAAPTEPVIHNGSQGTGTNGSEISDSDYQAEYPDEYHGEYPDDYPR	Phospho (ST); 2 Phospho (Y)	1373.78	50.7411	4	x0000000000000000000000300000040004000000000000000	-0.408845	0.242628	16.3	2	272	318	0	15016: Scan 18580 (rt=50.7411) [R_b1822p5_S22_SF607_24h_ETH_Phos_R1.raw]	F002992.dat	5954.35	Cnn3 pS293 pY300 pY269	p07519	0.0660522
LEO1_MOUSE	RNA polymerase-associated protein LEO1 OS=Mus musculus GN=Leo1 PE=1 SV=2	LRASIR	Phospho (ST)	398.215	21.4719	2	x00003000	-0.230358	0.217222	17.72	18	544	549	0	4657: Scan 6602 (rt=21.4719) [R_b1822p5_S11_SF622_24h_4HTA_Phos_R2.raw]	F002947.dat	7804.52	Leo1 pS547	p03594	0.0660522
FA65A_MOUSE	Protein FAM65A OS=Mus musculus GN=Fam65a PE=1 SV=2	FSTYSQSPPDTPSLR	2 Phospho (ST)	921.871	45.4513	2	x00000003000300000	-2.9695	0.00183861	36.22	7	341	355	15.6	13763: Scan 16745 (rt=45.4513) [R_b1822p5_S10_SF622_24h_ETH_Phos_R2.raw]	F002945.dat	9465.56	Fam65a pS347 pT351	p01935	0.00598802
TB10B_MOUSE	TBC1 domain family member 10B OS=Mus musculus GN=Tbc1d10b PE=1 SV=2	RHGAPAAPSPPPR	Phospho (ST)	464.23	18.2567	3	x000000000300000	-0.852004	0.0341405	25.79	5	14	26	25.79	3373: Scan 5196 (rt=18.2567) [R_b1822p5_S11_SF622_24h_4HTA_Phos_R2.raw]	F002947.dat	8684.74	Tbc1d10b pS22	p04681	0.0591004
TP53B_MOUSE	Tumor suppressor p53-binding protein 1 OS=Mus musculus GN=Tp53bp1 PE=1 SV=2	GREDAVAEDVCIDLTCDSGSQAVPSPATR	Phospho (ST)	1052.79	53.0655	3	x0000000000000000000000000300000	-0.225331	0.00776583	33.22	7	592	620	2.67	16681: Scan 20038 (rt=53.0655) [R_b1822p5_S11_SF622_24h_4HTA_Phos_R1.raw]	F002946.dat	4799.96	Tp53bp1 pS616	p02302	0.0352155
K1522_MOUSE	Uncharacterized protein KIAA1522 OS=Mus musculus GN=Kiaa1522 PE=1 SV=1	KPSVGVPPPSPSLPR	Phospho (ST)	532.284	34.8785	3	x00000000003000000	-0.436685	0.00711771	29.47	6	950	964	12.43	9364: Scan 12088 (rt=34.8785) [R_b1822p5_S23_SF607_24h_4HTA_Phos_R1.raw]	F002970.dat	5102.49	Kiaa1522 pS959	p03102	0.0591004
NASP_MOUSE	Nuclear autoantigenic sperm protein OS=Mus musculus GN=Nasp PE=1 SV=2	EGEETEGSEEEDRENDKAEETPNESVLEK	2 Phospho (ST)	1156.79	27.5664	3	x0000030030000000000000000000000	-0.996445	0.24205	16.73	3	459	487	16.73	6774: Scan 9082 (rt=27.5664) [R_b1822p5_S23_SF607_24h_4HTA_Phos_R1.raw]	F002970.dat	12365.5	Nasp pT463 pS466	p01392	0.0660522
TF3C1_MOUSE	General transcription factor 3C polypeptide 1 OS=Mus musculus GN=Gtf3c1 PE=1 SV=2	VAASPRPGAEEQAEAQAPAQLAAPEDADAGGPR	Phospho (ST)	1093.51	38.2712	3	x00003000000000000000000000000000000	0.200458	0.0356081	26.89	12	1887	1919	26.89	10881: Scan 13632 (rt=38.2712) [R_b1822p5_S18_SF603_96h_4HTA_Phos_R1.raw]	F003000.dat	10621.8	Gtf3c1 pS1890	p07103	0.0591004
MAP1B_MOUSE	Microtubule-associated protein 1B OS=Mus musculus GN=Map1b PE=1 SV=2	SVSPGVTQAVVEEHCASPEEK	2 Phospho (ST)	1200.49	37.5455	2	x00030000000000000300000	-0.783252	0.000633462	43.35	6	1291	1311	2.1	10620: Scan 13332 (rt=37.5455) [R_b1822p5_S18_SF603_96h_4HTA_Phos_R1.raw]	F003000.dat	11526.5	Map1b pS1293 pS1307	p06594	0.00154321
HNRL2_MOUSE	Heterogeneous nuclear ribonucleoprotein U-like protein 2 OS=Mus musculus GN=Hnrnpul2 PE=1 SV=2	SKPAGSDGERR	Phospho (ST)	413.854	16.0847	3	x0000003000000	-0.370598	0.0785785	19.34	19	186	196	19.34	2374: Scan 4178 (rt=16.0847) [R_b1822p5_S20_SF604_24h_4HTA_Phos_R2.raw]	F002999.dat	62471.7	Hnrnpul2 pS191	p05505	0.0660522
K1143_MOUSE	Uncharacterized protein KIAA1143 homolog OS=Mus musculus PE=1 SV=1	NSSLLSFDSEDENE	Phospho (ST)	833.313	15.2153	2	x0000000003000000	-0.391083	0.119137	15.42	15	142	155	7.99	2065: Scan 3808 (rt=15.2153) [R_b1822p5_S23_SF607_24h_4HTA_Phos_R1.raw]	F002970.dat	35027.2	pS150	p04062	0.0660522
CTR9_MOUSE	RNA polymerase-associated protein CTR9 homolog OS=Mus musculus GN=Ctr9 PE=1 SV=2	RPPKGEEGSEEEETENGPKPK	Phospho (ST)	601.772	16.2801	4	x00000000030000000000000	-0.553878	0.0315624	25.96	1	962	982	18	2569: Scan 4333 (rt=16.2801) [R_b1822p5_S11_SF622_24h_4HTA_Phos_R1.raw]	F002946.dat	2257.96	Ctr9 pS970	p04832	0.0591004
AKA12_MOUSE	A-kinase anchor protein 12 OS=Mus musculus GN=Akap12 PE=1 SV=1	VRRPSESDKEEELDK	Phospho (ST)	474.974	18.451	4	x00000300000000000	0.288523	0.0128185	29.05	2	609	623	12.08	3463: Scan 5293 (rt=18.451) [R_b1822p5_S11_SF622_24h_4HTA_Phos_R1.raw]	F002946.dat	9576.73	Akap12 pS613	p07392	0.0591004
PEAK1_MOUSE	Pseudopodium-enriched atypical kinase 1 OS=Mus musculus GN=Peak1 PE=1 SV=4	DIAETESNFESPPGNNEEKDESLTSK	Phospho (ST)	983.085	38.6301	3	x0000000000030000000000000000	-0.0166314	0.00116321	41.33	6	380	405	12.67	11007: Scan 13777 (rt=38.6301) [R_b1822p5_S18_SF603_96h_4HTA_Phos_R1.raw]	F003000.dat	8210.31	Peak1 pS390	p00876	0.00154321
M4K5_MOUSE	Mitogen-activated protein kinase kinase kinase kinase 5 OS=Mus musculus GN=Map4k5 PE=1 SV=2	TASEINFDKLQFEPPLRK	Phospho (ST)	738.373	57.1083	3	x00030000000000000000	0.820941	0.0138402	28.25	5	333	350	5.05	18722: Scan 21894 (rt=57.1083) [R_b1822p5_S7_SF621_24h_ETH_Phos_R1.raw]	F002938.dat	2907.03	Map4k5 pS335	p06686	0.0591004
CCD43_MOUSE	Coiled-coil domain-containing protein 43 OS=Mus musculus GN=Ccdc43 PE=1 SV=1	AALLAQYADVTDEEDEADKKDDAGASTANVSSDR	Phospho (ST)	1207.86	45.9604	3	x000000000003000000000000000000000000	-1.4089	0.00021512	49.54	4	127	160	21.85	14052: Scan 17043 (rt=45.9604) [R_b1822p5_S10_SF622_24h_ETH_Phos_R1.raw]	F002944.dat	7013.02	Ccdc43 pT137	p00034	0.00490196
SRC8_MOUSE	Src substrate cortactin OS=Mus musculus GN=Cttn PE=1 SV=2	KQTPPASPSPQPIEDRPPSSPIYEDAAPFK	2 Phospho (ST); Phospho (Y)	1163.18	52.6389	3	x00030003000000000000000400000000	0.0361392	0.0333509	26.97	11	399	428	3.21	15701: Scan 19372 (rt=52.6389) [R_b1822p5_S20_SF604_24h_4HTA_Phos_R2.raw]	F002999.dat	746839	Cttn pT401 pS405 pY396	p03113	0.0591004
ELYS_MOUSE	Protein ELYS OS=Mus musculus GN=Ahctf1 PE=1 SV=1	SLTPPFR	2 Phospho (ST)	489.199	52.4632	2	x030300000	-0.415821	0.01757	27.42	2	1222	1228	26.48	16816: Scan 19876 (rt=52.4632) [R_b1822p5_S12_SF622_96h_4HTA_Phos_R1.raw]	F002948.dat	2226.5	Ahctf1 pS1222 pT1224	p05672	0.0591004
NFIB_MOUSE	Nuclear factor 1 B-type OS=Mus musculus GN=Nfib PE=1 SV=2	TPPPPSPLPFPTQAILPPAPSSYFSHPTIR	Phospho (ST)	1097.56	55.1372	3	x03000000000000000000000000000000	-0.398826	0.176551	16.48	4	359	388	5.76	17337: Scan 20857 (rt=55.1372) [R_b1822p5_S11_SF622_24h_4HTA_Phos_R2.raw]	F002947.dat	3892.75	Nfib pT359	p06922	0.0660522
FLNA_MOUSE	Filamin-A OS=Mus musculus GN=Flna PE=1 SV=5	IPEISIQDMTAQVTSPSGK	Phospho (ST)	1041.49	61.5575	2	x000000000000000300000	-2.07884	0.0105529	30.77	4	2166	2184	6.32	18516: Scan 22799 (rt=61.5575) [R_b1822p5_S22_SF607_24h_ETH_Phos_R2.raw]	F002996.dat	13786	Flna pS2180	p02730	0.0244565
TB10B_MOUSE	TBC1 domain family member 10B OS=Mus musculus GN=Tbc1d10b PE=1 SV=2	QQPPLGPSSSLLSLPSLK	Phospho (ST)	965.01	43.8905	2	x00000000003000000000	0.881741	0.157286	16.39	4	635	652	0	12969: Scan 15978 (rt=43.8905) [R_b1822p5_S18_SF603_96h_4HTA_Phos_R1.raw]	F003000.dat	3836.7	Tbc1d10b pS644	p04429	0.0660522
DAXX_MOUSE	Death domain-associated protein 6 OS=Mus musculus GN=Daxx PE=1 SV=1	VDSPSHELVTSSLCSPSPSLLLQTPQAQSLR	Phospho (ST)	1138.9	67.6074	3	x000003000000000000000000000000000	-0.328387	0.00962352	31.47	13	685	715	0	21847: Scan 26032 (rt=67.6074) [R_b1822p5_S11_SF622_24h_4HTA_Phos_R2.raw]	F002947.dat	2821.83	Daxx pS689	p07154	0.0352155
RHG31_MOUSE	Rho GTPase-activating protein 31 OS=Mus musculus GN=Arhgap31 PE=1 SV=1	NLSPPLTPAPPPPTPLEEEPEVLLSK	2 Phospho (ST)	974.814	80.5391	3	x0003000300000000000000000000	0.0468951	0.0349826	25.8	33	763	788	11.05	24969: Scan 30409 (rt=80.5391) [R_b1822p5_S6_SF624_96h_4HTA_Phos_R1.raw]	F002936.dat	16257.5	Arhgap31 pS765 pT769	p03970	0.0591004
TOP2B_MOUSE	DNA topoisomerase 2-beta OS=Mus musculus GN=Top2b PE=1 SV=2	SEDDSAKFDSNEEDTASVFAPSFGLK	3 Phospho (ST)	1011.72	56.7773	3	x0300030000300000000000000000	0.536916	0.13962	17.33	5	1444	1469	6.31	17056: Scan 20994 (rt=56.7773) [R_b1822p5_S22_SF607_24h_ETH_Phos_R2.raw]	F002996.dat	5414.93	Top2b pS1444 pS1448 pS1453	p05210	0.0660522
CRTC2_MOUSE	CREB-regulated transcription coactivator 2 OS=Mus musculus GN=Crtc2 PE=1 SV=2	SSHYGGSLPNVNQIGCGLAEFQSPLHSPLDSSR	Phospho (ST)	1197.88	68.3691	3	x00000003000000000000000000000000000	0.116414	0.0363678	26.62	2	64	96	2.59	22122: Scan 26352 (rt=68.3691) [R_b1822p5_S11_SF622_24h_4HTA_Phos_R2.raw]	F002947.dat	2444.6	Crtc2 pS70	p06323	0.0591004
TOP2A_MOUSE	DNA topoisomerase 2-alpha OS=Mus musculus GN=Top2a PE=1 SV=2	FTVDLDSDEDFSGLDEKDEDEDFLPLDATPPK	2 Phospho (ST)	1258.85	27.9251	3	x0000000300003000000000000000000000	0.201668	0.161943	19.49	7	1322	1353	0.04	7165: Scan 9363 (rt=27.9251) [R_b1822p5_S12_SF622_96h_4HTA_Phos_R1.raw]	F002948.dat	3474.03	Top2a pS1328 pS1333	p01945	0.0660522
NIBL1_MOUSE	Niban-like protein 1 OS=Mus musculus GN=Fam129b PE=2 SV=2	GLLAQDLQAESSPPASPLLNGAPVQESSQPVAVPEASPPASPLR	3 Phospho (ST)	1154.05	86.6867	4	x0000000000000000000000000003300000000300000000	-1.62527	0.0091495	32.4	2	659	702	13.13	27717: Scan 33170 (rt=86.6867) [R_b1822p5_S9_SF621_96h_4HTA_Phos_R1.raw]	F002942.dat	5782.86	Fam129b pS685 pS686 pS695	p02154	0.0244565
AKA12_MOUSE	A-kinase anchor protein 12 OS=Mus musculus GN=Akap12 PE=1 SV=1	AEELTEASGAEETTDMVSAVSQLSDSPDTTEEATPVQEVEGGMLDTEEQER	2 Phospho (ST)	1397.83	78.4019	4	x00000000000000000000000000000030003000000000000000000	0.0315	0.00822218	31.66	8	966	1016	0	23185: Scan 28703 (rt=78.4019) [R_b1822p5_S19_SF604_24h_ETH_Phos_R1.raw]	F002986.dat	4309.51	Akap12 pT995 pT999	p00159	0.0352155
SRRM2_MOUSE	Serine/arginine repetitive matrix protein 2 OS=Mus musculus GN=Srrm2 PE=1 SV=3	SRTSPAPWK	2 Phospho (ST)	595.245	28.2633	2	x03003000000	-0.0109384	0.0443654	18.78	43	1810	1818	5.33	7303: Scan 9510 (rt=28.2633) [R_b1822p5_S12_SF622_96h_4HTA_Phos_R1.raw]	F002948.dat	58338.8	Srrm2 pS1810 pS1813	p06269	0.0660522
RP25L_MOUSE	Ribonuclease P protein subunit p25-like protein OS=Mus musculus GN=Rpp25l PE=2 SV=1	DPLDPSECGYQPPGAPPGLGSIPSPSCGPRPR	Phospho (ST)	1132.51	57.4926	3	x0000000000000000000000003000000000	1.67535	0.0278721	27.84	3	124	155	8.39	18905: Scan 22131 (rt=57.4926) [R_b1822p5_S9_SF621_96h_4HTA_Phos_R1.raw]	F002942.dat	4759.7	Rpp25l pS147	p00992	0.0436782
HMGN1_MOUSE	Non-histone chromosomal protein HMG-14 OS=Mus musculus GN=Hmgn1 PE=1 SV=2	QADVADQQTTELPAENGETENQSPASEEEKEAK	Gln->pyro-Glu (N-term Q); Phospho (ST)	1212.85	41.2261	3	x10000000000000000000000000300000000	-0.460181	0.00585866	34.51	5	62	94	10.18	12473: Scan 15153 (rt=41.2261) [R_b1822p5_S8_SF621_24h_4HTA_Phos_R1.raw]	F002940.dat	9559.01	Hmgn1 pS87	p04146	0.0352155
PR38B_MOUSE	Pre-mRNA-splicing factor 38B OS=Mus musculus GN=Prpf38b PE=1 SV=1	SLSPRR	2 Phospho (ST)	438.18	31.2229	2	x03030000	-0.125808	0.111367	16.16	34	267	272	9.02	8296: Sum of 2 scans in range 10696 (rt=31.2229) to 10718 (rt=31.2786) [R_b1822p5_S18_SF603_96h_4HTA_Phos_R1.raw]	F003000.dat	314672	Prpf38b pS267 pS269	p05646	0.0660522
RLA2_MOUSE	60S acidic ribosomal protein P2 OS=Mus musculus GN=Rplp2 PE=1 SV=3	LASVPAGGAVAVSAAPGSAAPAAGSAPAAAEEK	Phospho (ST)	952.141	24.402	3	x00000000000000000030000000000000000	0.682346	0.225647	16.82	7	62	94	3.38	5957: Scan 7960 (rt=24.402) [R_b1822p5_S9_SF621_96h_4HTA_Phos_R2.raw]	F002943.dat	37650.4	Rplp2 pS79	p03248	0.0660522
SRRM1_MOUSE	Serine/arginine repetitive matrix protein 1 OS=Mus musculus GN=Srrm1 PE=1 SV=2	QSPSPSTRPIR	2 Phospho (ST)	693.303	41.2143	2	x0030300000000	-0.0361118	0.182097	16.29	25	730	740	1.6	11656: Scan 14707 (rt=41.2143) [R_b1822p5_S23_SF607_24h_4HTA_Phos_R1.raw]	F002970.dat	110305	Srrm1 pS731 pS733	p04482	0.0660522
LMNB1_MOUSE	Lamin-B1 OS=Mus musculus GN=Lmnb1 PE=1 SV=3	ASAPATPLSPTR	3 Phospho (ST)	704.77	9.9763	2	x00300030030000	0.344577	0.108946	16.16	2	16	27	5.69	98: Scan 1589 (rt=9.9763) [R_b1822p5_S7_SF621_24h_ETH_Phos_R2.raw]	F002939.dat	3077.24	Lmnb1 pS17 pT21 pS24	p00497	0.0660522
CD2AP_MOUSE	CD2-associated protein OS=Mus musculus GN=Cd2ap PE=1 SV=3	ELESTEDGETHNAQEESEVPLTGPTSPLPSPGNGSEPAPGSVAQPK	2 Phospho (ST)	1204.28	52.4031	4	x000000000000000000000000003000300000000000000000	-0.404731	0.00104058	42.27	6	164	209	8.97	16933: Scan 19972 (rt=52.4031) [R_b1822p5_S9_SF621_96h_4HTA_Phos_R1.raw]	F002942.dat	9942.31	Cd2ap pS189 pS193	p01506	0.00154321
SNIP1_MOUSE	Smad nuclear-interacting protein 1 OS=Mus musculus GN=Snip1 PE=1 SV=1	SQSPHYPMVK	Phospho (ST)	418.518	24.4028	3	x000300000000	0.102991	0.0253518	25.38	2	89	98	4.5	5693: Scan 7783 (rt=24.4028) [R_b1822p5_S17_SF603_24h_4HTA_Phos_R1.raw]	F002982.dat	1592.41	Snip1 pS91	p06144	0.0591004
SRRM2_MOUSE	Serine/arginine repetitive matrix protein 2 OS=Mus musculus GN=Srrm2 PE=1 SV=3	SKTPPRQSR	2 Phospho (ST)	608.766	20.9845	2	x00030000300	-0.00987235	0.13828	15.22	25	803	811	8.78	4217: Scan 6231 (rt=20.9845) [R_b1822p5_S22_SF607_24h_ETH_Phos_R2.raw]	F002996.dat	245615	Srrm2 pT805 pS810	p05533	0.0660522
AN32B_MOUSE	Acidic leucine-rich nuclear phosphoprotein 32 family member B OS=Mus musculus GN=Anp32b PE=1 SV=1	LLPQLSYLDGYDREDQEAPDSDVEVDSVEEAPDSDGEVDGVDK	3 Phospho (ST)	1238.25	30.2214	4	x000000000000000000000300000300000030000000000	-0.0145485	0.244687	17.27	5	138	180	1.56	8250: Scan 10489 (rt=30.2214) [R_b1822p5_S9_SF621_96h_4HTA_Phos_R1.raw]	F002942.dat	9688.5	Anp32b pS158 pS164 pS171	p03486	0.0660522
ATRX_MOUSE	Transcriptional regulator ATRX OS=Mus musculus GN=Atrx PE=1 SV=3	AKQPVIGDQNSDSDEMLAVLK	2 Phospho (ST)	806.695	62.462	3	x00000000000303000000000	0.410416	0.00426837	35.4	8	707	727	35.4	20353: Scan 24025 (rt=62.462) [R_b1822p5_S10_SF622_24h_ETH_Phos_R1.raw]	F002944.dat	7838.01	Atrx pS717 pS719	p00299	0.00621891
SHRM2_MOUSE	Protein Shroom2 OS=Mus musculus GN=Shroom2 PE=1 SV=1	FATTLR	Phospho (ST)	394.69	30.4334	2	x00030000	0.0787439	0.00144547	37.82	5	648	653	12.41	8298: Scan 10548 (rt=30.4334) [R_b1822p5_S9_SF621_96h_4HTA_Phos_R2.raw]	F002943.dat	4276.02	Shroom2 pT650	p01824	0.00621891
SSRP1_MOUSE	FACT complex subunit SSRP1 OS=Mus musculus GN=Ssrp1 PE=1 SV=2	QLSDSFK	Phospho (ST)	452.695	44.279	2	x000003000	0.029888	0.0754406	18.17	12	655	661	17.42	13727: Scan 16441 (rt=44.279) [R_b1822p5_S8_SF621_24h_4HTA_Phos_R2.raw]	F002941.dat	3477.62	Ssrp1 pS659	p04348	0.0660522
ATG4B_MOUSE	Cysteine protease ATG4B OS=Mus musculus GN=Atg4b PE=2 SV=2	FFDSEDEDFEILSL	Phospho (ST)	893.361	97.254	2	x0000300000000000	-0.121589	0.00848936	28.6	1	380	393	28.6	22725: Scan 31887 (rt=97.254) [R_b1822p5_S1_SF619_24h_ETH_Phos_R1.raw]	F002926.dat	7453.23	Atg4b pS383	p01841	0.0591004
SMRC2_MOUSE	SWI/SNF complex subunit SMARCC2 OS=Mus musculus GN=Smarcc2 PE=1 SV=2	SPSPSPTPEAK	Phospho (ST)	589.261	18.994	2	x0003000000000	-0.386738	0.0506389	25.13	5	302	312	0.04	3730: Sum of 2 scans in range 5544 (rt=18.994) to 5548 (rt=19.0014) [R_b1822p5_S8_SF621_24h_4HTA_Phos_R2.raw]	F002941.dat	3823.12	Smarcc2 pS304	p06001	0.0591004
I2BPL_MOUSE	Interferon regulatory factor 2-binding protein-like OS=Mus musculus GN=Irf2bpl PE=1 SV=1	RPGSVSSTDQER	Phospho (ST)	699.804	32.4849	2	x00003000000000	-0.629654	0.15712	16.73	3	310	321	8.09	8453: Scan 11001 (rt=32.4849) [R_b1822p5_S19_SF604_24h_ETH_Phos_R2.raw]	F002987.dat	7569.19	Irf2bpl pS313	p04814	0.0660522
PNISR_MOUSE	Arginine/serine-rich protein PNISR OS=Mus musculus GN=Pnisr PE=2 SV=1	QRSPIALPVK	Phospho (ST)	594.829	35.8739	2	x000300000000	-0.0362062	0.0137049	26.19	9	209	218	18.48	10273: Scan 12777 (rt=35.8739) [R_b1822p5_S12_SF622_96h_4HTA_Phos_R1.raw]	F002948.dat	6706.92	Pnisr pS211	p04450	0.0591004
PB1_MOUSE	Protein polybromo-1 OS=Mus musculus GN=Pbrm1 PE=1 SV=4	ATSPSSSVSGDFDDGHHSVPTPGPSR	2 Phospho (ST)	914.369	34.2054	3	x0000003300000000000000000000	-1.00034	0.00287954	35.86	6	8	33	2.06	9116: Scan 11807 (rt=34.2054) [R_b1822p5_S23_SF607_24h_4HTA_Phos_R1.raw]	F002970.dat	10330.7	Pbrm1 pS13 pS14	p00655	0.00598802
SF3A1_MOUSE	Splicing factor 3A subunit 1 OS=Mus musculus GN=Sf3a1 PE=1 SV=1	AEETPSQLDQDTQVQDMDEGSDDEEEGQKVPPPPETPMPPPLPPTPDQVIVR	Oxidation (M); Phospho (ST)	1451.16	63.2289	4	x000000000000000002000300000000000000000000000000000000	4.20284	0.00944455	31.04	1	337	388	0	19346: Scan 23566 (rt=63.2289) [R_b1822p5_S18_SF603_96h_4HTA_Phos_R1.raw]	F003000.dat	33009.7	Sf3a1 pS357	p00169	0.0454545
MAP4_MOUSE	Microtubule-associated protein 4 OS=Mus musculus GN=Map4 PE=1 SV=3	AAEQMSTLPIDAPSPLENLEQK	Phospho (ST)	821.39	62.9675	3	x000000000000003000000000	0.0885767	4.16201e-05	55.19	15	604	625	36.46	18514: Scan 23029 (rt=62.9675) [R_b1822p5_S16_SF603_24h_ETH_Phos_R2.raw]	F002978.dat	18871.7	Map4 pS617	p00016	0
DOCK4_MOUSE	Dedicator of cytokinesis protein 4 OS=Mus musculus GN=Dock4 PE=1 SV=1	DRPCSAIYPTPVEPSQR	Phospho (ST)	684.978	36.9665	3	x0000030000000000000	-2.33539	0.0118189	30.12	7	1729	1745	9.33	10625: Scan 13173 (rt=36.9665) [R_b1822p5_S19_SF604_24h_ETH_Phos_R1.raw]	F002986.dat	11445	Dock4 pS1733	p01015	0.0244565
K1671_MOUSE	Uncharacterized protein KIAA1671 OS=Mus musculus GN=Kiaa1671 PE=2 SV=1	SPFHPGVLGSR	Phospho (ST)	617.294	46.5295	2	x0300000000000	0.064905	0.209561	19.54	10	262	272	19.54	13637: Scan 16923 (rt=46.5295) [R_b1822p5_S23_SF607_24h_4HTA_Phos_R1.raw]	F002970.dat	4824.96	Kiaa1671 pS262	p05804	0.0660522
AKA12_MOUSE	A-kinase anchor protein 12 OS=Mus musculus GN=Akap12 PE=1 SV=1	AEELTEASGAEETTDMVSAVSQLSDSPDTTEEATPVQEVEGGMLDTEEQER	Oxidation (M); 2 Phospho (ST)	1401.84	79.4709	4	x00000000000000002030030000000000000000000000000000000	1.79484	3.4459e-06	66.01	4	966	1016	0.77	21715: Scan 27951 (rt=79.4709) [R_b1822p5_S21_SF604_96h_4HTA_Phos_R1.raw]	F002990.dat	7107.96	Akap12 pS983 pS986	p00160	0
PKDRE_MOUSE	Polycystic kidney disease and receptor for egg jelly-related protein OS=Mus musculus GN=Pkdrej PE=2 SV=1	RFSFK	Phospho (ST)	764.351	38.7841	1	x0003000	-0.311787	0.0818555	17.05	51	954	958	12.7	11284: Scan 13928 (rt=38.7841) [R_b1822p5_S19_SF604_24h_ETH_Phos_R1.raw]	F002986.dat	363111	Pkdrej pS956	p04632	0.0660522
IF4B_MOUSE	Eukaryotic translation initiation factor 4B OS=Mus musculus GN=Eif4b PE=1 SV=1	ESEKSLENETLNK	Phospho (ST)	800.86	72.7742	2	x000003000000000	0.0487591	0.335295	15.12	3	441	453	8	21124: Scan 26463 (rt=72.7742) [R_b1822p5_S23_SF607_24h_4HTA_Phos_R1.raw]	F002970.dat	16760.1	Eif4b pS445	p01680	0.0660522
I2BP2_MOUSE	Interferon regulatory factor 2-binding protein 2 OS=Mus musculus GN=Irf2bp2 PE=1 SV=1	RPASVSSAAAEHEAR	Phospho (ST)	540.25	29.6968	3	x00000030000000000	0.00865412	0.13158	19.02	4	223	237	0	8031: Scan 10221 (rt=29.6968) [R_b1822p5_S7_SF621_24h_ETH_Phos_R2.raw]	F002939.dat	6369.65	Irf2bp2 pS228	p04796	0.0660522
SRRM2_MOUSE	Serine/arginine repetitive matrix protein 2 OS=Mus musculus GN=Srrm2 PE=1 SV=3	SESDSSPDSKPK	Phospho (ST)	672.272	10.9022	2	x00030000000000	-1.07111	0.00164951	35.11	4	1513	1524	12.43	410: Scan 1969 (rt=10.9022) [R_b1822p5_S7_SF621_24h_ETH_Phos_R2.raw]	F002939.dat	2379.35	Srrm2 pS1515	p05266	0.00598802
H2AY_MOUSE	Core histone macro-H2A.1 OS=Mus musculus GN=H2afy PE=1 SV=3	AASADSTTEGTPTDGFTVLSTK	Phospho (ST)	1119	48.3714	2	x000000000003000000000000	-2.32158	0.0342009	25.36	4	168	189	9.15	14349: Scan 17702 (rt=48.3714) [R_b1822p5_S23_SF607_24h_4HTA_Phos_R1.raw]	F002970.dat	2536.23	H2afy pT178	p00049	0.0436782
TIF1B_MOUSE	Transcription intermediary factor 1-beta OS=Mus musculus GN=Trim28 PE=1 SV=3	SRSGEGEVSGLLR	Phospho (ST)	713.837	36.6813	2	x000300000000000	-2.16952	0.0260305	25.53	2	471	483	8.02	10721: Scan 13210 (rt=36.6813) [R_b1822p5_S8_SF621_24h_4HTA_Phos_R1.raw]	F002940.dat	4470.01	Trim28 pS473	p06194	0.0436782
OSTF1_MOUSE	Osteoclast-stimulating factor 1 OS=Mus musculus GN=Ostf1 PE=1 SV=2	TLSNAEDYLDDEDSD	Phospho (ST)	891.319	68.3753	2	x00000000000000300	-0.0572834	0.0874172	16.55	9	201	215	16.55	20285: Scan 25119 (rt=68.3753) [R_b1822p5_S20_SF604_24h_4HTA_Phos_R1.raw]	F002988.dat	79268	Ostf1 pS214	p06846	0.0660522
TYB4_MOUSE	Thymosin beta-4 OS=Mus musculus GN=Tmsb4x PE=1 SV=1	KTETQEKNPLPSK	Phospho (ST)	527.262	13.0897	3	x003000000000000	-1.01282	0.0121061	29.06	2	26	38	1.64	464: Scan 2660 (rt=13.0897) [R_b1822p5_S13_SF602_24h_ETH_Phos_R2.raw]	F002997.dat	3866.49	Tmsb4x pT27	p03161	0.0436782
GFAP_MOUSE	Glial fibrillary acidic protein OS=Mus musculus GN=Gfap PE=1 SV=4	GTNESLER	Phospho (ST)	493.203	30.1925	2	x0000030000	0.427675	0.122039	18.48	16	298	305	10.41	8019: Scan 10323 (rt=30.1925) [R_b1822p5_S6_SF624_96h_4HTA_Phos_R2.raw]	F002937.dat	27102.4	Gfap pS302	p02416	0.0660522
IF4G3_MOUSE	Eukaryotic translation initiation factor 4 gamma 3 OS=Mus musculus GN=Eif4g3 PE=1 SV=2	VECTPTPIAPSMLPAFSPAPPTPPTSPPCPPVVLSAAIAR	2 Phospho (ST)	1063.77	96.3318	4	x000000000000000000000030030000000000000000	0.384378	0.0164364	28.43	4	396	435	1.55	29627: Scan 36085 (rt=96.3318) [R_b1822p5_S12_SF622_96h_4HTA_Phos_R2.raw]	F002949.dat	7102.23	Eif4g3 pT417 pT420	p07161	0.0591004
VIME_MOUSE	Vimentin OS=Mus musculus GN=Vim PE=1 SV=3	TYSLGSALRPSTSR	Phospho (ST)	788.381	42.8119	2	x0003000000000000	0.804574	0.000457287	43.61	12	37	50	16.64	12308: Scan 15463 (rt=42.8119) [R_b1822p5_S5_SF624_24h_4HTA_Phos_R1.raw]	F002934.dat	26057.8	Vim pS39	p07100	0.00154321
CPZIP_MOUSE	CapZ-interacting protein OS=Mus musculus GN=Rcsd1 PE=1 SV=1	QKEEAPLEPSCSPGADHAAGEITSEIQNEK	Phospho (ST)	826.369	47.3798	4	x00000000003000000000000000000000	0.000605795	0.244404	17.98	8	369	398	0.98	13858: Scan 17208 (rt=47.3798) [R_b1822p5_S20_SF604_24h_4HTA_Phos_R1.raw]	F002988.dat	16369.5	Rcsd1 pS378	p04313	0.0660522
FMNL2_MOUSE	Formin-like protein 2 OS=Mus musculus GN=Fmnl2 PE=2 SV=2	SIEDLHR	Phospho (ST)	475.212	20.4793	2	x030000000	-1.28426	0.0082391	28.8	4	171	177	23.25	4278: Scan 6181 (rt=20.4793) [R_b1822p5_S11_SF622_24h_4HTA_Phos_R1.raw]	F002946.dat	10033.7	Fmnl2 pS171	p05458	0.0436782
ZO2_MOUSE	Tight junction protein ZO-2 OS=Mus musculus GN=Tjp2 PE=1 SV=2	QTLINIPALNDSDSEVEDISEIESNR	3 Phospho (ST)	1047.77	96.2134	3	x0000000000003030000000003000	-1.35529	0.000610305	42.9	10	367	392	4.82	29482: Scan 35921 (rt=96.2134) [R_b1822p5_S12_SF622_96h_4HTA_Phos_R1.raw]	F002948.dat	6729.65	Tjp2 pS378 pS380 pS390	p04511	0.00823045
CDK17_MOUSE	Cyclin-dependent kinase 17 OS=Mus musculus GN=Cdk17 PE=1 SV=2	RQSMLF	Phospho (ST)	431.189	44.4358	2	x00030000	0.0592774	0.0279554	25.6	2	518	523	25.6	13762: Scan 16498 (rt=44.4358) [R_b1822p5_S7_SF621_24h_ETH_Phos_R1.raw]	F002938.dat	2757.18	Cdk17 pS520	p04876	0.0591004
KIF15_MOUSE	Kinesin-like protein KIF15 OS=Mus musculus GN=Kif15 PE=1 SV=1	GLQGFSPK	Phospho (ST)	457.214	33.4894	2	x0000003000	-0.0887758	0.0290884	26.73	9	563	570	26.73	9482: Scan 11822 (rt=33.4894) [R_b1822p5_S7_SF621_24h_ETH_Phos_R1.raw]	F002938.dat	4032.2	Kif15 pS568	p02167	0.0591004
PLSL_MOUSE	Plastin-2 OS=Mus musculus GN=Lcp1 PE=1 SV=4	GSVSDEEMMELR	Oxidation (M); Phospho (ST)	739.78	40.855	2	x00300000020000	-1.41925	0.00119967	35.23	2	4	15	0	12357: Scan 14968 (rt=40.855) [R_b1822p5_S7_SF621_24h_ETH_Phos_R1.raw]	F002938.dat	3533.42	Lcp1 pS5	p02395	0.00598802
DOCK9_MOUSE	Dedicator of cytokinesis protein 9 OS=Mus musculus GN=Dock9 PE=2 SV=2	AEPYVASEYK	Phospho (ST)	618.764	29.9521	2	x000000030000	1.3719	0.000956769	37.31	1	930	939	37.31	7833: Scan 10136 (rt=29.9521) [R_b1822p5_S1_SF619_24h_ETH_Phos_R2.raw]	F002927.dat	2649.17	Dock9 pS936	p00182	0.00598802
ATRX_MOUSE	Transcriptional regulator ATRX OS=Mus musculus GN=Atrx PE=1 SV=3	IKPVTENLVLPSHTGFCQSSGDEALSK	2 Phospho (ST)	1025.47	57.2798	3	x00000000000000000003300000000	-0.357586	0.000714694	43.5	13	1205	1231	10.93	18707: Scan 21928 (rt=57.2798) [R_b1822p5_S12_SF622_96h_4HTA_Phos_R1.raw]	F002948.dat	19648.4	Atrx pS1223 pS1224	p02699	0.00154321
IQGA1_MOUSE		IQSLAR	Phospho (ST)	384.194	22.459	2	x00030000	-0.0221824	0.0340972	25.41	19	812	817	0	5148: Scan 7065 (rt=22.459) [R_b1822p5_S7_SF621_24h_ETH_Phos_R1.raw]	F002938.dat	4712	IQGA1_MOUSE pS814	p02753	0.0591004
DOCK3_MOUSE		LQSIAR	Phospho (ST)	384.194	22.459	2	x00030000	-0.0221824	0.0340972	25.41	19	833	838	2.58	5148: Scan 7065 (rt=22.459) [R_b1822p5_S7_SF621_24h_ETH_Phos_R1.raw]	F002938.dat	4712	DOCK3_MOUSE pS835	p03588	0.0591004
GLT15_MOUSE		LGTIGAR	Phospho (ST)	384.194	22.459	2	x000300000	-0.0417551	0.0173268	28.35	22	261	267	2.94	5148: Scan 7065 (rt=22.459) [R_b1822p5_S7_SF621_24h_ETH_Phos_R1.raw]	F002938.dat	4712	GLT15_MOUSE pT263	p03397	0.0591004
PARVB_MOUSE	Beta-parvin OS=Mus musculus GN=Parvb PE=1 SV=1	LGGTLAR	Phospho (ST)	384.194	22.459	2	x000030000	-0.0417551	1.31437e-05	59.55	48	26	32	31.2	5148: Scan 7065 (rt=22.459) [R_b1822p5_S7_SF621_24h_ETH_Phos_R1.raw]	F002938.dat	9424	Parvb pT29	p03372	0
PDCL3_MOUSE	Phosducin-like protein 3 OS=Mus musculus GN=Pdcl3 PE=2 SV=1	TYEDMTLEELEENEDEFSEEDER	Phospho (ST)	1481.06	66.724	2	x0000000000000000003000000	1.44624	0.000812999	39.93	1	48	70	39.31	22240: Scan 25884 (rt=66.724) [R_b1822p5_S7_SF621_24h_ETH_Phos_R1.raw]	F002938.dat	1126.78	Pdcl3 pS65	p07096	0.00598802
HS90A_MOUSE	Heat shock protein HSP 90-alpha OS=Mus musculus GN=Hsp90aa1 PE=1 SV=4	DKEVSDDEAEEKEEK	Phospho (ST)	620.587	17.1622	3	x00000300000000000	0.05918	0.0164181	26.48	26	227	241	26.48	2866: Scan 4671 (rt=17.1622) [R_b1822p5_S12_SF622_96h_4HTA_Phos_R2.raw]	F002949.dat	31168.5	Hsp90aa1 pS231	p00898	0.0591004
T2FA_MOUSE	General transcription factor IIF subunit 1 OS=Mus musculus GN=Gtf2f1 PE=1 SV=2	IHDLEDDLEMSSDASDASGEEGSR	4 Phospho (ST)	1442.97	65.6301	2	x00000000000330030030000000	2.26393	0.000660746	34.7	1	207	230	2.97	19711: Scan 24263 (rt=65.6301) [R_b1822p5_S20_SF604_24h_4HTA_Phos_R1.raw]	F002988.dat	3701.81	Gtf2f1 pS217 pS218 pS221	p02673	0.0244565
P5I11_MOUSE	Tumor protein p53-inducible protein 11 OS=Mus musculus GN=Trp53i11 PE=2 SV=1	KHSQTDLVSR	Phospho (ST)	417.535	19.4451	3	x000300000000	-0.425743	0.000887048	39.3	33	12	21	5.62	3746: Scan 5642 (rt=19.4451) [R_b1822p5_S23_SF607_24h_4HTA_Phos_R1.raw]	F002970.dat	20614.2	Trp53i11 pS14	p02989	0.00621891
STRN_MOUSE	Striatin OS=Mus musculus GN=Strn PE=1 SV=2	DVDELPSLQPSVGSPSRPSSSR	Phospho (ST)	793.039	54.2305	3	x000000000000003000000000	-0.836667	0.141283	19.52	7	363	384	0	16213: Scan 19984 (rt=54.2305) [R_b1822p5_S22_SF607_24h_ETH_Phos_R2.raw]	F002996.dat	13182.8	Strn pS376	p01106	0.0660522
ANLN_MOUSE	Actin-binding protein anillin OS=Mus musculus GN=Anln PE=1 SV=2	IEVGAPDLENTEPIDVAKPCSPMPAPR	Phospho (ST)	995.138	53.0855	3	x00000000000000000000030000000	-1.80326	0.00462737	34.65	9	76	102	23.99	16634: Scan 19914 (rt=53.0855) [R_b1822p5_S19_SF604_24h_ETH_Phos_R1.raw]	F002986.dat	17336.3	Anln pS96	p02653	0.0244565
HS90A_MOUSE	Heat shock protein HSP 90-alpha OS=Mus musculus GN=Hsp90aa1 PE=1 SV=4	ERDKEVSDDEAEEK	Phospho (ST)	879.858	12.6897	2	x0000000300000000	0.326563	3.67501e-05	52.86	1	225	238	47.62	1075: Scan 2732 (rt=12.6897) [R_b1822p5_S11_SF622_24h_4HTA_Phos_R2.raw]	F002947.dat	5837.58	Hsp90aa1 pS231	p01647	0
TACC1_MOUSE	Transforming acidic coiled-coil-containing protein 1 OS=Mus musculus GN=Tacc1 PE=1 SV=1	DGVSKPVGVEQPSDPTVQDALLDQMSPK	Phospho (ST)	1006.48	54.7016	3	x000000000000000000000000003000	0.897424	0.00360457	36.54	17	351	378	36.54	16840: Scan 20415 (rt=54.7016) [R_b1822p5_S18_SF603_96h_4HTA_Phos_R1.raw]	F003000.dat	5914.54	Tacc1 pS376	p00866	0.00621891
SAFB2_MOUSE	Scaffold attachment factor B2 OS=Mus musculus GN=Safb2 PE=2 SV=2	SEPVKEEGSELEQPFAQATSSVGPDRK	Phospho (ST)	994.799	20.3332	3	x00000000030000000000000000000	-0.200244	0.342292	16.67	10	221	247	0.85	4346: Scan 6203 (rt=20.3332) [R_b1822p5_S9_SF621_96h_4HTA_Phos_R1.raw]	F002942.dat	11963.7	Safb2 pS229	p05257	0.0660522
MYPT1_MOUSE	Protein phosphatase 1 regulatory subunit 12A OS=Mus musculus GN=Ppp1r12a PE=1 SV=2	SCSFGR	Phospho (ST)	397.139	16.869	2	x00030000	-2.12178	0.00200468	32.23	2	552	557	26.67	2626: Scan 4445 (rt=16.869) [R_b1822p5_S24_SF607_96h_4HTA_Phos_R1.raw]	F002994.dat	1547.76	Ppp1r12a pS554	p05153	0.0244565
ZO2_MOUSE	Tight junction protein ZO-2 OS=Mus musculus GN=Tjp2 PE=1 SV=2	LISDFEDTDGEGGAYTDNELEEPAEEPLVSSITR	2 Phospho (ST); Phospho (Y)	1313.53	105.479	3	x000300003000000400000000000000000000	-0.189203	2.26396e-05	58.05	11	900	933	0.01	27713: Scan 36789 (rt=105.479) [R_b1822p5_S10_SF622_24h_ETH_Phos_R1.raw]	F002944.dat	13050.7	Tjp2 pS902 pT907 pY897	p03424	0
ACINU_MOUSE	Apoptotic chromatin condensation inducer in the nucleus OS=Mus musculus GN=Acin1 PE=1 SV=3	HLSHPEPEQQHVIQR	Phospho (ST)	479.481	27.8577	4	x00030000000000000	0.206908	0.0056715	33.07	4	708	722	33.07	7292: Scan 9447 (rt=27.8577) [R_b1822p5_S9_SF621_96h_4HTA_Phos_R2.raw]	F002943.dat	4738.43	Acin1 pS710	p02519	0.0352155
SHRM4_MOUSE	Protein Shroom4 OS=Mus musculus GN=Shroom4 PE=1 SV=1	FATNLR	Phospho (ST)	401.187	31.3305	2	x00030000	-0.371084	0.00114756	38.3	24	581	586	35.77	8691: Scan 10968 (rt=31.3305) [R_b1822p5_S9_SF621_96h_4HTA_Phos_R1.raw]	F002942.dat	9401.53	Shroom4 pT583	p01823	0.00621891
SRC8_MOUSE	Src substrate cortactin OS=Mus musculus GN=Cttn PE=1 SV=2	QTPPASPSPQPIEDRPPSSPIYEDAAPFK	2 Phospho (ST)	1093.83	82.0902	3	x0000000030000000000300000000000	0.276044	0.176311	19.51	11	400	428	0	21603: Scan 28399 (rt=82.0902) [R_b1822p5_S16_SF603_24h_ETH_Phos_R1.raw]	F002977.dat	35089.1	Cttn pS407 pS418	p04512	0.0660522
NCOA5_MOUSE	Nuclear receptor coactivator 5 OS=Mus musculus GN=Ncoa5 PE=1 SV=1	SSADSLPGPISR	2 Phospho (ST)	673.774	43.8664	2	x00300300000000	0.525443	0.00507522	29.02	2	377	388	0	13236: Scan 16153 (rt=43.8664) [R_b1822p5_S10_SF622_24h_ETH_Phos_R1.raw]	F002944.dat	3502	Ncoa5 pS378 pS381	p06287	0.0591004
HCLS1_MOUSE	Hematopoietic lineage cell-specific protein OS=Mus musculus GN=Hcls1 PE=1 SV=2	QSPLQNHLEDNEEPPALPPR	Phospho (ST)	787.7	48.3831	3	x0030000000000000000000	-0.023728	0.415503	15.02	12	332	351	15.02	14383: Scan 17708 (rt=48.3831) [R_b1822p5_S15_SF602_96h_4HTA_Phos_R2.raw]	F002976.dat	38771.8	Hcls1 pS333	p04479	0.0660522
HS90A_MOUSE	Heat shock protein HSP 90-alpha OS=Mus musculus GN=Hsp90aa1 PE=1 SV=4	EVSDDEAEEKEEKEEEK	Phospho (ST)	711.285	17.5355	3	x0003000000000000000	-2.13297	0.0107024	29.15	2	229	245	29.15	3212: Scan 4960 (rt=17.5355) [R_b1822p5_S9_SF621_96h_4HTA_Phos_R2.raw]	F002943.dat	9267.31	Hsp90aa1 pS231	p01793	0.0436782
CRTC2_MOUSE	CREB-regulated transcription coactivator 2 OS=Mus musculus GN=Crtc2 PE=1 SV=2	QFSPTMSPTLSSITQGVPLDTSK	Gln->pyro-Glu (N-term Q); 2 Phospho (ST)	1283.06	97.3946	2	x1003030000000000000000000	1.08146	0.00398265	36.08	2	455	477	2.64	23173: Scan 31791 (rt=97.3946) [R_b1822p5_S24_SF607_96h_4HTA_Phos_R1.raw]	F002994.dat	2895.31	Crtc2 pS457 pT459	p04245	0.00598802
PTN12_MOUSE	Tyrosine-protein phosphatase non-receptor type 12 OS=Mus musculus GN=Ptpn12 PE=1 SV=3	HDAGGIHTEASADSPPAFSDKK	Phospho (ST)	580.259	26.2117	4	x000000000003000000000000	-0.478636	0.0266797	26.53	10	721	742	0.72	6370: Scan 8593 (rt=26.2117) [R_b1822p5_S11_SF622_24h_4HTA_Phos_R2.raw]	F002947.dat	19396.6	Ptpn12 pS731	p02480	0.0591004
CNN3_MOUSE	Calponin-3 OS=Mus musculus GN=Cnn3 PE=1 SV=1	YCAAPTEPVIHNGSQGTGTNGSEISDSDYQAEYPDEYHGEYPDDYPR	3 Phospho (ST); 2 Phospho (Y)	1413.76	70.8089	4	x0000000000000000000000300303040004000000000000000	-0.228809	0.0192013	25.02	2	272	318	0	23093: Scan 27339 (rt=70.8089) [R_b1822p5_S10_SF622_24h_ETH_Phos_R1.raw]	F002944.dat	4205.71	Cnn3 pS293 pS296 pS298	p07516	0.0591004
NCOR2_MOUSE	Nuclear receptor corepressor 2 OS=Mus musculus GN=Ncor2 PE=1 SV=3	SRSPVPPAEK	Phospho (ST)	574.279	13.843	2	x000300000000	-0.194498	0.0231998	28.52	17	1021	1030	0	1482: Scan 3208 (rt=13.843) [R_b1822p5_S17_SF603_24h_4HTA_Phos_R1.raw]	F002982.dat	5178.4	Ncor2 pS1023	p06226	0.0591004
RHG31_MOUSE	Rho GTPase-activating protein 31 OS=Mus musculus GN=Arhgap31 PE=1 SV=1	SMDSLCSVPVEGK	Oxidation (M); Phospho (ST)	752.806	33.3603	2	x032000000000000	-0.83799	1.27102e-05	56.74	8	343	355	23.27	7851: Scan 10796 (rt=33.3603) [R_b1822p5_S14_SF602_24h_4HTA_Phos_R1.raw]	F002973.dat	5533.21	Arhgap31 pS343	p05682	0
HMGA1_MOUSE	High mobility group protein HMG-I/HMG-Y OS=Mus musculus GN=Hmga1 PE=1 SV=4	EEEEGISQESSEEEQ	3 Phospho (ST)	989.793	36.3083	2	x00000003003300000	-0.51174	0.000108893	39.63	121	93	107	39.63	10128: Scan 12752 (rt=36.3083) [R_b1822p5_S23_SF607_24h_4HTA_Phos_R2.raw]	F002993.dat	666064	Hmga1 pS99 pS102 pS103	p01296	0.00621891
BCLF1_MOUSE	Bcl-2-associated transcription factor 1 OS=Mus musculus GN=Bclaf1 PE=1 SV=2	GRADGDWDDQEVLDYFSDKESAK	Phospho (ST)	909.381	57.5688	3	x0000000000000000030000000	-0.178341	9.06183e-08	81.65	34	367	389	19.3	18443: Scan 21889 (rt=57.5688) [R_b1822p5_S10_SF622_24h_ETH_Phos_R2.raw]	F002945.dat	32806.2	Bclaf1 pS383	p02299	0
RHG21_MOUSE	Rho GTPase-activating protein 21 OS=Mus musculus GN=Arhgap21 PE=1 SV=1	SASQGALTSPPVSFNNHR	Phospho (ST)	650.636	16.6447	3	x00000000030000000000	0.523377	0.229148	16.59	6	469	486	0	2618: Scan 4402 (rt=16.6447) [R_b1822p5_S23_SF607_24h_4HTA_Phos_R2.raw]	F002993.dat	4667.52	Arhgap21 pS477	p05113	0.0660522
RHG17_MOUSE	Rho GTPase-activating protein 17 OS=Mus musculus GN=Arhgap17 PE=2 SV=1	LGEQGPEPGPTPPQTPTPPSTPPLAK	3 Phospho (ST)	944.415	59.2622	3	x0000000000030003030000000000	1.12146	0.00666387	33.48	3	720	745	15.05	19460: Scan 22777 (rt=59.2622) [R_b1822p5_S12_SF622_96h_4HTA_Phos_R2.raw]	F002949.dat	6953.66	Arhgap17 pT730 pT734 pT736	p03362	0.0244565
RS10_MOUSE	40S ribosomal protein S10 OS=Mus musculus GN=Rps10 PE=1 SV=1	AEAGAGSATEFQFR	Phospho (ST)	761.322	41.172	2	x0000000300000000	-0.7635	3.45529e-09	93.7	33	140	153	31.25	12178: Scan 14931 (rt=41.172) [R_b1822p5_S19_SF604_24h_ETH_Phos_R1.raw]	F002986.dat	17513.9	Rps10 pS146	p00131	0
KSR1_MOUSE	Kinase suppressor of Ras 1 OS=Mus musculus GN=Ksr1 PE=1 SV=1	FELPHGSPQLVR	Phospho (ST)	487.242	48.1103	3	x00000003000000	0.195379	0.0453798	25.06	4	314	325	25.06	15059: Scan 18014 (rt=48.1103) [R_b1822p5_S12_SF622_96h_4HTA_Phos_R2.raw]	F002949.dat	2851.37	Ksr1 pS320	p01836	0.0591004
UBR5_MOUSE	E3 ubiquitin-protein ligase UBR5 OS=Mus musculus GN=Ubr5 PE=1 SV=2	RSSLSR	3 Phospho (ST)	473.154	11.1199	2	x00330300	-0.0603627	0.0261239	18.26	9	285	290	7.48	482: Scan 2057 (rt=11.1199) [R_b1822p5_S7_SF621_24h_ETH_Phos_R2.raw]	F002939.dat	124821	Ubr5 pS286 pS287 pS289	p04935	0.0660522
SRSF3_MOUSE	Serine/arginine-rich splicing factor 3 OS=Mus musculus GN=Srsf3 PE=1 SV=1	SRSLSR	3 Phospho (ST)	473.154	11.1199	2	x03030300	-0.0603627	0.0181986	19.83	4	126	131	1.57	482: Scan 2057 (rt=11.1199) [R_b1822p5_S7_SF621_24h_ETH_Phos_R2.raw]	F002939.dat	62410.6	Srsf3 pS126 pS128 pS130	p06206	0.0660522
AKA12_MOUSE	A-kinase anchor protein 12 OS=Mus musculus GN=Akap12 PE=1 SV=1	AEELTEASGAEETTDMVSAVSQLSDSPDTTEEATPVQEVEGGMLDTEEQER	Phospho (ST)	1377.84	73.4554	4	x00000000000000000000000000000030000000000000000000000	-0.0544729	6.50989e-07	73.07	28	966	1016	0	21123: Scan 26525 (rt=73.4554) [R_b1822p5_S21_SF604_96h_4HTA_Phos_R1.raw]	F002990.dat	15801.6	Akap12 pT995	p00162	0
ACINU_MOUSE	Apoptotic chromatin condensation inducer in the nucleus OS=Mus musculus GN=Acin1 PE=1 SV=3	SQSPSPPPLPEDLEK	3 Phospho (ST)	930.862	62.2016	2	x03030300000000000	1.04909	0.0195686	25.18	4	387	401	25.18	18377: Scan 22831 (rt=62.2016) [R_b1822p5_S20_SF604_24h_4HTA_Phos_R2.raw]	F002999.dat	3702.63	Acin1 pS387 pS389 pS391	p06147	0.0436782
SI1L1_MOUSE	Signal-induced proliferation-associated 1-like protein 1 OS=Mus musculus GN=Sipa1l1 PE=1 SV=2	FLMPEAYPSSPR	Phospho (ST)	737.825	24.3011	2	x00000000003000	0.166934	0.204557	15.7	6	153	164	0	5483: Scan 7668 (rt=24.3011) [R_b1822p5_S18_SF603_96h_4HTA_Phos_R2.raw]	F003001.dat	2761.17	Sipa1l1 pS162	p01878	0.0660522
NELFA_MOUSE	Negative elongation factor A OS=Mus musculus GN=Nelfa PE=2 SV=1	EASRPPEEPSAPSPTLPTQFK	Phospho (ST)	782.708	46.0162	3	x00000000000003000000000	0.646882	0.00893569	31.95	4	351	371	11.55	14245: Scan 17112 (rt=46.0162) [R_b1822p5_S12_SF622_96h_4HTA_Phos_R1.raw]	F002948.dat	10925.9	Nelfa pS363	p01213	0.0352155
ANS1A_MOUSE	Ankyrin repeat and SAM domain-containing protein 1A OS=Mus musculus GN=Anks1a PE=1 SV=3	RHDSLPDPGTASR	Phospho (ST)	496.891	46.5198	3	x000030000000000	-0.267536	0.167935	17.41	6	900	912	17.41	14448: Scan 17328 (rt=46.5198) [R_b1822p5_S12_SF622_96h_4HTA_Phos_R1.raw]	F002948.dat	8084.66	Anks1a pS903	p04680	0.0660522
ZN516_MOUSE	Zinc finger protein 516 OS=Mus musculus GN=Znf516 PE=2 SV=1	RGPSPPR	Phospho (ST)	423.703	14.9374	2	x000030000	-2.00618	0.0148694	25.72	7	13	19	24.45	2054: Scan 3748 (rt=14.9374) [R_b1822p5_S8_SF621_24h_4HTA_Phos_R2.raw]	F002941.dat	6184.03	Znf516 pS16	p04656	0.0436782
SGK3_MOUSE	Serine/threonine-protein kinase Sgk3 OS=Mus musculus GN=Sgk3 PE=1 SV=1	HQSDPSEDEDER	Phospho (ST)	762.269	11.3015	2	x00000030000000	0.0413787	1.42552e-05	52.61	10	124	135	13.23	569: Scan 2151 (rt=11.3015) [R_b1822p5_S11_SF622_24h_4HTA_Phos_R2.raw]	F002947.dat	9616.59	Sgk3 pS129	p02538	0
SIK3_MOUSE	Serine/threonine-protein kinase SIK3 OS=Mus musculus GN=Sik3 PE=1 SV=3	RHTVGVADPR	Phospho (ST)	396.528	21.8244	3	x000300000000	-0.455097	0.0104092	29.12	17	409	418	24.34	4885: Scan 6789 (rt=21.8244) [R_b1822p5_S8_SF621_24h_4HTA_Phos_R2.raw]	F002941.dat	6961.31	Sik3 pT411	p04687	0.0591004
RIN1_MOUSE	Ras and Rab interactor 1 OS=Mus musculus GN=Rin1 PE=1 SV=1	SMSSAFCSLLAPER	Phospho (ST)	818.351	70.0113	2	x0003000000000000	-0.258154	2.37982e-07	74.43	10	338	351	0	23365: Sum of 2 scans in range 27211 (rt=70.0113) to 27237 (rt=70.0801) [R_b1822p5_S7_SF621_24h_ETH_Phos_R1.raw]	F002938.dat	6074.75	Rin1 pS340	p05708	0
HSPB1_MOUSE	Heat shock protein beta-1 OS=Mus musculus GN=Hspb1 PE=1 SV=3	QLSSGVSEIR	Gln->pyro-Glu (N-term Q); Phospho (ST)	569.762	49.7949	2	x100300000000	-0.00527469	5.54202e-06	60.16	80	84	93	15.62	15074: Scan 18380 (rt=49.7949) [R_b1822p5_S21_SF604_96h_4HTA_Phos_R2.raw]	F002991.dat	61499.2	Hspb1 pS86	p04352	0
SON_MOUSE	Protein SON OS=Mus musculus GN=Son PE=1 SV=2	SFSISPSR	3 Phospho (ST)	560.68	46.2672	2	x0303030000	-0.237639	0.0240457	18.62	29	1973	1980	8.33	14129: Scan 17086 (rt=46.2672) [R_b1822p5_S19_SF604_24h_ETH_Phos_R1.raw]	F002986.dat	7979.31	Son pS1973 pS1975 pS1977	p05312	0.0660522
PABP2_MOUSE	Polyadenylate-binding protein 2 OS=Mus musculus GN=Pabpn1 PE=2 SV=3	QMNMSPPPGNAGPVIMSLEEK	Phospho (ST)	1154.01	60.9263	2	x00000300000000000000000	-0.580656	0.0112669	30.52	1	142	162	30.52	18800: Scan 22803 (rt=60.9263) [R_b1822p5_S21_SF604_96h_4HTA_Phos_R2.raw]	F002991.dat	2072.54	Pabpn1 pS146	p04367	0.0352155
NSUN2_MOUSE	tRNA (cytosine(34)-C(5))-methyltransferase OS=Mus musculus GN=Nsun2 PE=1 SV=2	KEGVILTNENAASPEQPGDEDAK	Phospho (ST)	831.378	70.0865	3	x0000000000000300000000000	-0.216369	0.381879	15.37	3	711	733	12.06	22739: Scan 26959 (rt=70.0865) [R_b1822p5_S10_SF622_24h_ETH_Phos_R2.raw]	F002945.dat	5335.05	Nsun2 pS723	p02926	0.0660522
PPR35_MOUSE	Protein phosphatase 1 regulatory subunit 35 OS=Mus musculus GN=Ppp1r35 PE=2 SV=1	APEPEPGLDLSLSPSPLPESPK	Phospho (ST)	779.714	63.1548	3	x000000000000000000003000	0.135695	0.0237086	27.15	2	34	55	16.04	19232: Scan 23586 (rt=63.1548) [R_b1822p5_S1_SF619_24h_ETH_Phos_R1.raw]	F002926.dat	2428.79	Ppp1r35 pS53	p00393	0.0591004
PDS5B_MOUSE	Sister chromatid cohesion protein PDS5 homolog B OS=Mus musculus GN=Pds5b PE=1 SV=1	GRLDSSEMDHSENEDYTMSSPLPGK	Phospho (ST)	954.725	60.5866	3	x000000000003000000000000000	0.285899	0.152168	18.63	4	1172	1196	0.83	20070: Scan 23368 (rt=60.5866) [R_b1822p5_S7_SF621_24h_ETH_Phos_R1.raw]	F002938.dat	3324.81	Pds5b pS1182	p02305	0.0660522
PRC2C_MOUSE	Protein PRRC2C OS=Mus musculus GN=Prrc2c PE=1 SV=3	SVSHGSNHAQNAEEQR	2 Phospho (ST)	637.579	12.2687	3	x000300300000000000	0.0691204	0.00146689	35.7	7	899	914	0	719: Scan 2430 (rt=12.2687) [R_b1822p5_S22_SF607_24h_ETH_Phos_R2.raw]	F002996.dat	9976.96	Prrc2c pS901 pS904	p06585	0.00621891
RLA0_MOUSE	60S acidic ribosomal protein P0 OS=Mus musculus GN=Rplp0 PE=1 SV=3	AFLADPSAFAAAAPAAAATTAAPAAAAAPAKAEAKEESEESDEDMGFGLFD	2 Phospho (ST)	1268.81	89.2308	4	x00000000000000000000000000000000000000300300000000000	-0.584674	0.00557617	35.8	2	267	317	1.91	28888: Scan 34298 (rt=89.2308) [R_b1822p5_S12_SF622_96h_4HTA_Phos_R2.raw]	F002949.dat	8767.66	Rplp0 pS304 pS307	p00206	0.00621891
ZO1_MOUSE	Tight junction protein ZO-1 OS=Mus musculus GN=Tjp1 PE=1 SV=2	AEQLASVQYTLPK	Phospho (ST)	764.378	49.2297	2	x000000000030000	1.66629	2.07695e-05	59.89	3	580	592	34.52	15675: Scan 18565 (rt=49.2297) [R_b1822p5_S7_SF621_24h_ETH_Phos_R2.raw]	F002939.dat	1693.6	Tjp1 pT589	p00183	0
REPS2_MOUSE	RalBP1-associated Eps domain-containing protein 2 OS=Mus musculus GN=Reps2 PE=1 SV=1	QASLIR	Phospho (ST)	384.195	23.5553	2	x00030000	0.0561084	0.00854175	31.44	1	111	116	14.3	5486: Scan 7489 (rt=23.5553) [R_b1822p5_S6_SF624_96h_4HTA_Phos_R1.raw]	F002936.dat	2133.97	Reps2 pS113	p04166	0.0352155
SOX18_MOUSE	Transcription factor SOX-18 OS=Mus musculus GN=Sox18 PE=1 SV=3	QTADELR	Phospho (ST)	456.695	10.9841	2	x003000000	-0.511316	0.120507	15.77	15	72	78	15.77	421: Scan 2002 (rt=10.9841) [R_b1822p5_S18_SF603_96h_4HTA_Phos_R1.raw]	F003000.dat	8396.99	Sox18 pT73	p04507	0.0660522
MRP_MOUSE	MARCKS-related protein OS=Mus musculus GN=Marcksl1 PE=1 SV=2	EGGGDSSASSPTEEEQEQGEMSACSDEGTAQEGK	3 Phospho (ST)	1234.42	38.6064	3	x000000330300000000000000000000000000	-0.303495	5.89493e-06	57.61	4	111	144	2.9	10723: Scan 13635 (rt=38.6064) [R_b1822p5_S20_SF604_24h_4HTA_Phos_R2.raw]	F002999.dat	3078.91	Marcksl1 pS116 pS117 pS119	p01397	0
PININ_MOUSE	Pinin OS=Mus musculus GN=Pnn PE=1 SV=4	QQDSQPEEVMDVLEMVESVK	Gln->pyro-Glu (N-term Q); Phospho (ST)	795.008	97.3162	3	x1000300000000000000000	-0.0701091	8.14138e-08	81.5	35	377	396	79.65	28729: Scan 35777 (rt=97.3162) [R_b1822p5_S9_SF621_96h_4HTA_Phos_R1.raw]	F002942.dat	25727	Pnn pS380	p04418	0
SRRM2_MOUSE	Serine/arginine repetitive matrix protein 2 OS=Mus musculus GN=Srrm2 PE=1 SV=3	RQPSPQPSPR	2 Phospho (ST)	655.277	12.0856	2	x000030003000	-0.245312	0.00127984	36.6	33	2653	2662	36.19	741: Scan 2412 (rt=12.0856) [R_b1822p5_S18_SF603_96h_4HTA_Phos_R2.raw]	F003001.dat	76203.3	Srrm2 pS2656 pS2660	p04869	0.00621891
STK4_MOUSE	Serine/threonine-protein kinase 4 OS=Mus musculus GN=Stk4 PE=1 SV=1	EVDQDDEENSEEDEMDSGTMVR	Phospho (ST)	880.315	37.5873	3	x000000000030000000000000	0.117896	1.02619e-05	55.39	2	311	332	55.39	10436: Scan 13225 (rt=37.5873) [R_b1822p5_S21_SF604_96h_4HTA_Phos_R1.raw]	F002990.dat	12374.2	Stk4 pS320	p01759	0
SNX1_MOUSE	Sorting nexin-1 OS=Mus musculus GN=Snx1 PE=1 SV=1	LPPPFPGMDPESEGAAGASEPEAGDSDTEGEDIFTGAAAATKPQSPK	2 Phospho (ST)	1197.51	69.7003	4	x0000000000000000000300000030000000000000000000000	-0.193898	0.0305678	27.49	1	14	60	6.26	21575: Scan 26112 (rt=69.7003) [R_b1822p5_S19_SF604_24h_ETH_Phos_R1.raw]	F002986.dat	3374.4	Snx1 pS32 pS39	p03545	0.0591004
PUM1_MOUSE	Pumilio homolog 1 OS=Mus musculus GN=Pum1 PE=1 SV=2	RPGQSFHVNSEVNSVLSPR	Phospho (ST)	730.69	41.2125	3	x000000000000000003000	-1.0644	0.00592541	33.01	11	193	211	6.64	11978: Scan 14950 (rt=41.2125) [R_b1822p5_S11_SF622_24h_4HTA_Phos_R2.raw]	F002947.dat	8070.11	Pum1 pS209	p04813	0.0244565
MPRIP_MOUSE	Myosin phosphatase Rho-interacting protein OS=Mus musculus GN=Mprip PE=1 SV=2	AEEQLPPLLSPPSPSTPHSR	Phospho (ST)	740.696	51.3372	3	x0000000000000300000000	-0.608365	0.00173396	38.31	2	280	299	7.27	16517: Scan 19519 (rt=51.3372) [R_b1822p5_S9_SF621_96h_4HTA_Phos_R1.raw]	F002942.dat	12491.4	Mprip pS292	p00165	0.00621891
MF2NB_MOUSE	Protein MEF2BNB OS=Mus musculus GN=Mef2bnb PE=2 SV=1	QAISIR	Phospho (ST)	384.195	23.5553	2	x00003000	0.0561084	0.00854175	31.44	1	93	98	0	5486: Scan 7489 (rt=23.5553) [R_b1822p5_S6_SF624_96h_4HTA_Phos_R1.raw]	F002936.dat	2133.97	Mef2bnb pS96	p04149	0.0352155
AKA12_MOUSE	A-kinase anchor protein 12 OS=Mus musculus GN=Akap12 PE=1 SV=1	EESWVSIK	Phospho (ST)	529.234	42.0457	2	x0000003000	0.0965495	0.013202	30.54	4	781	788	27.11	12184: Scan 15142 (rt=42.0457) [R_b1822p5_S21_SF604_96h_4HTA_Phos_R2.raw]	F002991.dat	2140.57	Akap12 pS786	p01360	0.0352155
TEBP_MOUSE	Prostaglandin E synthase 3 OS=Mus musculus GN=Ptges3 PE=1 SV=1	FSEMMDHMGGDEDVDLPEVDGADDDSQDSDDEK	2 Phospho (ST)	1269.1	60.8522	3	x00000000000000000000000000300300000	-0.704995	2.30691e-10	102.11	37	123	155	102.11	18691: Scan 22709 (rt=60.8522) [R_b1822p5_S21_SF604_96h_4HTA_Phos_R1.raw]	F002990.dat	112598	Ptges3 pS148 pS151	p01906	0
AP2A1_MOUSE	AP-2 complex subunit alpha-1 OS=Mus musculus GN=Ap2a1 PE=1 SV=1	DTSSNDINGGVEPTPSTVSTPSPSADLLGLR	3 Phospho (ST)	1108.81	90.2812	3	x000000000000000000033030000000000	1.14281	0.02766	27.15	2	634	664	17.87	28991: Scan 34551 (rt=90.2812) [R_b1822p5_S12_SF622_96h_4HTA_Phos_R2.raw]	F002949.dat	2216.87	Ap2a1 pS652 pT653 pS655	p01096	0.0436782
NOG1_MOUSE	Nucleolar GTP-binding protein 1 OS=Mus musculus GN=Gtpbp4 PE=2 SV=3	TAAGEYDSDSESEDEEMMEIR	3 Phospho (ST)	1317.42	66.0466	2	x00000000303030000000000	1.00425	1.23241e-06	62.21	1	461	481	5.53	20729: Scan 24908 (rt=66.0466) [R_b1822p5_S19_SF604_24h_ETH_Phos_R1.raw]	F002986.dat	4656.35	Gtpbp4 pS468 pS470 pS472	p06654	0
HNRPU_MOUSE	Heterogeneous nuclear ribonucleoprotein U OS=Mus musculus GN=Hnrnpu PE=1 SV=1	AKSPQPPVEEEDEHFDDTVVCLDTYNCDLHFK	Phospho (ST)	979.42	59.0574	4	x0003000000000000000000000000000000	-0.135168	9.53479e-05	52.96	58	245	276	8.11	19529: Scan 22800 (rt=59.0574) [R_b1822p5_S9_SF621_96h_4HTA_Phos_R1.raw]	F002942.dat	187694	Hnrnpu pS247	p00301	0
ZO1_MOUSE	Tight junction protein ZO-1 OS=Mus musculus GN=Tjp1 PE=1 SV=2	HTSDYEDTDTEGGAYTDQELDETLNDEVGTPPESAITR	2 Phospho (ST); Phospho (Y)	1471.24	26.1852	3	x0000000000000004300000030000000000000000	-0.00748184	0.234643	16.61	11	839	876	0	6429: Scan 8526 (rt=26.1851) [R_b1822p5_S23_SF607_24h_4HTA_Phos_R2.raw]	F002993.dat	5183.98	Tjp1 pT854 pT861	p02579	0.0660522
CT2NL_MOUSE	CTTNBP2 N-terminal-like protein OS=Mus musculus GN=Cttnbp2nl PE=1 SV=1	GDTSHSPTPGK	Phospho (ST)	582.24	10.0076	2	x0000003000000	-0.518725	0.0399294	19.61	3	543	553	6.87	153: Scan 1639 (rt=10.0076) [R_b1822p5_S19_SF604_24h_ETH_Phos_R1.raw]	F002986.dat	5716.72	Cttnbp2nl pS548	p02014	0.0660522
SRRM2_MOUSE	Serine/arginine repetitive matrix protein 2 OS=Mus musculus GN=Srrm2 PE=1 SV=3	QSHSESSPDGEVK	Phospho (ST)	733.793	14.8796	2	x000000030000000	0.0191052	0.0933597	17.5	9	845	857	0	1934: Scan 3670 (rt=14.8796) [R_b1822p5_S15_SF602_96h_4HTA_Phos_R2.raw]	F002976.dat	7281.61	Srrm2 pS851	p04464	0.0660522
ETV6_MOUSE	Transcription factor ETV6 OS=Mus musculus GN=Etv6 PE=1 SV=1	SSTPLHVHTVPR	Phospho (ST)	470.902	33.2079	3	x00030000000000	-0.162448	0.0999221	18.84	23	29	40	0	8771: Scan 11401 (rt=33.2079) [R_b1822p5_S23_SF607_24h_4HTA_Phos_R1.raw]	F002970.dat	27745.1	Etv6 pT31	p06454	0.0660522
MET16_MOUSE	Methyltransferase-like protein 16 OS=Mus musculus GN=Mettl16 PE=2 SV=1	ELSSGQDVAHSPQESALCGLDVPGGEAAADGGHCLSQK	Phospho (ST)	979.43	48.907	4	x0000000000030000000000000000000000000000	-1.27118	0.00718069	33.6	5	415	452	0	15403: Scan 18352 (rt=48.907) [R_b1822p5_S12_SF622_96h_4HTA_Phos_R1.raw]	F002948.dat	7772.43	Mettl16 pS425	p01535	0.0244565
ML12B_MOUSE	Myosin regulatory light chain 12B OS=Mus musculus GN=Myl12b PE=1 SV=2	ATSNVFAMFDQSQIQEFK	2 Phospho (ST)	1125.97	86.5721	2	x00330000000000000000	0.582245	4.40076e-09	93.41	788	18	35	85.58	27697: Scan 33135 (rt=86.5721) [R_b1822p5_S9_SF621_96h_4HTA_Phos_R1.raw]	F002942.dat	1.67232e+06	Myl12b pT19 pS20	p00642	0
CTND1_MOUSE	Catenin delta-1 OS=Mus musculus GN=Ctnnd1 PE=1 SV=2	NGNGGPGPYVGQAGTATLPR	Phospho (ST)	982.455	37.6764	2	x0000000000000000030000	-0.298029	0.208447	17.36	6	185	204	0	11151: Scan 13625 (rt=37.6764) [R_b1822p5_S8_SF621_24h_4HTA_Phos_R2.raw]	F002941.dat	6186.86	Ctnnd1 pT201	p03909	0.0660522
NMT1_MOUSE	Glycylpeptide N-tetradecanoyltransferase 1 OS=Mus musculus GN=Nmt1 PE=1 SV=1	LPAPSLPLMMEGNGNGHEHCSDCENEEDNSHNR	Phospho (ST)	957.629	52.0775	4	x00000000000000000000030000000000000	-0.185549	0.00337938	34.84	37	11	43	19.91	16669: Scan 19713 (rt=52.0775) [R_b1822p5_S12_SF622_96h_4HTA_Phos_R1.raw]	F002948.dat	36328.5	Nmt1 pS31	p03537	0.0352155
CGNL1_MOUSE	Cingulin-like protein 1 OS=Mus musculus GN=Cgnl1 PE=1 SV=2	EGVGEETLSPR	Phospho (ST)	627.275	27.6665	2	x0000000003000	-0.0463061	0.000153175	46.63	23	244	254	14.26	6673: Scan 9028 (rt=27.6665) [R_b1822p5_S20_SF604_24h_4HTA_Phos_R1.raw]	F002988.dat	24734.3	Cgnl1 pS252	p01428	0.00369344
HS90A_MOUSE	Heat shock protein HSP 90-alpha OS=Mus musculus GN=Hsp90aa1 PE=1 SV=4	DKEVSDDEAEEKEEK	Phospho (ST)	930.376	13.7266	2	x00000300000000000	-0.034432	4.09565e-05	52.51	8	227	241	52.51	1502: Scan 3197 (rt=13.7266) [R_b1822p5_S11_SF622_24h_4HTA_Phos_R1.raw]	F002946.dat	16815.3	Hsp90aa1 pS231	p00897	0
FEZ1_MOUSE	Fasciculation and elongation protein zeta-1 OS=Mus musculus GN=Fez1 PE=1 SV=2	GLSLQSNR	Phospho (ST)	477.723	24.8252	2	x0003000000	-4.16182	0.00508765	30.68	5	296	303	14.95	5793: Scan 7939 (rt=24.8252) [R_b1822p5_S23_SF607_24h_4HTA_Phos_R1.raw]	F002970.dat	7704.33	Fez1 pS298	p02174	0.0454545
4EBP1_MOUSE	Eukaryotic translation initiation factor 4E-binding protein 1 OS=Mus musculus GN=Eif4ebp1 PE=1 SV=3	VALGDGVQLPPGDYSTTPGGTLFSTTPGGTR	Phospho (ST)	1033.83	65.3839	3	x000000000000000000000000003000000	0.172021	0.0347388	26.13	28	20	50	1.44	19418: Scan 23945 (rt=65.3839) [R_b1822p5_S15_SF602_96h_4HTA_Phos_R1.raw]	F002975.dat	51349.2	Eif4ebp1 pT45	p07115	0.0591004
MTMRA_MOUSE	Myotubularin-related protein 10 OS=Mus musculus GN=Mtmr10 PE=2 SV=2	RNSLVLK	Phospho (ST)	455.25	23.9359	2	x000300000	-0.0308206	0.00587075	29.08	35	601	607	16.28	5769: Scan 7756 (rt=23.9359) [R_b1822p5_S9_SF621_96h_4HTA_Phos_R2.raw]	F002943.dat	25877.8	Mtmr10 pS603	p04780	0.0591004
TEBP_MOUSE	Prostaglandin E synthase 3 OS=Mus musculus GN=Ptges3 PE=1 SV=1	DWEDDSDEDMSNFDR	Phospho (ST)	652.548	50.1556	3	x00000030000000000	-1.27339	7.85839e-05	42.35	27	108	122	23.83	15213: Scan 18533 (rt=50.1556) [R_b1822p5_S21_SF604_96h_4HTA_Phos_R2.raw]	F002991.dat	21236.4	Ptges3 pS113	p01135	0.00823045
TEBP_MOUSE	Prostaglandin E synthase 3 OS=Mus musculus GN=Ptges3 PE=1 SV=1	FSEMMDHMGGDEDVDLPEVDGADDDSQDSDDEKMPDLE	Phospho (ST)	1078.4	67.9402	4	x0000000000000000000000000000030000000000	-0.180065	0.22245	15.22	3	123	160	0	22772: Scan 26421 (rt=67.9402) [R_b1822p5_S12_SF622_96h_4HTA_Phos_R1.raw]	F002948.dat	5671.62	Ptges3 pS151	p01914	0.0660522
ATX2L_MOUSE	Ataxin-2-like protein OS=Mus musculus GN=Atxn2l PE=1 SV=1	EVDGLLTSDPMGSPVSSK	Phospho (ST)	633.62	52.1092	3	x00000000000003000000	-0.603845	0.000384347	44.26	11	585	602	18.74	16284: Scan 19514 (rt=52.1092) [R_b1822p5_S19_SF604_24h_ETH_Phos_R1.raw]	F002986.dat	6220.98	Atxn2l pS597	p01755	0.00154321
MAP4_MOUSE	Microtubule-associated protein 4 OS=Mus musculus GN=Map4 PE=1 SV=3	KKPCLDTSQVEGIPSSKPTLLANGDHGMEGNNTAGSPTDFLEER	Phospho (ST)	1195.31	68.1813	4	x0000000000000000000000000000000000003000000000	-1.49921	0.00976543	31.95	27	64	107	5.79	22304: Scan 26337 (rt=68.1813) [R_b1822p5_S10_SF622_24h_ETH_Phos_R1.raw]	F002944.dat	37754.4	Map4 pS99	p03011	0.0244565	0.00621891
CBX1_MOUSE	Chromobox protein homolog 1 OS=Mus musculus GN=Cbx1 PE=1 SV=1	KADSDSEDKGEESKPK	Phospho (ST)	915.394	9.81959	2	x000030000000000000	-0.999578	5.44663e-09	92.37	78	86	101	8.59	67: Scan 1541 (rt=9.81959) [R_b1822p5_S11_SF622_24h_4HTA_Phos_R2.raw]	F002947.dat	198876	Cbx1 pS89	p02845	0
NEST_MOUSE	Nestin OS=Mus musculus GN=Nes PE=1 SV=1	SVDTQEPLWSTEVTSETIEPLEDETQEPLGCVDENQEVLTPLER	Phospho (ST)	1281.33	85.5877	4	x0000300000000000000000000000000000000000000000	-1.32681	3.24636e-06	66.9	13	1127	1170	1.01	27422: Scan 32781 (rt=85.5877) [R_b1822p5_S9_SF621_96h_4HTA_Phos_R2.raw]	F002943.dat	12064.4	Nes pT1130	p06547	0
UCK2_MOUSE	Uridine-cytidine kinase 2 OS=Mus musculus GN=Uck2 PE=1 SV=1	QASESSSRPH	Phospho (ST)	583.236	9.84983	2	x000300000000	0.887109	2.20088e-06	62.54	5	252	261	12.7	53: Scan 1536 (rt=9.84983) [R_b1822p5_S8_SF621_24h_4HTA_Phos_R2.raw]	F002941.dat	9685.5	Uck2 pS254	p04163	0
T2FA_MOUSE	General transcription factor IIF subunit 1 OS=Mus musculus GN=Gtf2f1 PE=1 SV=2	IHDLEDDLEMSSDASDASGEEGSR	4 Phospho (ST)	962.313	65.7594	3	x00000000000330030030000000	0.0565205	2.40457e-09	88.62	69	207	230	34.34	19738: Scan 24304 (rt=65.7594) [R_b1822p5_S20_SF604_24h_4HTA_Phos_R1.raw]	F002988.dat	21235	Gtf2f1 pS217 pS218 pS221	p02674	0
DDAH1_MOUSE	N(G),N(G)-dimethylarginine dimethylaminohydrolase 1 OS=Mus musculus GN=Ddah1 PE=1 SV=3	SQGEEVDFAR	Phospho (ST)	609.247	30.4954	2	x030000000000	-1.58409	0.000208199	42.13	22	33	42	42.13	7845: Scan 10308 (rt=30.4954) [R_b1822p5_S20_SF604_24h_4HTA_Phos_R2.raw]	F002999.dat	8542.04	Ddah1 pS33	p06110	0.00823045
RHOJ_MOUSE	Rho-related GTP-binding protein RhoJ OS=Mus musculus GN=Rhoj PE=1 SV=2	TDSSCGCNGHEENR	Phospho (ST)	851.786	10.5604	2	x0003000000000000	2.88559	0.00657794	30.85	1	7	20	4.24	366: Scan 1877 (rt=10.5604) [R_b1822p5_S9_SF621_96h_4HTA_Phos_R1.raw]	F002942.dat	1309.7	Rhoj pS9	p06732	0.0244565
NUCL_MOUSE	Nucleolin OS=Mus musculus GN=Ncl PE=1 SV=2	EVEEDSEDEEMSEDEDDSSGEEEVVIPQK	4 Phospho (ST)	1211.73	75.3657	3	x0000003000003000003300000000000	0.28578	9.30858e-05	45.43	341	23	51	45.43	21530: Scan 27220 (rt=75.3657) [R_b1822p5_S22_SF607_24h_ETH_Phos_R2.raw]	F002996.dat	661865	Ncl pS28 pS34 pS40	p01763	0.00369344
NIPA_MOUSE	Nuclear-interacting partner of ALK OS=Mus musculus GN=Zc3hc1 PE=1 SV=1	SWESSSPVDRPELEAASPTTR	Phospho (ST)	794.694	45.5512	3	x03000000000000000000000	1.4544	0.00937512	32.07	2	353	373	5.82	14059: Scan 16920 (rt=45.5512) [R_b1822p5_S12_SF622_96h_4HTA_Phos_R2.raw]	F002949.dat	8182.17	Zc3hc1 pS353	p06617	0.0244565
ZN330_MOUSE	Zinc finger protein 330 OS=Mus musculus GN=Znf330 PE=2 SV=1	YGDTGYHDDDEEEDEAEDEEEEDGKDSDAESSDLFNNLNLGR	Phospho (ST)	1212.72	59.1089	4	x00000000000000000000000000030000000000000000	0.0439465	2.86294e-06	65.14	8	261	302	7.34	19132: Scan 22629 (rt=59.1089) [R_b1822p5_S10_SF622_24h_ETH_Phos_R1.raw]	F002944.dat	7832.55	Znf330 pS287	p07542	0
AKA12_MOUSE	A-kinase anchor protein 12 OS=Mus musculus GN=Akap12 PE=1 SV=1	EADALPASTQEQDQAHGSSSPEPAGSPSEGEGVSTWESFK	2 Phospho (ST)	1416.58	55.5101	3	x000000000000000000033000000000000000000000	-0.459178	0.015687	29.38	4	708	747	0	16896: Sum of 2 scans in range 20576 (rt=55.5101) to 20599 (rt=55.5628) [R_b1822p5_S24_SF607_96h_4HTA_Phos_R1.raw]	F002994.dat	7162.9	Akap12 pS726 pS727	p01157	0.0591004
SF3A1_MOUSE	Splicing factor 3A subunit 1 OS=Mus musculus GN=Sf3a1 PE=1 SV=1	AEETPSQLDQDTQVQDMDEGSDDEEEGQKVPPPPETPMPPPLPPTPDQVIVR	Phospho (ST)	1447.15	63.5442	4	x000000000000000000000300000000000000000000000000000000	-0.0523806	0.0354701	26.13	41	337	388	0	19538: Scan 23757 (rt=63.5442) [R_b1822p5_S21_SF604_96h_4HTA_Phos_R2.raw]	F002991.dat	30999.3	Sf3a1 pS357	p00170	0.0591004
PAXB1_MOUSE	PAX3- and PAX7-binding protein 1 OS=Mus musculus GN=Paxbp1 PE=1 SV=3	IAEEIGIEGSDDDALVTGEQDEELSR	Phospho (ST)	957.419	59.4118	3	x0000000000300000000000000000	-1.37528	0.000503143	44.83	1	288	313	24.4	19681: Scan 22894 (rt=59.4119) [R_b1822p5_S8_SF621_24h_4HTA_Phos_R2.raw]	F002941.dat	1929.11	Paxbp1 pS297	p02599	0.00823045
DAPK2_MOUSE	Death-associated protein kinase 2 OS=Mus musculus GN=Dapk2 PE=1 SV=1	NCESDTEENIAR	Phospho (ST)	759.284	21.7562	2	x00003000000000	1.24559	0.00159048	37.83	3	346	357	10.77	4599: Scan 6599 (rt=21.7562) [R_b1822p5_S16_SF603_24h_ETH_Phos_R2.raw]	F002978.dat	2121.71	Dapk2 pS349	p03864	0.00598802
TANC1_MOUSE	Protein TANC1 OS=Mus musculus GN=Tanc1 PE=2 SV=2	GVSMSLPSSPLLPR	2 Phospho (ST)	800.865	56.6444	2	x0000030003000000	0.185033	0.206593	17.04	7	56	69	0	18181: Scan 21586 (rt=56.6444) [R_b1822p5_S10_SF622_24h_ETH_Phos_R1.raw]	F002944.dat	4508.41	Tanc1 pS60 pS64	p02459	0.0660522
GRASP_MOUSE	General receptor for phosphoinositides 1-associated scaffold protein OS=Mus musculus GN=Grasp PE=1 SV=2	NFTQSPEQQR	Phospho (ST)	657.779	20.0623	2	x000003000000	1.06354	0.00752671	28.18	2	89	98	17.96	4224: Scan 6069 (rt=20.0623) [R_b1822p5_S9_SF621_96h_4HTA_Phos_R2.raw]	F002943.dat	8034.7	Grasp pS93	p03901	0.0436782
AN32B_MOUSE	Acidic leucine-rich nuclear phosphoprotein 32 family member B OS=Mus musculus GN=Anp32b PE=1 SV=1	EDQEAPDSDVEVDSVEEAPDSDGEVDGVDK	3 Phospho (ST)	1139.41	53.3498	3	x00000000300000300000030000000000	0.0685173	8.79403e-06	58.04	64	151	180	58.04	16303: Scan 19815 (rt=53.3498) [R_b1822p5_S21_SF604_96h_4HTA_Phos_R2.raw]	F002991.dat	50109.8	Anp32b pS158 pS164 pS171	p01251	0
DYST_MOUSE	Dystonin OS=Mus musculus GN=Dst PE=1 SV=2	NVQTGLTESPVLLETLAEIFDTPASK	Phospho (ST)	951.811	97.3698	3	x0000000003000000000000000000	0.00701162	6.8299e-07	72.05	2	2854	2879	0	28751: Scan 35800 (rt=97.3698) [R_b1822p5_S9_SF621_96h_4HTA_Phos_R1.raw]	F002942.dat	3538.24	Dst pS2862	p04111	0
TEBP_MOUSE	Prostaglandin E synthase 3 OS=Mus musculus GN=Ptges3 PE=1 SV=1	FSEMMDHMGGDEDVDLPEVDGADDDSQDSDDEKMPDLE	Phospho (ST)	1437.53	64.444	3	x0000000000000000000000000000030000000000	-1.27623	0.000194253	46.12	17	123	160	0	19401: Scan 23848 (rt=64.444) [R_b1822p5_S20_SF604_24h_4HTA_Phos_R1.raw]	F002988.dat	10501.3	Ptges3 pS151	p01913	0.00490196
MOB1B_MOUSE	MOB kinase activator 1B OS=Mus musculus GN=Mob1b PE=1 SV=3	HAEATLGSGNLR	Phospho (ST)	435.87	24.7653	3	x00000300000000	-0.605556	0.0044655	32.45	2	31	42	23.64	6100: Scan 8116 (rt=24.7653) [R_b1822p5_S9_SF621_96h_4HTA_Phos_R2.raw]	F002943.dat	2444.02	Mob1b pT35	p02471	0.0352155
MDM2_MOUSE	E3 ubiquitin-protein ligase Mdm2 OS=Mus musculus GN=Mdm2 PE=1 SV=3	SLSFDPSLGLCELR	Phospho (ST)	837.384	70.0763	2	x0003000000000000	-0.0544013	0.000742656	40.93	7	183	196	0	20827: Scan 25750 (rt=70.0763) [R_b1822p5_S24_SF607_96h_4HTA_Phos_R1.raw]	F002994.dat	10705	Mdm2 pS185	p05625	0.00154321
NMD3_MOUSE	60S ribosomal export protein NMD3 OS=Mus musculus GN=Nmd3 PE=2 SV=1	DATIPVESDTDDEGAPR	2 Phospho (ST)	974.367	42.8848	2	x0000000030300000000	-0.432009	0.000206065	44.02	2	461	477	20.92	13008: Scan 15781 (rt=42.8848) [R_b1822p5_S12_SF622_96h_4HTA_Phos_R2.raw]	F002949.dat	5266.84	Nmd3 pS468 pT470	p00754	0.00154321
NHRF1_MOUSE	Na(+)/H(+) exchange regulatory cofactor NHE-RF1 OS=Mus musculus GN=Slc9a3r1 PE=1 SV=3	SASSDTSEELNSQDSPK	Phospho (ST)	931.37	23.0576	2	x0003000000000000000	-0.176275	1.20748e-10	107.14	35	283	299	0	5114: Sum of 2 scans in range 7137 (rt=23.0576) to 7168 (rt=23.1309) [R_b1822p5_S24_SF607_96h_4HTA_Phos_R1.raw]	F002994.dat	36357.7	Slc9a3r1 pS285	p05117	0
TP53B_MOUSE	Tumor suppressor p53-binding protein 1 OS=Mus musculus GN=Tp53bp1 PE=1 SV=2	ASQEPFSPAEDVMETDLLEGLAANQDRPSK	2 Phospho (ST)	1135.83	84.2509	3	x00300003000000000000000000000000	0.693503	0.00810963	33.64	6	1097	1126	12.85	27455: Scan 32488 (rt=84.2509) [R_b1822p5_S7_SF621_24h_ETH_Phos_R1.raw]	F002938.dat	4317.58	Tp53bp1 pS1098 pS1103	p00573	0.0352155
NUCKS_MOUSE	Nuclear ubiquitous casein and cyclin-dependent kinase substrate 1 OS=Mus musculus GN=Nucks1 PE=1 SV=1	DSGSDEDFLMEDDDDSDYGSSK	3 Phospho (ST)	890.264	75.0619	3	x003030000000000030000000	0.232029	6.32412e-05	41.99	5	129	150	23.47	21493: Scan 27138 (rt=75.0619) [R_b1822p5_S22_SF607_24h_ETH_Phos_R1.raw]	F002992.dat	5440.31	Nucks1 pS130 pS132 pS144	p01045	0.00154321
ML12B_MOUSE	Myosin regulatory light chain 12B OS=Mus musculus GN=Myl12b PE=1 SV=2	ATSNVFAMFDQSQIQEFK	2 Phospho (ST)	750.978	86.4304	3	x00330000000000000000	0.112893	1.00694e-06	69.86	378	18	35	50.76	27677: Scan 33092 (rt=86.4304) [R_b1822p5_S9_SF621_96h_4HTA_Phos_R1.raw]	F002942.dat	327804	Myl12b pT19 pS20	p00643	0
NUCKS_MOUSE	Nuclear ubiquitous casein and cyclin-dependent kinase substrate 1 OS=Mus musculus GN=Nucks1 PE=1 SV=1	DSGSDEDFLMEDDDDSDYGSSK	2 Phospho (ST)	1294.91	61.1268	2	x003030000000000000000000	-1.48041	0.000239482	38.76	8	129	150	38.76	18161: Scan 22496 (rt=61.1268) [R_b1822p5_S20_SF604_24h_4HTA_Phos_R2.raw]	F002999.dat	2491.63	Nucks1 pS130 pS132	p01043	0.00598802
HNRPD_MOUSE	Heterogeneous nuclear ribonucleoprotein D0 OS=Mus musculus GN=Hnrnpd PE=1 SV=2	IDASKNEEDEGHSNSSPR	Phospho (ST)	1026.42	12.5757	2	x00000000000000003000	-0.988872	0.0160851	31.6	2	68	85	0	904: Scan 2593 (rt=12.5757) [R_b1822p5_S1_SF619_24h_ETH_Phos_R2.raw]	F002927.dat	5741.58	Hnrnpd pS83	p02612	0.0352155
STRA6_MOUSE		RSLLSR	2 Phospho (ST)	446.197	17.0559	2	x00300300	-0.00673871	0.0557458	19.07	124	270	275	0	2809: Scan 4609 (rt=17.0559) [R_b1822p5_S23_SF607_24h_4HTA_Phos_R1.raw]	F002970.dat	1.67159e+06	STRA6_MOUSE pS271 pS274	p04912	0.0660522
MAP1B_MOUSE	Microtubule-associated protein 1B OS=Mus musculus GN=Map1b PE=1 SV=2	ESVVSGDDRAEEDMDDVLEK	Phospho (ST)	773.319	55.0436	3	x0000030000000000000000	0.334926	0.208712	17.56	6	988	1007	10.12	15788: Scan 19885 (rt=55.0436) [R_b1822p5_S19_SF604_24h_ETH_Phos_R2.raw]	F002987.dat	8901.72	Map1b pS992	p01725	0.0660522
OXSR1_MOUSE	Serine/threonine-protein kinase OSR1 OS=Mus musculus GN=Oxsr1 PE=1 SV=1	LHKTEDGGWEWSDDEFDEESEEGR	Phospho (ST)	988.046	55.0934	3	x00000000000030000000000000	-3.62465	0.00171601	37.05	1	328	351	11.52	17594: Scan 20930 (rt=55.0934) [R_b1822p5_S10_SF622_24h_ETH_Phos_R1.raw]	F002944.dat	3669.42	Oxsr1 pS339	p03408	0
CTNB1_MOUSE	Catenin beta-1 OS=Mus musculus GN=Ctnnb1 PE=1 SV=1	RTSMGGTQQQFVEGVR	Phospho (ST)	620.955	34.8208	3	x000000030000000000	-0.327449	0.000170269	48.57	5	550	565	0	10026: Scan 12412 (rt=34.8208) [R_b1822p5_S7_SF621_24h_ETH_Phos_R2.raw]	F002939.dat	3239.15	Ctnnb1 pT556	p04972	0.00369344
TEBP_MOUSE	Prostaglandin E synthase 3 OS=Mus musculus GN=Ptges3 PE=1 SV=1	FSEMMDHMGGDEDVDLPEVDGADDDSQDSDDEKMPDLE	2 Phospho (ST)	1464.19	69.8399	3	x0000000000000000000000000030030000000000	-0.461097	7.91401e-07	68.38	115	123	160	66.72	21626: Scan 26170 (rt=69.8399) [R_b1822p5_S19_SF604_24h_ETH_Phos_R1.raw]	F002986.dat	284662	Ptges3 pS148 pS151	p01909	0
RTN4_MOUSE	Reticulon-4 OS=Mus musculus GN=Rtn4 PE=1 SV=2	ESETFSDSSPIEIIDEFPTFVSAK	2 Phospho (ST)	1418.1	97.3914	2	x00000000330000000000000000	-1.32984	1.75987e-09	98.8	7	831	854	4.56	22831: Scan 31629 (rt=97.3914) [R_b1822p5_S22_SF607_24h_ETH_Phos_R2.raw]	F002996.dat	10708.3	Rtn4 pS838 pS839	p01684	0
EP15R_MOUSE	Epidermal growth factor receptor substrate 15-like 1 OS=Mus musculus GN=Eps15l1 PE=1 SV=3	FHDTSSPLMATQSSAETHWAVR	Phospho (ST)	847.039	46.0391	3	x000000300000000000000000	-2.32931	0.00201436	37.84	1	103	124	0	14416: Scan 17204 (rt=46.0391) [R_b1822p5_S7_SF621_24h_ETH_Phos_R2.raw]	F002939.dat	3814.65	Eps15l1 pS108	p01863	0.00598802
DYST_MOUSE	Dystonin OS=Mus musculus GN=Dst PE=1 SV=2	RGSDASDFDISEIQSVCSDVETVPQTHRPVPR	2 Phospho (ST)	936.915	58.0894	4	x0003003000000000000000000000000000	0.395605	0.00234701	38.24	4	7331	7362	2.12	18529: Scan 22086 (rt=58.0894) [R_b1822p5_S6_SF624_96h_4HTA_Phos_R1.raw]	F002936.dat	8241.39	Dst pS7333 pS7336	p04658	0.00621891
NUCKS_MOUSE	Nuclear ubiquitous casein and cyclin-dependent kinase substrate 1 OS=Mus musculus GN=Nucks1 PE=1 SV=1	DSGSDEDFLMEDDDDSDYGSSK	3 Phospho (ST)	1334.89	74.8497	2	x003030000000000030000000	0.0918372	1.98609e-09	87.02	59	129	150	28.69	22107: Scan 27467 (rt=74.8497) [R_b1822p5_S21_SF604_96h_4HTA_Phos_R2.raw]	F002991.dat	54228.1	Nucks1 pS130 pS132 pS144	p01044	0
ODBA_MOUSE	2-oxoisovalerate dehydrogenase subunit alpha, mitochondrial OS=Mus musculus GN=Bckdha PE=1 SV=1	SVDEVNYWDK	Phospho (ST)	667.77	44.0173	2	x030000000000	0.312705	0.000481048	40.66	8	344	353	40.66	13632: Scan 16388 (rt=44.0173) [R_b1822p5_S9_SF621_96h_4HTA_Phos_R1.raw]	F002942.dat	5784.1	Bckdha pS344	p06541	0.00154321
LRRF1_MOUSE	Leucine-rich repeat flightless-interacting protein 1 OS=Mus musculus GN=Lrrfip1 PE=1 SV=2	RGSGDTSISMDTEASIR	Oxidation (M); Phospho (ST)	626.936	26.3121	3	x0003000000200000000	-0.0111834	0.00319471	34.71	13	86	102	6.08	5981: Scan 8311 (rt=26.3121) [R_b1822p5_S14_SF602_24h_4HTA_Phos_R2.raw]	F002974.dat	7840.99	Lrrfip1 pS88	p04665	0.0352155
C170B_MOUSE	Centrosomal protein of 170 kDa protein B OS=Mus musculus GN=Cep170b PE=1 SV=2	DTDDDEEEPDPYGFIVQTAEIAEIAR	Phospho (ST)	1006.76	96.1486	3	x0030000000000000000000000000	-1.02974	0.0128733	30.75	1	1288	1313	9.44	28481: Scan 35412 (rt=96.1486) [R_b1822p5_S9_SF621_96h_4HTA_Phos_R2.raw]	F002943.dat	2238.17	Cep170b pT1289	p01083	0.0244565
RABL6_MOUSE	Rab-like protein 6 OS=Mus musculus GN=Rabl6 PE=1 SV=2	RSIISR	2 Phospho (ST)	446.197	17.0559	2	x00300300	-0.00673871	0.0557458	19.07	160	367	372	0	2809: Scan 4609 (rt=17.0559) [R_b1822p5_S23_SF607_24h_4HTA_Phos_R1.raw]	F002970.dat	1.67159e+06	Rabl6 pS368 pS371	p04908	0.0660522
ARHG2_MOUSE	Rho guanine nucleotide exchange factor 2 OS=Mus musculus GN=Arhgef2 PE=1 SV=4	EAQELGSPEDR	Phospho (ST)	655.768	51.0512	2	x0000000300000	0.382583	0.150033	15.72	4	925	935	15.72	15219: Scan 18737 (rt=51.0512) [R_b1822p5_S20_SF604_24h_4HTA_Phos_R1.raw]	F002988.dat	28471.5	Arhgef2 pS931	p01210	0.0660522
SRRM2_MOUSE	Serine/arginine repetitive matrix protein 2 OS=Mus musculus GN=Srrm2 PE=1 SV=3	GDSHSPGHKR	2 Phospho (ST)	619.23	9.47167	2	x000303000000	-0.351007	0.0419788	16.78	4	2677	2686	14.08	11: Scan 1446 (rt=9.47167) [R_b1822p5_S18_SF603_96h_4HTA_Phos_R1.raw]	F003000.dat	3127.43	Srrm2 pS2679 pS2681	p02007	0.0660522
MFAP1_MOUSE	Microfibrillar-associated protein 1 OS=Mus musculus GN=Mfap1 PE=1 SV=1	IVEPEVVGESDSEVEGDAWR	2 Phospho (ST)	787.991	60.8533	3	x0000000000303000000000	0.781043	3.64237e-07	74.68	14	107	126	74.68	19306: Scan 23048 (rt=60.8533) [R_b1822p5_S19_SF604_24h_ETH_Phos_R1.raw]	F002986.dat	23866.4	Mfap1 pS116 pS118	p02823	0
NUCL_MOUSE	Nucleolin OS=Mus musculus GN=Ncl PE=1 SV=2	EVEEDSEDEEMSEDEDDSSGEEEVVIPQKK	4 Phospho (ST)	941.073	53.9055	4	x00000030000030000033000000000000	-0.0300511	0.000721508	38.23	17	23	52	38.23	16938: Scan 20257 (rt=53.9055) [R_b1822p5_S19_SF604_24h_ETH_Phos_R1.raw]	F002986.dat	49659.7	Ncl pS28 pS34 pS40	p01767	0.00621891
CD2AP_MOUSE	CD2-associated protein OS=Mus musculus GN=Cd2ap PE=1 SV=3	ISTYGLPAGGIQPHPQTK	Phospho (Y)	648.992	42.1178	3	x00004000000000000000	0.266982	0.00376151	34.68	6	85	102	0	12889: Scan 15577 (rt=42.1178) [R_b1822p5_S9_SF621_96h_4HTA_Phos_R1.raw]	F002942.dat	6111.71	Cd2ap pY88	p02795	0.0352155
FAM21_MOUSE	WASH complex subunit FAM21 OS=Mus musculus GN=Fam21 PE=1 SV=1	TSALLFSSDEEDQWNIADSHTK	2 Phospho (ST)	885.364	63.5894	3	x003000003000000000000000	0.1176	0.0119649	30.19	18	607	628	0	18660: Scan 23238 (rt=63.5894) [R_b1822p5_S16_SF603_24h_ETH_Phos_R2.raw]	F002978.dat	4211.45	Fam21 pS608 pS614	p06990	0.0352155
NEST_MOUSE	Nestin OS=Mus musculus GN=Nes PE=1 SV=1	GEIPEGLQDWEEGREDSEADELGETLPDSTPLGLYLK	Phospho (ST)	1389.97	81.125	3	x000000000000000003000000000000000000000	0.0544773	0.000881268	42.75	6	1525	1561	17.71	26560: Scan 31399 (rt=81.125) [R_b1822p5_S9_SF621_96h_4HTA_Phos_R2.raw]	F002943.dat	23494.7	Nes pS1541	p02038	0.00154321
PDCL3_MOUSE	Phosducin-like protein 3 OS=Mus musculus GN=Pdcl3 PE=2 SV=1	TYEDMTLEELEENEDEFSEEDER	Phospho (ST)	987.706	64.4914	3	x0000000000000000003000000	-0.376677	0.000199207	45.3	14	48	70	45.3	19777: Scan 24081 (rt=64.4914) [R_b1822p5_S21_SF604_96h_4HTA_Phos_R2.raw]	F002991.dat	11200.3	Pdcl3 pS65	p07097	0.00369344
TEBP_MOUSE	Prostaglandin E synthase 3 OS=Mus musculus GN=Ptges3 PE=1 SV=1	FSEMMDHMGGDEDVDLPEVDGADDDSQDSDDEKMPDLE	2 Phospho (ST)	1098.39	69.7353	4	x0000000000000000000000000030030000000000	0.0227815	0.00269252	32.9	63	123	160	29.16	21589: Scan 26127 (rt=69.7353) [R_b1822p5_S19_SF604_24h_ETH_Phos_R1.raw]	F002986.dat	155541	Ptges3 pS148 pS151	p01910	0.0352155
SRSF3_MOUSE	Serine/arginine-rich splicing factor 3 OS=Mus musculus GN=Srsf3 PE=1 SV=1	NHKPSR	Phospho (ST)	409.688	9.58701	2	x00000300	-0.0550553	0.00069774	38.33	118	144	149	38.33	17: Scan 1467 (rt=9.58701) [R_b1822p5_S19_SF604_24h_ETH_Phos_R1.raw]	F002986.dat	181143	Srsf3 pS148	p03920	0.00621891
KPCD2_MOUSE	Serine/threonine-protein kinase D2 OS=Mus musculus GN=Prkd2 PE=1 SV=1	LGSSESLPCTAEELSR	Phospho (ST)	605.933	47.0941	3	x000000300000000000	0.466173	0.000233886	46.2	1	209	224	0	14447: Scan 17435 (rt=47.0941) [R_b1822p5_S19_SF604_24h_ETH_Phos_R1.raw]	F002986.dat	1681.53	Prkd2 pS214	p03388	0.00369344
MUCEN_MOUSE	Endomucin OS=Mus musculus GN=Emcn PE=1 SV=1	TISHESGEHSAQGK	Phospho (ST)	774.328	11.324	2	x0000003000000000	-0.160347	0.0174686	26.09	1	245	258	11.8	530: Scan 2136 (rt=11.324) [R_b1822p5_S19_SF604_24h_ETH_Phos_R1.raw]	F002986.dat	9791.32	Emcn pS250	p06825	0.0591004
NCOR2_MOUSE	Nuclear receptor corepressor 2 OS=Mus musculus GN=Ncor2 PE=1 SV=3	KTPAAASEETAFPPAAEDEEMEASGASANEEELAEEAEASQASGNEVPR	Oxidation (M); 2 Phospho (ST)	1296.04	61.5967	4	x000000000000000000000200300300000000000000000000000	4.63173	0.0105411	32.05	1	681	729	3.68	20432: Scan 23784 (rt=61.5967) [R_b1822p5_S7_SF621_24h_ETH_Phos_R1.raw]	F002938.dat	1522.41	Ncor2 pS704 pS707	p03167	0.0454545
TISB_MOUSE	Zinc finger protein 36, C3H1 type-like 1 OS=Mus musculus GN=Zfp36l1 PE=2 SV=1	RHSVTLPSSK	Phospho (ST)	397.868	22.4713	3	x000300000000	0.033597	0.0014633	36.92	29	52	61	20.64	5194: Scan 7123 (rt=22.4713) [R_b1822p5_S9_SF621_96h_4HTA_Phos_R2.raw]	F002943.dat	9164.12	Zfp36l1 pS54	p04686	0.00621891
ZO2_MOUSE	Tight junction protein ZO-2 OS=Mus musculus GN=Tjp2 PE=1 SV=2	KSSPEPR	Phospho (ST)	440.7	9.78397	2	x000300000	0.0352519	0.00134911	34.88	17	946	952	10.83	70: Scan 1537 (rt=9.78397) [R_b1822p5_S18_SF603_96h_4HTA_Phos_R1.raw]	F003000.dat	203955	Tjp2 pS948	p03153	0.0352155
CE170_MOUSE	Centrosomal protein of 170 kDa OS=Mus musculus GN=Cep170 PE=1 SV=2	SDSLDTDSSMDTTLILK	Phospho (ST)	961.423	60.3998	2	x0003000000000000000	-1.80495	1.18006e-05	59.85	2	870	886	0	19633: Scan 23176 (rt=60.3998) [R_b1822p5_S10_SF622_24h_ETH_Phos_R1.raw]	F002944.dat	2125.86	Cep170 pS872	p05189	0
STK4_MOUSE	Serine/threonine-protein kinase 4 OS=Mus musculus GN=Stk4 PE=1 SV=1	EVDQDDEENSEEDEMDSGTMVR	Phospho (ST)	1319.97	39.1148	2	x000000000030000000000000	-0.497741	9.12646e-05	45.96	2	311	332	41.05	11451: Scan 14147 (rt=39.1148) [R_b1822p5_S10_SF622_24h_ETH_Phos_R1.raw]	F002944.dat	2325.7	Stk4 pS320	p01758	0.00369344
DAP1_MOUSE	Death-associated protein 1 OS=Mus musculus GN=Dap PE=1 SV=3	DKDDQEWESTSPPKPTVFISGVIAR	Phospho (ST)	721.346	61.4325	4	x000000000003000000000000000	-0.340118	0.000329534	46.78	16	41	65	2.02	18871: Scan 22931 (rt=61.4325) [R_b1822p5_S21_SF604_96h_4HTA_Phos_R1.raw]	F002990.dat	5122.34	Dap pS51	p00890	0.00369344
AKA12_MOUSE	A-kinase anchor protein 12 OS=Mus musculus GN=Akap12 PE=1 SV=1	GESSASSPEEPEEIACLEK	Phospho (ST)	710.293	44.4029	3	x000000300000000000000	-0.567238	0.00808162	30.27	1	549	567	0	13065: Scan 16126 (rt=44.4029) [R_b1822p5_S21_SF604_96h_4HTA_Phos_R2.raw]	F002991.dat	5548.78	Akap12 pS554	p02051	0.0352155
PTRF_MOUSE	Polymerase I and transcript release factor OS=Mus musculus GN=Ptrf PE=1 SV=1	EGDELGEGERPEDDTAAIELSSDEAVEVEEVIEESR	2 Phospho (ST)	1023.93	80.9347	4	x00000000000000000000033000000000000000	-0.0801627	4.77061e-07	74.66	95	184	219	8.4	25836: Scan 30985 (rt=80.9347) [R_b1822p5_S10_SF622_24h_ETH_Phos_R1.raw]	F002944.dat	105648	Ptrf pS204 pS205	p01382	0
AKA12_MOUSE	A-kinase anchor protein 12 OS=Mus musculus GN=Akap12 PE=1 SV=1	SPEQPAESDTPSELELSGHGPAAEASGAAGDPADADPATK	3 Phospho (ST)	1357.55	50.7345	3	x000000003030300000000000000000000000000000	1.52078	0.0216033	28.53	14	11	50	5.53	15787: Scan 18949 (rt=50.7345) [R_b1822p5_S19_SF604_24h_ETH_Phos_R1.raw]	F002986.dat	17180.4	Akap12 pS18 pT20 pS22	p05794	0.0436782
NUCKS_MOUSE	Nuclear ubiquitous casein and cyclin-dependent kinase substrate 1 OS=Mus musculus GN=Nucks1 PE=1 SV=1	EMLLEDVGSEEEPEEDDEAPFQEKDSGSDEDFLMEDDDDSDYGSSK	4 Phospho (ST)	1381.73	94.7745	4	x000000000300000000000000003030000000000030000000	0.131996	0.00025084	43.37	38	105	150	21.38	24290: Scan 32131 (rt=94.7745) [R_b1822p5_S19_SF604_24h_ETH_Phos_R1.raw]	F002986.dat	46574	Nucks1 pS113 pS130 pS132	p01552	0.00154321
OXSR1_MOUSE	Serine/threonine-protein kinase OSR1 OS=Mus musculus GN=Oxsr1 PE=1 SV=1	TEDGGWEWSDDEFDEESEEGR	Phospho (ST)	861.972	63.7446	3	x00000000030000000000000	-0.229588	1.59393e-05	54.31	6	331	351	0	21194: Scan 24677 (rt=63.7446) [R_b1822p5_S12_SF622_96h_4HTA_Phos_R2.raw]	F002949.dat	3228.62	Oxsr1 pS339	p06740	0
HSPB8_MOUSE	Heat shock protein beta-8 OS=Mus musculus GN=Hspb8 PE=1 SV=1	SPPPFPGEPWK	Phospho (ST)	659.799	52.3128	2	x0300000000000	0.0645122	3.94692e-06	62.55	29	87	97	62.55	15883: Scan 19357 (rt=52.3128) [R_b1822p5_S21_SF604_96h_4HTA_Phos_R1.raw]	F002990.dat	9599.94	Hspb8 pS87	p05900	0
ARHGH_MOUSE	Rho guanine nucleotide exchange factor 17 OS=Mus musculus GN=Arhgef17 PE=2 SV=2	LTSVLSPR	Phospho (ST)	476.746	33.4762	2	x0000003000	-1.85606	0.000291192	43.42	2	901	908	26.34	9526: Scan 11889 (rt=33.4762) [R_b1822p5_S9_SF621_96h_4HTA_Phos_R1.raw]	F002942.dat	2955.59	Arhgef17 pS906	p03714	0.00823045
EIF3B_MOUSE	Eukaryotic translation initiation factor 3 subunit B OS=Mus musculus GN=Eif3b PE=1 SV=1	QQPASESPPTDEAAGSGGSEVGQTEDAEEDAEAGPEPEVR	Phospho (ST)	1364.23	41.1304	3	x000000000000000000000000300000000000000000	1.04532	0.0341665	26.93	4	22	61	0	11442: Scan 14567 (rt=41.1304) [R_b1822p5_S22_SF607_24h_ETH_Phos_R1.raw]	F002992.dat	2693.34	Eif3b pT45	p04428	0.0436782
CWC15_MOUSE	Spliceosome-associated protein CWC15 homolog OS=Mus musculus GN=Cwc15 PE=1 SV=1	LDQIPAANLDADDPLTDEEDEDFEEESDDDDTAALLAELEK	2 Phospho (ST)	1174.48	97.2715	4	x0000000000000000300000000003000000000000000	0.189608	8.15548e-08	82.3	48	95	135	30.74	27520: Scan 35045 (rt=97.2715) [R_b1822p5_S10_SF622_24h_ETH_Phos_R1.raw]	F002944.dat	42849	Cwc15 pT110 pS121	p03277	0
PALLD_MOUSE	Palladin OS=Mus musculus GN=Palld PE=1 SV=2	SPVDESGDEVQDPDVPVENATAPFFEMK	Phospho (ST)	1043.78	71.1436	3	x000000300000000000000000000000	-0.318701	3.71193e-06	66.57	14	1004	1031	10.15	21072: Scan 26092 (rt=71.1436) [R_b1822p5_S18_SF603_96h_4HTA_Phos_R1.raw]	F003000.dat	22399.6	Palld pS1009	p06059	0
PABP2_MOUSE	Polyadenylate-binding protein 2 OS=Mus musculus GN=Pabpn1 PE=2 SV=3	QMNMSPPPGNAGPVIMSLEEK	Gln->pyro-Glu (N-term Q); Phospho (ST)	1145.5	75.2792	2	x10000300000000000000000	-0.525997	1.41047e-06	70.09	8	142	162	70.09	22740: Scan 27863 (rt=75.2792) [R_b1822p5_S19_SF604_24h_ETH_Phos_R1.raw]	F002986.dat	6009.64	Pabpn1 pS146	p04365	0
NUCL_MOUSE	Nucleolin OS=Mus musculus GN=Ncl PE=1 SV=2	KEDSDEDEDEEDEDDSDEDEDDEEEDEFEPPIVK	2 Phospho (ST)	1055.86	56.0943	4	x000030000000000030000000000000000000	-0.120396	4.03053e-08	78.86	73	142	175	78.86	17247: Scan 20923 (rt=56.0943) [R_b1822p5_S21_SF604_96h_4HTA_Phos_R2.raw]	F002991.dat	332438	Ncl pS145 pS157	p02908	0
SRRM2_MOUSE	Serine/arginine repetitive matrix protein 2 OS=Mus musculus GN=Srrm2 PE=1 SV=3	SAVRPSPSPER	Phospho (ST)	631.8	59.2147	2	x0000000030000	-0.634918	0.161297	16.9	6	344	354	3.67	18746: Scan 22381 (rt=59.2147) [R_b1822p5_S19_SF604_24h_ETH_Phos_R1.raw]	F002986.dat	9737.16	Srrm2 pS351	p05147	0.0660522
LIMA1_MOUSE	LIM domain and actin-binding protein 1 OS=Mus musculus GN=Lima1 PE=1 SV=3	RLSENNCSLDDWEIGAGHLSSSAFNSEK	Phospho (ST)	1068.46	56.3092	3	x000300000000000000000000000000	0.00968034	8.7134e-10	102.72	45	223	250	22.41	18458: Scan 21632 (rt=56.3092) [R_b1822p5_S9_SF621_96h_4HTA_Phos_R1.raw]	F002942.dat	61334.3	Lima1 pS225	p04740	0
FIP1_MOUSE	Pre-mRNA 3'-end-processing factor FIP1 OS=Mus musculus GN=Fip1l1 PE=1 SV=1	VTETEDDSDSDSDDDEDDVHVTIGDIK	3 Phospho (ST)	1069.38	58.8956	3	x00000000303030000000000000000	-0.233378	0.000120058	47.13	59	77	103	19.33	19047: Scan 22538 (rt=58.8956) [R_b1822p5_S10_SF622_24h_ETH_Phos_R1.raw]	F002944.dat	27211.4	Fip1l1 pS84 pS86 pS88	p07455	0.00369344
AP3B1_MOUSE	AP-3 complex subunit beta-1 OS=Mus musculus GN=Ap3b1 PE=1 SV=2	NFYESEEEEEEKEK	Phospho (ST)	949.865	28.9681	2	x0000030000000000	0.126468	8.39761e-08	78.43	7	272	285	51.23	7761: Scan 9949 (rt=28.9681) [R_b1822p5_S9_SF621_96h_4HTA_Phos_R1.raw]	F002942.dat	7879.6	Ap3b1 pS276	p03903	0
IF2B_MOUSE	Eukaryotic translation initiation factor 2 subunit 2 OS=Mus musculus GN=Eif2s2 PE=1 SV=1	IESDAQEPAEPEDDLDIMLGNK	Phospho (ST)	837.027	64.6629	3	x000300000000000000000000	-2.3903	0.00172812	38.83	4	103	124	38.83	19392: Scan 23914 (rt=64.6629) [R_b1822p5_S22_SF607_24h_ETH_Phos_R1.raw]	F002992.dat	13857	Eif2s2 pS105	p02650	0.00598802
P66A_MOUSE	Transcriptional repressor p66 alpha OS=Mus musculus GN=Gatad2a PE=1 SV=2	RPPSPDVIVLSDSEQPSSPR	3 Phospho (ST)	1202.01	50.5603	2	x0000300000000000033000	-0.11657	0.0275022	26.38	23	93	112	2.81	15446: Scan 18761 (rt=50.5603) [R_b1822p5_S18_SF603_96h_4HTA_Phos_R1.raw]	F003000.dat	29261.6	Gatad2a pS96 pS109 pS110	p04836	0.0591004
HMGA2_MOUSE	High mobility group protein HMGI-C OS=Mus musculus GN=Hmga2 PE=1 SV=1	KPAQETEETSSQESAEED	3 Phospho (ST)	745.582	18.1432	3	x00000000033300000000	-0.710474	0.00275945	30.29	10	91	108	3.25	3247: Scan 5083 (rt=18.1432) [R_b1822p5_S23_SF607_24h_4HTA_Phos_R1.raw]	F002970.dat	16917	Hmga2 pT99 pS100 pS101	p03058	0.0352155
CTND1_MOUSE	Catenin delta-1 OS=Mus musculus GN=Ctnnd1 PE=1 SV=2	SMGYDDLDYGMMSDYGTAR	Phospho (ST)	1114.4	62.6094	2	x030000000000000000000	-1.73433	7.90121e-06	57.79	2	288	306	3.58	18930: Scan 23224 (rt=62.6094) [R_b1822p5_S23_SF607_24h_4HTA_Phos_R1.raw]	F002970.dat	17749.9	Ctnnd1 pS288	p05690	0
ZO1_MOUSE	Tight junction protein ZO-1 OS=Mus musculus GN=Tjp1 PE=1 SV=2	AVPVSPSAVEEDEDEDGHTVVATAR	Phospho (ST)	665.799	41.704	4	x000000030000000000000000000	-0.992042	0.000168562	49.76	2	1610	1634	0	12051: Scan 14997 (rt=41.704) [R_b1822p5_S21_SF604_96h_4HTA_Phos_R2.raw]	F002991.dat	12396.8	Tjp1 pS1616	p00697	0.00369344
PRP31_MOUSE	U4/U6 small nuclear ribonucleoprotein Prp31 OS=Mus musculus GN=Prpf31 PE=1 SV=3	SSGTASSVAFTPLQGLEIVNPQAAEK	Phospho (ST)	894.774	72.017	3	x0030000000000000000000000000	0.738449	0.00721389	32.37	3	445	470	0	20155: Scan 25690 (rt=72.017) [R_b1822p5_S17_SF603_24h_4HTA_Phos_R1.raw]	F002982.dat	2461.67	Prpf31 pS446	p06322	0.0352155
ZFR_MOUSE	Zinc finger RNA-binding protein OS=Mus musculus GN=Zfr PE=1 SV=2	RRDSDGVDGFEAEGK	Phospho (ST)	573.245	24.5493	3	x00003000000000000	-0.126405	4.14655e-05	53.04	4	1051	1065	53.04	5825: Scan 7929 (rt=24.5493) [R_b1822p5_S11_SF622_24h_4HTA_Phos_R1.raw]	F002946.dat	5668.85	Zfr pS1054	p04881	0
LIMA1_MOUSE	LIM domain and actin-binding protein 1 OS=Mus musculus GN=Lima1 PE=1 SV=3	RLSENNCSLDDWEIGAGHLSSSAFNSEK	Phospho (ST)	801.599	59.3311	4	x000300000000000000000000000000	0.0546471	0.000281298	47.67	2	223	250	2.5	19516: Scan 22800 (rt=59.3311) [R_b1822p5_S12_SF622_96h_4HTA_Phos_R1.raw]	F002948.dat	6539.42	Lima1 pS225	p04741	0.00369344
RTN4_MOUSE	Reticulon-4 OS=Mus musculus GN=Rtn4 PE=1 SV=2	RRGSGSVDETLFALPAASEPVIPSSAEK	Phospho (ST)	984.49	62.499	3	x000000300000000000000000000000	0.0633803	0.000132703	49.49	39	162	189	0	20730: Scan 24181 (rt=62.499) [R_b1822p5_S9_SF621_96h_4HTA_Phos_R2.raw]	F002943.dat	29850.8	Rtn4 pS167	p04882	0.00369344
DREB_MOUSE	Drebrin OS=Mus musculus GN=Dbn1 PE=1 SV=4	SPSDSSTASTPIAEQIER	Phospho (ST)	652.625	39.0514	3	x00000000003000000000	0.258843	0.00826354	30.85	1	385	402	0	10852: Scan 13778 (rt=39.0514) [R_b1822p5_S16_SF603_24h_ETH_Phos_R2.raw]	F002978.dat	9305.02	Dbn1 pT394	p05947	0.0352155
SHRM4_MOUSE	Protein Shroom4 OS=Mus musculus GN=Shroom4 PE=1 SV=1	AVSSLDILGDFKR	Phospho (ST)	750.877	61.0958	2	x000300000000000	-0.724794	5.03782e-07	72.52	1	1008	1020	6.06	20267: Scan 23642 (rt=61.0958) [R_b1822p5_S9_SF621_96h_4HTA_Phos_R1.raw]	F002942.dat	1792.19	Shroom4 pS1010	p00701	0
HEXI1_MOUSE	Protein HEXIM1 OS=Mus musculus GN=Hexim1 PE=1 SV=1	SDDTSDEDFVEEAGEEDGGSDGMGGDGSEFLQR	2 Phospho (ST)	1200.42	68.5342	3	x00003300000000000000000000000000000	-0.267909	0.000363972	39.83	1	230	262	0	20241: Scan 25151 (rt=68.5342) [R_b1822p5_S22_SF607_24h_ETH_Phos_R1.raw]	F002992.dat	2143.28	Hexim1 pT233 pS234	p05162	0.00621891
TPR_MOUSE	Nucleoprotein TPR OS=Mus musculus GN=Tpr PE=1 SV=1	GLQLTPGIGGMQQHFFDDEDR	Oxidation (M); Phospho (ST)	819.691	52.1276	3	x00000300000200000000000	0.125405	0.000729208	42.61	6	2180	2200	42.61	15822: Scan 19242 (rt=52.1276) [R_b1822p5_S15_SF602_96h_4HTA_Phos_R1.raw]	F002975.dat	6833.24	Tpr pT2184	p02168	0.00154321
TSR3_MOUSE	Ribosome biogenesis protein TSR3 homolog OS=Mus musculus GN=Tsr3 PE=2 SV=1	SLDAFAEEVGAALR	Phospho (ST)	764.856	76.0837	2	x0300000000000000	-0.325981	0.00561606	32.26	3	24	37	32.26	25241: Scan 29623 (rt=76.0837) [R_b1822p5_S9_SF621_96h_4HTA_Phos_R1.raw]	F002942.dat	1895.06	Tsr3 pS24	p05545	0.0352155
TR150_MOUSE	Thyroid hormone receptor-associated protein 3 OS=Mus musculus GN=Thrap3 PE=1 SV=1	WAHDKFSGEEGEIEDDESGTENR	Phospho (ST)	906.36	40.5146	3	x0000000300000000000000000	-0.510299	4.19148e-06	62.78	26	918	940	35.05	12102: Scan 14769 (rt=40.5146) [R_b1822p5_S12_SF622_96h_4HTA_Phos_R1.raw]	F002948.dat	29629.4	Thrap3 pS924	p07493	0
ATX2L_MOUSE	Ataxin-2-like protein OS=Mus musculus GN=Atxn2l PE=1 SV=1	TESILDKEDKVPMAGVGGTEGPEQLPAPCPSQTGSPPVGLIK	Phospho (ST)	1092.54	59.05	4	x00000000000000000000000000000000000300000000	-0.10948	2.62969e-06	66.37	78	603	644	6.46	18152: Scan 22034 (rt=59.05) [R_b1822p5_S21_SF604_96h_4HTA_Phos_R1.raw]	F002990.dat	109845	Atxn2l pS637	p06761	0
RBP1_MOUSE	RalA-binding protein 1 OS=Mus musculus GN=Ralbp1 PE=1 SV=4	TPSSEEISPTK	Phospho (ST)	628.278	21.4646	2	x0003000000000	-0.196885	7.1913e-07	68.55	35	27	37	17.42	4785: Sum of 2 scans in range 6682 (rt=21.4646) to 6703 (rt=21.5117) [R_b1822p5_S9_SF621_96h_4HTA_Phos_R2.raw]	F002943.dat	18145.4	Ralbp1 pS29	p06947	0
SRRM1_MOUSE	Serine/arginine repetitive matrix protein 1 OS=Mus musculus GN=Srrm1 PE=1 SV=2	TSSPPRK	Phospho (ST)	426.703	12.3644	2	x000300000	-0.452202	0.0850138	17.09	11	376	382	10.04	834: Scan 2529 (rt=12.3644) [R_b1822p5_S20_SF604_24h_4HTA_Phos_R2.raw]	F002999.dat	122743	Srrm1 pS378	p07038	0.0660522
U3IP2_MOUSE	U3 small nucleolar RNA-interacting protein 2 OS=Mus musculus GN=Rrp9 PE=1 SV=1	MNEEISSDSESESLAPR	3 Phospho (ST)	1060.86	47.9699	2	x0000000303030000000	0.0825585	1.23689e-07	73.47	30	45	61	24	14125: Scan 17508 (rt=47.9699) [R_b1822p5_S20_SF604_24h_4HTA_Phos_R2.raw]	F002999.dat	10133.5	Rrp9 pS51 pS53 pS55	p03810	0
ZO1_MOUSE	Tight junction protein ZO-1 OS=Mus musculus GN=Tjp1 PE=1 SV=2	SEPSDHSTQSPQQPSNGSLR	2 Phospho (ST)	766.971	21.9097	3	x0000000330000000000000	-2.43876	0.00286423	34.85	4	320	339	0	4563: Scan 6618 (rt=21.9097) [R_b1822p5_S20_SF604_24h_4HTA_Phos_R1.raw]	F002988.dat	8437.02	Tjp1 pS326 pT327	p05253	0.0244565
HDGF_MOUSE	Hepatoma-derived growth factor OS=Mus musculus GN=Hdgf PE=1 SV=2	GSAEGSSDEEGKLVIDEPAK	3 Phospho (ST)	1129.43	45.8258	2	x0030003300000000000000	-0.0239272	0.00344338	33.05	8	127	146	33.05	13390: Scan 16637 (rt=45.8258) [R_b1822p5_S23_SF607_24h_4HTA_Phos_R1.raw]	F002970.dat	14988.4	Hdgf pS128 pS132 pS133	p02316	0.0352155
MYPT2_MOUSE	Protein phosphatase 1 regulatory subunit 12B OS=Mus musculus GN=Ppp1r12b PE=1 SV=2	RSTQGVTLTDLQEAEK	Phospho (ST)	928.446	41.0715	2	x000300000000000000	0.230204	4.10607e-06	64.24	38	643	658	10.45	11690: Scan 14742 (rt=41.0715) [R_b1822p5_S5_SF624_24h_4HTA_Phos_R1.raw]	F002934.dat	25074	Ppp1r12b pT645	p04957	0
PTN21_MOUSE	Tyrosine-protein phosphatase non-receptor type 21 OS=Mus musculus GN=Ptpn21 PE=1 SV=1	DGLLTPSMSESDLTTSGR	Phospho (ST)	973.926	57.1439	2	x00000000000300000000	1.54586	0.0308203	25.24	1	791	808	0	18714: Scan 21933 (rt=57.1439) [R_b1822p5_S9_SF621_96h_4HTA_Phos_R2.raw]	F002943.dat	1666.92	Ptpn21 pS801	p00854	0.0436782
RPRD2_MOUSE	Regulation of nuclear pre-mRNA domain-containing protein 2 OS=Mus musculus GN=Rprd2 PE=1 SV=1	DVEDMELSDVEDDGSK	Phospho (ST)	931.844	51.6781	2	x000000003000000000	-4.88593	3.67788e-07	70.31	1	385	400	46.62	15998: Scan 19389 (rt=51.6781) [R_b1822p5_S11_SF622_24h_4HTA_Phos_R2.raw]	F002947.dat	12380.2	Rprd2 pS392	p01108	0
KLC3_MOUSE	Kinesin light chain 3 OS=Mus musculus GN=Klc3 PE=1 SV=1	AMSLNMLNVDGPR	Phospho (ST)	749.335	57.1353	2	x000300000000000	0.608692	0.0172531	30.77	3	465	477	30.77	17692: Scan 21398 (rt=57.1353) [R_b1822p5_S18_SF603_96h_4HTA_Phos_R1.raw]	F003000.dat	7362.88	Klc3 pS467	p00372	0.0352155
LC7L3_MOUSE	Luc7-like protein 3 OS=Mus musculus GN=Luc7l3 PE=1 SV=1	TEEPDRDER	Phospho (ST)	613.738	10.025	2	x03000000000	-0.186868	0.00838418	26.62	1	238	246	21.32	166: Scan 1647 (rt=10.025) [R_b1822p5_S11_SF622_24h_4HTA_Phos_R2.raw]	F002947.dat	2876.6	Luc7l3 pT238	p06747	0.0591004
CDK18_MOUSE	Cyclin-dependent kinase 18 OS=Mus musculus GN=Cdk18 PE=1 SV=1	RASLSDIGFGK	Phospho (ST)	615.797	38.8093	2	x0003000000000	-0.413149	5.975e-05	50.84	14	107	117	22.97	11197: Scan 13985 (rt=38.8093) [R_b1822p5_S11_SF622_24h_4HTA_Phos_R1.raw]	F002946.dat	8908.97	Cdk18 pS109	p04559	0
RFIP5_MOUSE	Rab11 family-interacting protein 5 OS=Mus musculus GN=Rab11fip5 PE=1 SV=2	KYDLESASAILPSSALEDPELGSLGK	Phospho (ST)	924.121	68.6085	3	x0000000030000000000000000000	0.323904	4.18418e-08	84.94	23	202	227	8.41	22806: Scan 26654 (rt=68.6085) [R_b1822p5_S9_SF621_96h_4HTA_Phos_R2.raw]	F002943.dat	16178	Rab11fip5 pS209	p03208	0
SAAL1_MOUSE	Protein SAAL1 OS=Mus musculus GN=Saal1 PE=1 SV=1	KPENPSESDTEEPTICGPTQDDFHMK	Phospho (ST)	1023.75	41.0554	3	x0000000000300000000000000000	-0.287135	0.00182769	38.47	2	369	394	0	12435: Scan 15053 (rt=41.0554) [R_b1822p5_S7_SF621_24h_ETH_Phos_R1.raw]	F002938.dat	7412.31	Saal1 pT378	p03066	0.00621891
NEST_MOUSE	Nestin OS=Mus musculus GN=Nes PE=1 SV=1	SLDENQETIVLLESK	Phospho (ST)	899.432	56.9622	2	x03000000000000000	-0.269361	1.90798e-09	98.64	24	841	855	78.85	17565: Scan 21286 (rt=56.9622) [R_b1822p5_S21_SF604_96h_4HTA_Phos_R2.raw]	F002991.dat	5556.4	Nes pS841	p05547	0
RTN4_MOUSE	Reticulon-4 OS=Mus musculus GN=Rtn4 PE=1 SV=2	QPSWER	Phospho (ST)	441.679	23.1839	2	x00030000	0.0295004	0.00206235	31.77	5	103	108	21.78	5473: Scan 7430 (rt=23.1839) [R_b1822p5_S9_SF621_96h_4HTA_Phos_R2.raw]	F002943.dat	11622	Rtn4 pS105	p04409	0.0352155
[truncated: 4,367 more rows]

## Sheet: Phosphopeptide Quantification
	Phosphopeptide	db ID	Control_24h_EtOH_R1	Control_24h_EtOH_R2	Control_24h_EtOH_R3	Control_24h_EtOH_R4	Pik3CA KD/Flox_24h_EtOH_R1	Pik3CA KD/Flox_24h_EtOH_R2	Pik3CA KD/Flox_24h_EtOH_R3	Pik3CA KD/Flox_24h_EtOH_R4	Control_24h_4-OHT_R1	Control_24h_4-OHT_R2	Control_24h_4-OHT_R3	Control_24h_4-OHT_R4	Pik3CA KD/Flox_24h_4-OHT_R1	Pik3CA KD/Flox_24h_4-OHT_R2	Pik3CA KD/Flox_24h_4-OHT_R3	Pik3CA KD/Flox_24h_4-OHT_R4	Control_96h_4-OHT_R1	Control_96h_4-OHT_R2	Control_96h_4-OHT_R3	Control_96h_4-OHT_R4	Pik3CA KD/Flox_96h_4-OHT_R1	Pik3CA KD/Flox_96h_4-OHT_R2	Pik3CA KD/Flox_96h_4-OHT_R3	Pik3CA KD/Flox_96h_4-OHT_R4	p-Value_24h_Et-OH	p-Value_24h_4-OHT	p-Value_96h_4-OHT	Fold_24h_Et-OH	Fold_24h_4-OHT	Fold_96h_4-OHT	Adjusted-p_24h_Et-OH	Adjusted-p_24h_4-OHT	Adjusted-p_96h_4-OHT
[truncated: 5,580 more rows]

[truncated: 1 more sheets: Venn Diagram Phosphopeptides]
